# Supplementary material for: Targeting Oxalate Production by Combining Enzyme Inhibition and Proteolysis Activation: A Novel Therapeutic Approach for Primary Hyperoxaluria Type 1
Source: J Med Chem. 2026 Jan 2;69(3):2258–86. doi: 10.1021/acs.jmedchem.5c02055 (PMC12795515; doi:10.1021/acs.jmedchem.5c02055)
Supplement: Supplementary file 2 [file jm5c02055_si_002.pdb]

ATOM      1  CAY MET A   1      15.567  29.825  -0.004  1.00  0.00      A    C
ATOM      2  HY1 MET A   1      15.979  29.824   0.907  1.00  0.00      A    H
ATOM      3  HY2 MET A   1      14.588  29.632   0.064  1.00  0.00      A    H
ATOM      4  HY3 MET A   1      15.709  30.712  -0.443  1.00  0.00      A    H
ATOM      5  CY  MET A   1      16.000  29.114  -0.558  1.00  0.00      A    C
ATOM      6  OY  MET A   1      15.588  29.115  -1.469  1.00  0.00      A    O
ATOM      7  N   MET A   1      16.695  28.651  -0.008  1.00  0.00      A    N
ATOM      8  HN  MET A   1      17.107  28.650   0.903  1.00  0.00      A    H
ATOM      9  CA  MET A   1      17.341  27.593  -0.833  1.00  0.00      A    C
ATOM     10  HA  MET A   1      17.741  28.106  -1.709  1.00  0.00      A    H
ATOM     11  CB  MET A   1      18.526  27.022  -0.032  1.00  0.00      A    C
ATOM     12  HB1 MET A   1      19.153  27.889   0.282  1.00  0.00      A    H
ATOM     13  HB2 MET A   1      18.143  26.535   0.862  1.00  0.00      A    H
ATOM     14  CG  MET A   1      19.414  26.031  -0.800  1.00  0.00      A    C
ATOM     15  HG1 MET A   1      20.350  25.834  -0.236  1.00  0.00      A    H
ATOM     16  HG2 MET A   1      18.885  25.082  -0.904  1.00  0.00      A    H
ATOM     17  SD  MET A   1      19.905  26.595  -2.459  1.00  0.00      A    S
ATOM     18  CE  MET A   1      21.025  27.960  -2.049  1.00  0.00      A    C
ATOM     19  HE1 MET A   1      21.389  28.418  -2.968  1.00  0.00      A    H
ATOM     20  HE2 MET A   1      21.872  27.575  -1.482  1.00  0.00      A    H
ATOM     21  HE3 MET A   1      20.502  28.710  -1.456  1.00  0.00      A    H
ATOM     22  C   MET A   1      16.351  26.504  -1.352  1.00  0.00      A    C
ATOM     23  O   MET A   1      15.243  26.350  -0.822  1.00  0.00      A    O
ATOM     24  N   LEU A   2      16.744  25.763  -2.399  1.00  0.00      A    N
ATOM     25  HN  LEU A   2      17.633  25.920  -2.824  1.00  0.00      A    H
ATOM     26  CA  LEU A   2      15.961  24.688  -3.018  1.00  0.00      A    C
ATOM     27  HA  LEU A   2      14.989  24.664  -2.543  1.00  0.00      A    H
ATOM     28  CB  LEU A   2      15.739  24.992  -4.511  1.00  0.00      A    C
ATOM     29  HB1 LEU A   2      15.176  24.245  -4.864  1.00  0.00      A    H
ATOM     30  HB2 LEU A   2      16.714  25.057  -4.997  1.00  0.00      A    H
ATOM     31  CG  LEU A   2      14.952  26.283  -4.810  1.00  0.00      A    C
ATOM     32  HG  LEU A   2      15.496  27.142  -4.416  1.00  0.00      A    H
ATOM     33  CD1 LEU A   2      14.815  26.455  -6.322  1.00  0.00      A    C
ATOM     34 HD11 LEU A   2      15.804  26.493  -6.777  1.00  0.00      A    H
ATOM     35 HD12 LEU A   2      14.253  25.625  -6.750  1.00  0.00      A    H
ATOM     36 HD13 LEU A   2      14.298  27.390  -6.541  1.00  0.00      A    H
ATOM     37  CD2 LEU A   2      13.545  26.268  -4.204  1.00  0.00      A    C
ATOM     38 HD21 LEU A   2      13.001  25.384  -4.534  1.00  0.00      A    H
ATOM     39 HD22 LEU A   2      13.610  26.283  -3.117  1.00  0.00      A    H
ATOM     40 HD23 LEU A   2      13.004  27.161  -4.519  1.00  0.00      A    H
ATOM     41  C   LEU A   2      16.648  23.317  -2.827  1.00  0.00      A    C
ATOM     42  O   LEU A   2      17.860  23.241  -3.019  1.00  0.00      A    O
ATOM     43  N   PRO A   3      15.905  22.220  -2.559  1.00  0.00      A    N
ATOM     44  CD  PRO A   3      16.496  20.895  -2.423  1.00  0.00      A    C
ATOM     45  HD1 PRO A   3      17.377  20.923  -1.951  1.00  0.00      A    H
ATOM     46  HD2 PRO A   3      16.656  20.466  -3.414  1.00  0.00      A    H
ATOM     47  CA  PRO A   3      14.462  22.156  -2.287  1.00  0.00      A    C
ATOM     48  HA  PRO A   3      13.913  22.535  -3.150  1.00  0.00      A    H
ATOM     49  CB  PRO A   3      14.147  20.663  -2.118  1.00  0.00      A    C
ATOM     50  HB1 PRO A   3      13.971  20.213  -3.121  1.00  0.00      A    H
ATOM     51  HB2 PRO A   3      13.352  20.483  -1.393  1.00  0.00      A    H
ATOM     52  CG  PRO A   3      15.475  20.064  -1.656  1.00  0.00      A    C
ATOM     53  HG1 PRO A   3      15.597  20.098  -0.664  1.00  0.00      A    H
ATOM     54  HG2 PRO A   3      15.554  19.003  -1.896  1.00  0.00      A    H
ATOM     55  C   PRO A   3      14.049  22.964  -1.045  1.00  0.00      A    C
ATOM     56  O   PRO A   3      14.846  23.181  -0.140  1.00  0.00      A    O
ATOM     57  N   ARG A   4      12.808  23.467  -1.016  1.00  0.00      A    N
ATOM     58  HN  ARG A   4      12.134  23.173  -1.690  1.00  0.00      A    H
ATOM     59  CA  ARG A   4      12.360  24.459  -0.021  1.00  0.00      A    C
ATOM     60  HA  ARG A   4      13.224  25.086   0.207  1.00  0.00      A    H
ATOM     61  CB  ARG A   4      11.284  25.367  -0.646  1.00  0.00      A    C
ATOM     62  HB1 ARG A   4      10.492  24.776  -0.801  1.00  0.00      A    H
ATOM     63  HB2 ARG A   4      11.700  25.804  -1.555  1.00  0.00      A    H
ATOM     64  CG  ARG A   4      10.778  26.522   0.240  1.00  0.00      A    C
ATOM     65  HG1 ARG A   4      10.099  27.161  -0.366  1.00  0.00      A    H
ATOM     66  HG2 ARG A   4      10.099  26.135   0.999  1.00  0.00      A    H
ATOM     67  CD  ARG A   4      11.880  27.364   0.910  1.00  0.00      A    C
ATOM     68  HD1 ARG A   4      12.860  27.141   0.429  1.00  0.00      A    H
ATOM     69  HD2 ARG A   4      11.649  28.416   0.737  1.00  0.00      A    H
ATOM     70  NE  ARG A   4      11.994  27.092   2.364  1.00  0.00      A    N
ATOM     71  HE  ARG A   4      12.267  26.158   2.655  1.00  0.00      A    H
ATOM     72  CZ  ARG A   4      11.792  27.939   3.359  1.00  0.00      A    C
ATOM     73  NH1 ARG A   4      11.388  29.167   3.174  1.00  0.00      A    N
ATOM     74 HH11 ARG A   4      11.243  29.775   3.957  1.00  0.00      A    H
ATOM     75 HH12 ARG A   4      11.217  29.478   2.235  1.00  0.00      A    H
ATOM     76  NH2 ARG A   4      11.997  27.559   4.584  1.00  0.00      A    N
ATOM     77 HH21 ARG A   4      12.292  26.593   4.734  1.00  0.00      A    H
ATOM     78 HH22 ARG A   4      11.892  28.181   5.360  1.00  0.00      A    H
ATOM     79  C   ARG A   4      11.959  23.808   1.309  1.00  0.00      A    C
ATOM     80  O   ARG A   4      10.789  23.739   1.656  1.00  0.00      A    O
ATOM     81  N   LEU A   5      12.957  23.360   2.056  1.00  0.00      A    N
ATOM     82  HN  LEU A   5      13.900  23.459   1.746  1.00  0.00      A    H
ATOM     83  CA  LEU A   5      12.817  22.699   3.358  1.00  0.00      A    C
ATOM     84  HA  LEU A   5      12.081  21.897   3.273  1.00  0.00      A    H
ATOM     85  CB  LEU A   5      14.173  22.082   3.750  1.00  0.00      A    C
ATOM     86  HB1 LEU A   5      13.964  21.458   4.503  1.00  0.00      A    H
ATOM     87  HB2 LEU A   5      14.854  22.894   4.014  1.00  0.00      A    H
ATOM     88  CG  LEU A   5      14.873  21.223   2.675  1.00  0.00      A    C
ATOM     89  HG  LEU A   5      15.222  21.872   1.882  1.00  0.00      A    H
ATOM     90  CD1 LEU A   5      16.092  20.547   3.279  1.00  0.00      A    C
ATOM     91 HD11 LEU A   5      16.797  21.305   3.622  1.00  0.00      A    H
ATOM     92 HD12 LEU A   5      15.776  19.942   4.120  1.00  0.00      A    H
ATOM     93 HD13 LEU A   5      16.588  19.926   2.535  1.00  0.00      A    H
ATOM     94  CD2 LEU A   5      13.982  20.145   2.055  1.00  0.00      A    C
ATOM     95 HD21 LEU A   5      13.641  19.460   2.824  1.00  0.00      A    H
ATOM     96 HD22 LEU A   5      13.128  20.597   1.558  1.00  0.00      A    H
ATOM     97 HD23 LEU A   5      14.552  19.575   1.325  1.00  0.00      A    H
ATOM     98  C   LEU A   5      12.319  23.668   4.448  1.00  0.00      A    C
ATOM     99  O   LEU A   5      12.530  24.881   4.337  1.00  0.00      A    O
ATOM    100  N   ILE A   6      11.698  23.138   5.507  1.00  0.00      A    N
ATOM    101  HN  ILE A   6      11.519  22.157   5.551  1.00  0.00      A    H
ATOM    102  CA  ILE A   6      11.224  23.891   6.681  1.00  0.00      A    C
ATOM    103  HA  ILE A   6      11.734  24.854   6.687  1.00  0.00      A    H
ATOM    104  CB  ILE A   6       9.703  24.190   6.620  1.00  0.00      A    C
ATOM    105  HB  ILE A   6       9.449  24.622   7.590  1.00  0.00      A    H
ATOM    106  CG2 ILE A   6       9.398  25.290   5.589  1.00  0.00      A    C
ATOM    107 HG21 ILE A   6       9.933  26.198   5.858  1.00  0.00      A    H
ATOM    108 HG22 ILE A   6       9.697  24.972   4.590  1.00  0.00      A    H
ATOM    109 HG23 ILE A   6       8.328  25.504   5.591  1.00  0.00      A    H
ATOM    110  CG1 ILE A   6       8.768  22.966   6.454  1.00  0.00      A    C
ATOM    111 HG11 ILE A   6       7.880  23.298   6.773  1.00  0.00      A    H
ATOM    112 HG12 ILE A   6       9.151  22.135   7.046  1.00  0.00      A    H
ATOM    113  CD  ILE A   6       8.503  22.473   5.022  1.00  0.00      A    C
ATOM    114  HD1 ILE A   6       7.776  21.632   5.032  1.00  0.00      A    H
ATOM    115  HD2 ILE A   6       8.081  23.290   4.398  1.00  0.00      A    H
ATOM    116  HD3 ILE A   6       9.439  22.113   4.545  1.00  0.00      A    H
ATOM    117  C   ILE A   6      11.591  23.259   8.038  1.00  0.00      A    C
ATOM    118  O   ILE A   6      11.864  24.022   8.960  1.00  0.00      A    O
ATOM    119  N   CYS A   7      11.664  21.928   8.174  1.00  0.00      A    N
ATOM    120  HN  CYS A   7      11.452  21.326   7.406  1.00  0.00      A    H
ATOM    121  CA  CYS A   7      12.047  21.233   9.415  1.00  0.00      A    C
ATOM    122  HA  CYS A   7      12.529  21.958  10.072  1.00  0.00      A    H
ATOM    123  CB  CYS A   7      10.788  20.756  10.165  1.00  0.00      A    C
ATOM    124  HB1 CYS A   7      11.017  20.796  11.254  1.00  0.00      A    H
ATOM    125  HB2 CYS A   7       9.964  21.443   9.965  1.00  0.00      A    H
ATOM    126  SG  CYS A   7      10.296  19.055   9.734  1.00  0.00      A    S
ATOM    127  HG1 CYS A   7       9.270  18.959  10.581  1.00  0.00      A    H
ATOM    128  C   CYS A   7      13.075  20.108   9.176  1.00  0.00      A    C
ATOM    129  O   CYS A   7      13.301  19.666   8.050  1.00  0.00      A    O
ATOM    130  N   ILE A   8      13.708  19.606  10.241  1.00  0.00      A    N
ATOM    131  HN  ILE A   8      13.430  19.830  11.173  1.00  0.00      A    H
ATOM    132  CA  ILE A   8      14.864  18.685  10.158  1.00  0.00      A    C
ATOM    133  HA  ILE A   8      15.587  19.134   9.477  1.00  0.00      A    H
ATOM    134  CB  ILE A   8      15.527  18.599  11.557  1.00  0.00      A    C
ATOM    135  HB  ILE A   8      14.780  18.857  12.304  1.00  0.00      A    H
ATOM    136  CG2 ILE A   8      16.080  17.215  11.942  1.00  0.00      A    C
ATOM    137 HG21 ILE A   8      15.272  16.484  11.951  1.00  0.00      A    H
ATOM    138 HG22 ILE A   8      16.849  16.902  11.235  1.00  0.00      A    H
ATOM    139 HG23 ILE A   8      16.505  17.256  12.945  1.00  0.00      A    H
ATOM    140  CG1 ILE A   8      16.665  19.623  11.697  1.00  0.00      A    C
ATOM    141 HG11 ILE A   8      17.316  19.432  10.962  1.00  0.00      A    H
ATOM    142 HG12 ILE A   8      17.104  19.518  12.688  1.00  0.00      A    H
ATOM    143  CD  ILE A   8      16.207  21.077  11.542  1.00  0.00      A    C
ATOM    144  HD1 ILE A   8      17.079  21.764  11.595  1.00  0.00      A    H
ATOM    145  HD2 ILE A   8      15.705  21.227  10.562  1.00  0.00      A    H
ATOM    146  HD3 ILE A   8      15.498  21.359  12.348  1.00  0.00      A    H
ATOM    147  C   ILE A   8      14.544  17.310   9.532  1.00  0.00      A    C
ATOM    148  O   ILE A   8      15.432  16.681   8.951  1.00  0.00      A    O
ATOM    149  N   ASN A   9      13.281  16.875   9.548  1.00  0.00      A    N
ATOM    150  HN  ASN A   9      12.559  17.349  10.051  1.00  0.00      A    H
ATOM    151  CA  ASN A   9      12.836  15.669   8.835  1.00  0.00      A    C
ATOM    152  HA  ASN A   9      13.476  14.833   9.123  1.00  0.00      A    H
ATOM    153  CB  ASN A   9      11.387  15.334   9.230  1.00  0.00      A    C
ATOM    154  HB1 ASN A   9      10.737  16.164   8.876  1.00  0.00      A    H
ATOM    155  HB2 ASN A   9      11.102  14.388   8.770  1.00  0.00      A    H
ATOM    156  CG  ASN A   9      11.203  15.201  10.730  1.00  0.00      A    C
ATOM    157  OD1 ASN A   9      11.558  14.209  11.343  1.00  0.00      A    O
ATOM    158  ND2 ASN A   9      10.729  16.239  11.383  1.00  0.00      A    N
ATOM    159 HD21 ASN A   9      10.429  17.064  10.880  1.00  0.00      A    H
ATOM    160 HD22 ASN A   9      10.702  16.189  12.381  1.00  0.00      A    H
ATOM    161  C   ASN A   9      12.964  15.837   7.309  1.00  0.00      A    C
ATOM    162  O   ASN A   9      13.373  14.914   6.609  1.00  0.00      A    O
ATOM    163  N   ASP A  10      12.724  17.045   6.801  1.00  0.00      A    N
ATOM    164  HN  ASP A  10      12.436  17.817   7.362  1.00  0.00      A    H
ATOM    165  CA  ASP A  10      12.850  17.386   5.385  1.00  0.00      A    C
ATOM    166  HA  ASP A  10      12.359  16.606   4.803  1.00  0.00      A    H
ATOM    167  CB  ASP A  10      12.178  18.732   5.040  1.00  0.00      A    C
ATOM    168  HB1 ASP A  10      12.942  19.535   5.052  1.00  0.00      A    H
ATOM    169  HB2 ASP A  10      11.790  18.663   4.023  1.00  0.00      A    H
ATOM    170  CG  ASP A  10      11.064  19.274   5.941  1.00  0.00      A    C
ATOM    171  OD1 ASP A  10      10.416  18.523   6.701  1.00  0.00      A    O
ATOM    172  OD2 ASP A  10      10.899  20.511   5.886  1.00  0.00      A    O
ATOM    173  C   ASP A  10      14.327  17.448   4.963  1.00  0.00      A    C
ATOM    174  O   ASP A  10      14.667  17.030   3.859  1.00  0.00      A    O
ATOM    175  N   TYR A  11      15.216  17.891   5.862  1.00  0.00      A    N
ATOM    176  HN  TYR A  11      14.933  18.300   6.728  1.00  0.00      A    H
ATOM    177  CA  TYR A  11      16.671  17.820   5.667  1.00  0.00      A    C
ATOM    178  HA  TYR A  11      16.921  18.238   4.693  1.00  0.00      A    H
ATOM    179  CB  TYR A  11      17.420  18.647   6.731  1.00  0.00      A    C
ATOM    180  HB1 TYR A  11      18.380  18.378   6.651  1.00  0.00      A    H
ATOM    181  HB2 TYR A  11      17.023  18.420   7.719  1.00  0.00      A    H
ATOM    182  CG  TYR A  11      17.388  20.154   6.510  1.00  0.00      A    C
ATOM    183  CD1 TYR A  11      18.513  20.821   5.984  1.00  0.00      A    C
ATOM    184  HD1 TYR A  11      19.403  20.261   5.740  1.00  0.00      A    H
ATOM    185  CE1 TYR A  11      18.470  22.210   5.742  1.00  0.00      A    C
ATOM    186  HE1 TYR A  11      19.330  22.726   5.348  1.00  0.00      A    H
ATOM    187  CZ  TYR A  11      17.279  22.933   5.967  1.00  0.00      A    C
ATOM    188  OH  TYR A  11      17.180  24.245   5.623  1.00  0.00      A    O
ATOM    189  HH  TYR A  11      18.022  24.618   5.287  1.00  0.00      A    H
ATOM    190  CD2 TYR A  11      16.228  20.894   6.803  1.00  0.00      A    C
ATOM    191  HD2 TYR A  11      15.364  20.398   7.200  1.00  0.00      A    H
ATOM    192  CE2 TYR A  11      16.166  22.272   6.524  1.00  0.00      A    C
ATOM    193  HE2 TYR A  11      15.260  22.830   6.707  1.00  0.00      A    H
ATOM    194  C   TYR A  11      17.147  16.364   5.621  1.00  0.00      A    C
ATOM    195  O   TYR A  11      17.963  16.031   4.759  1.00  0.00      A    O
ATOM    196  N   GLU A  12      16.568  15.465   6.432  1.00  0.00      A    N
ATOM    197  HN  GLU A  12      15.965  15.685   7.193  1.00  0.00      A    H
ATOM    198  CA  GLU A  12      16.793  14.027   6.246  1.00  0.00      A    C
ATOM    199  HA  GLU A  12      17.870  13.856   6.270  1.00  0.00      A    H
ATOM    200  CB  GLU A  12      16.150  13.163   7.352  1.00  0.00      A    C
ATOM    201  HB1 GLU A  12      15.153  13.205   7.283  1.00  0.00      A    H
ATOM    202  HB2 GLU A  12      16.442  13.541   8.328  1.00  0.00      A    H
ATOM    203  CG  GLU A  12      16.604  11.700   7.176  1.00  0.00      A    C
ATOM    204  HG1 GLU A  12      16.109  11.264   6.289  1.00  0.00      A    H
ATOM    205  HG2 GLU A  12      17.683  11.664   7.036  1.00  0.00      A    H
ATOM    206  CD  GLU A  12      16.230  10.759   8.326  1.00  0.00      A    C
ATOM    207  OE1 GLU A  12      15.874   9.605   8.003  1.00  0.00      A    O
ATOM    208  OE2 GLU A  12      16.427  11.122   9.517  1.00  0.00      A    O
ATOM    209  C   GLU A  12      16.309  13.579   4.864  1.00  0.00      A    C
ATOM    210  O   GLU A  12      17.081  12.964   4.139  1.00  0.00      A    O
ATOM    211  N   GLN A  13      15.083  13.926   4.459  1.00  0.00      A    N
ATOM    212  HN  GLN A  13      14.477  14.490   5.018  1.00  0.00      A    H
ATOM    213  CA  GLN A  13      14.514  13.517   3.169  1.00  0.00      A    C
ATOM    214  HA  GLN A  13      14.561  12.430   3.119  1.00  0.00      A    H
ATOM    215  CB  GLN A  13      13.033  13.920   3.131  1.00  0.00      A    C
ATOM    216  HB1 GLN A  13      12.983  14.916   3.059  1.00  0.00      A    H
ATOM    217  HB2 GLN A  13      12.553  13.556   4.041  1.00  0.00      A    H
ATOM    218  CG  GLN A  13      12.303  13.316   1.923  1.00  0.00      A    C
ATOM    219  HG1 GLN A  13      12.580  13.857   0.993  1.00  0.00      A    H
ATOM    220  HG2 GLN A  13      12.555  12.259   1.837  1.00  0.00      A    H
ATOM    221  CD  GLN A  13      10.792  13.433   2.072  1.00  0.00      A    C
ATOM    222  OE1 GLN A  13      10.207  14.578   1.798  1.00  0.00      A    O
ATOM    223  NE2 GLN A  13      10.115  12.507   2.481  1.00  0.00      A    N
ATOM    224 HE21 GLN A  13       9.120  12.625   2.605  1.00  0.00      A    H
ATOM    225 HE22 GLN A  13      10.549  11.621   2.696  1.00  0.00      A    H
ATOM    226  C   GLN A  13      15.303  14.057   1.961  1.00  0.00      A    C
ATOM    227  O   GLN A  13      15.449  13.351   0.966  1.00  0.00      A    O
ATOM    228  N   HSD A  14      15.911  15.240   2.080  1.00  0.00      A    N
ATOM    229  HN  HSD A  14      15.725  15.825   2.868  1.00  0.00      A    H
ATOM    230  CA  HSD A  14      16.869  15.780   1.115  1.00  0.00      A    C
ATOM    231  HA  HSD A  14      16.436  15.744   0.113  1.00  0.00      A    H
ATOM    232  CB  HSD A  14      17.154  17.249   1.453  1.00  0.00      A    C
ATOM    233  HB1 HSD A  14      16.246  17.853   1.237  1.00  0.00      A    H
ATOM    234  HB2 HSD A  14      17.382  17.346   2.514  1.00  0.00      A    H
ATOM    235  ND1 HSD A  14      18.243  18.304  -0.627  1.00  0.00      A    N
ATOM    236  HD1 HSD A  14      17.408  18.500  -1.141  1.00  0.00      A    H
ATOM    237  CG  HSD A  14      18.313  17.798   0.669  1.00  0.00      A    C
ATOM    238  CE1 HSD A  14      19.508  18.578  -0.980  1.00  0.00      A    C
ATOM    239  HE1 HSD A  14      19.804  18.997  -1.934  1.00  0.00      A    H
ATOM    240  NE2 HSD A  14      20.351  18.256   0.015  1.00  0.00      A    N
ATOM    241  CD2 HSD A  14      19.615  17.779   1.073  1.00  0.00      A    C
ATOM    242  HD2 HSD A  14      19.990  17.422   2.024  1.00  0.00      A    H
ATOM    243  C   HSD A  14      18.159  14.952   1.072  1.00  0.00      A    C
ATOM    244  O   HSD A  14      18.509  14.425   0.015  1.00  0.00      A    O
ATOM    245  N   ALA A  15      18.826  14.738   2.212  1.00  0.00      A    N
ATOM    246  HN  ALA A  15      18.494  15.104   3.081  1.00  0.00      A    H
ATOM    247  CA  ALA A  15      20.073  13.967   2.288  1.00  0.00      A    C
ATOM    248  HA  ALA A  15      20.820  14.443   1.651  1.00  0.00      A    H
ATOM    249  CB  ALA A  15      20.571  14.027   3.736  1.00  0.00      A    C
ATOM    250  HB1 ALA A  15      20.697  15.068   4.031  1.00  0.00      A    H
ATOM    251  HB2 ALA A  15      19.849  13.554   4.404  1.00  0.00      A    H
ATOM    252  HB3 ALA A  15      21.528  13.512   3.820  1.00  0.00      A    H
ATOM    253  C   ALA A  15      19.895  12.515   1.795  1.00  0.00      A    C
ATOM    254  O   ALA A  15      20.705  12.015   1.020  1.00  0.00      A    O
ATOM    255  N   LYS A  16      18.735  11.929   2.101  1.00  0.00      A    N
ATOM    256  HN  LYS A  16      18.143  12.454   2.710  1.00  0.00      A    H
ATOM    257  CA  LYS A  16      18.194  10.621   1.675  1.00  0.00      A    C
ATOM    258  HA  LYS A  16      18.944   9.849   1.855  1.00  0.00      A    H
ATOM    259  CB  LYS A  16      16.995  10.398   2.615  1.00  0.00      A    C
ATOM    260  HB1 LYS A  16      16.291  10.976   2.201  1.00  0.00      A    H
ATOM    261  HB2 LYS A  16      17.384  10.601   3.612  1.00  0.00      A    H
ATOM    262  CG  LYS A  16      16.275   9.049   2.749  1.00  0.00      A    C
ATOM    263  HG1 LYS A  16      16.934   8.318   2.927  1.00  0.00      A    H
ATOM    264  HG2 LYS A  16      15.750   8.795   1.830  1.00  0.00      A    H
ATOM    265  CD  LYS A  16      15.262   9.194   3.915  1.00  0.00      A    C
ATOM    266  HD1 LYS A  16      15.647   9.964   4.622  1.00  0.00      A    H
ATOM    267  HD2 LYS A  16      14.324   9.597   3.537  1.00  0.00      A    H
ATOM    268  CE  LYS A  16      14.985   7.898   4.682  1.00  0.00      A    C
ATOM    269  HE1 LYS A  16      14.150   7.335   4.208  1.00  0.00      A    H
ATOM    270  HE2 LYS A  16      15.895   7.291   4.670  1.00  0.00      A    H
ATOM    271  NZ  LYS A  16      14.607   8.184   6.096  1.00  0.00      A    N
ATOM    272  HZ1 LYS A  16      15.352   8.660   6.619  1.00  0.00      A    H
ATOM    273  HZ2 LYS A  16      13.814   8.806   6.152  1.00  0.00      A    H
ATOM    274  HZ3 LYS A  16      14.416   7.343   6.615  1.00  0.00      A    H
ATOM    275  C   LYS A  16      17.827  10.552   0.180  1.00  0.00      A    C
ATOM    276  O   LYS A  16      17.396   9.499  -0.284  1.00  0.00      A    O
ATOM    277  N   SER A  17      18.023  11.646  -0.567  1.00  0.00      A    N
ATOM    278  HN  SER A  17      18.309  12.500  -0.133  1.00  0.00      A    H
ATOM    279  CA  SER A  17      17.856  11.737  -2.026  1.00  0.00      A    C
ATOM    280  HA  SER A  17      17.638  10.740  -2.411  1.00  0.00      A    H
ATOM    281  CB  SER A  17      16.645  12.618  -2.358  1.00  0.00      A    C
ATOM    282  HB1 SER A  17      16.397  12.474  -3.435  1.00  0.00      A    H
ATOM    283  HB2 SER A  17      15.796  12.309  -1.746  1.00  0.00      A    H
ATOM    284  OG  SER A  17      16.904  13.993  -2.144  1.00  0.00      A    O
ATOM    285  HG1 SER A  17      17.366  14.104  -1.297  1.00  0.00      A    H
ATOM    286  C   SER A  17      19.101  12.224  -2.791  1.00  0.00      A    C
ATOM    287  O   SER A  17      19.231  11.896  -3.967  1.00  0.00      A    O
ATOM    288  N   VAL A  18      20.031  12.955  -2.150  1.00  0.00      A    N
ATOM    289  HN  VAL A  18      19.945  13.199  -1.188  1.00  0.00      A    H
ATOM    290  CA  VAL A  18      21.261  13.464  -2.804  1.00  0.00      A    C
ATOM    291  HA  VAL A  18      21.159  13.317  -3.879  1.00  0.00      A    H
ATOM    292  CB  VAL A  18      21.465  14.980  -2.606  1.00  0.00      A    C
ATOM    293  HB  VAL A  18      22.325  15.275  -3.208  1.00  0.00      A    H
ATOM    294  CG1 VAL A  18      20.264  15.784  -3.118  1.00  0.00      A    C
ATOM    295 HG11 VAL A  18      20.030  15.486  -4.141  1.00  0.00      A    H
ATOM    296 HG12 VAL A  18      19.390  15.610  -2.488  1.00  0.00      A    H
ATOM    297 HG13 VAL A  18      20.504  16.846  -3.106  1.00  0.00      A    H
ATOM    298  CG2 VAL A  18      21.764  15.383  -1.157  1.00  0.00      A    C
ATOM    299 HG21 VAL A  18      20.894  15.212  -0.528  1.00  0.00      A    H
ATOM    300 HG22 VAL A  18      22.615  14.825  -0.768  1.00  0.00      A    H
ATOM    301 HG23 VAL A  18      22.024  16.441  -1.128  1.00  0.00      A    H
ATOM    302  C   VAL A  18      22.542  12.717  -2.425  1.00  0.00      A    C
ATOM    303  O   VAL A  18      23.508  12.752  -3.184  1.00  0.00      A    O
ATOM    304  N   LEU A  19      22.582  12.032  -1.277  1.00  0.00      A    N
ATOM    305  HN  LEU A  19      21.855  12.064  -0.594  1.00  0.00      A    H
ATOM    306  CA  LEU A  19      23.706  11.167  -0.918  1.00  0.00      A    C
ATOM    307  HA  LEU A  19      24.625  11.627  -1.274  1.00  0.00      A    H
ATOM    308  CB  LEU A  19      23.812  11.014   0.612  1.00  0.00      A    C
ATOM    309  HB1 LEU A  19      24.630  10.462   0.775  1.00  0.00      A    H
ATOM    310  HB2 LEU A  19      22.890  10.554   0.963  1.00  0.00      A    H
ATOM    311  CG  LEU A  19      24.035  12.315   1.409  1.00  0.00      A    C
ATOM    312  HG  LEU A  19      23.230  13.018   1.199  1.00  0.00      A    H
ATOM    313  CD1 LEU A  19      24.016  12.002   2.908  1.00  0.00      A    C
ATOM    314 HD11 LEU A  19      23.058  11.554   3.170  1.00  0.00      A    H
ATOM    315 HD12 LEU A  19      24.824  11.315   3.146  1.00  0.00      A    H
ATOM    316 HD13 LEU A  19      24.140  12.923   3.477  1.00  0.00      A    H
ATOM    317  CD2 LEU A  19      25.367  12.992   1.079  1.00  0.00      A    C
ATOM    318 HD21 LEU A  19      26.199  12.311   1.259  1.00  0.00      A    H
ATOM    319 HD22 LEU A  19      25.377  13.306   0.036  1.00  0.00      A    H
ATOM    320 HD23 LEU A  19      25.490  13.880   1.698  1.00  0.00      A    H
ATOM    321  C   LEU A  19      23.528   9.795  -1.598  1.00  0.00      A    C
ATOM    322  O   LEU A  19      22.439   9.222  -1.518  1.00  0.00      A    O
ATOM    323  N   PRO A  20      24.589   9.188  -2.165  1.00  0.00      A    N
ATOM    324  CD  PRO A  20      25.867   9.791  -2.499  1.00  0.00      A    C
ATOM    325  HD1 PRO A  20      24.919  10.180  -2.934  1.00  0.00      A    H
ATOM    326  HD2 PRO A  20      25.736  10.763  -2.978  1.00  0.00      A    H
ATOM    327  CA  PRO A  20      24.571   7.776  -2.545  1.00  0.00      A    C
ATOM    328  HA  PRO A  20      23.874   7.645  -3.374  1.00  0.00      A    H
ATOM    329  CB  PRO A  20      25.998   7.459  -3.009  1.00  0.00      A    C
ATOM    330  HB1 PRO A  20      26.101   7.739  -4.081  1.00  0.00      A    H
ATOM    331  HB2 PRO A  20      26.601   7.108  -2.169  1.00  0.00      A    H
ATOM    332  CG  PRO A  20      26.528   8.816  -3.472  1.00  0.00      A    C
ATOM    333  HG1 PRO A  20      27.359   8.730  -4.199  1.00  0.00      A    H
ATOM    334  HG2 PRO A  20      26.178   9.020  -4.486  1.00  0.00      A    H
ATOM    335  C   PRO A  20      24.154   6.895  -1.360  1.00  0.00      A    C
ATOM    336  O   PRO A  20      24.585   7.153  -0.234  1.00  0.00      A    O
ATOM    337  N   LYS A  21      23.375   5.826  -1.600  1.00  0.00      A    N
ATOM    338  HN  LYS A  21      23.134   5.545  -2.528  1.00  0.00      A    H
ATOM    339  CA  LYS A  21      22.813   4.983  -0.523  1.00  0.00      A    C
ATOM    340  HA  LYS A  21      22.149   5.614   0.071  1.00  0.00      A    H
ATOM    341  CB  LYS A  21      21.953   3.832  -1.094  1.00  0.00      A    C
ATOM    342  HB1 LYS A  21      22.486   3.347  -1.788  1.00  0.00      A    H
ATOM    343  HB2 LYS A  21      21.047   4.256  -1.530  1.00  0.00      A    H
ATOM    344  CG  LYS A  21      21.569   2.818   0.003  1.00  0.00      A    C
ATOM    345  HG1 LYS A  21      21.228   3.356   0.774  1.00  0.00      A    H
ATOM    346  HG2 LYS A  21      22.460   2.228   0.222  1.00  0.00      A    H
ATOM    347  CD  LYS A  21      20.437   1.842  -0.354  1.00  0.00      A    C
ATOM    348  HD1 LYS A  21      19.472   2.399  -0.331  1.00  0.00      A    H
ATOM    349  HD2 LYS A  21      20.609   1.464  -1.363  1.00  0.00      A    H
ATOM    350  CE  LYS A  21      20.389   0.635   0.607  1.00  0.00      A    C
ATOM    351  HE1 LYS A  21      19.577  -0.067   0.312  1.00  0.00      A    H
ATOM    352  HE2 LYS A  21      21.356   0.125   0.552  1.00  0.00      A    H
ATOM    353  NZ  LYS A  21      20.136   0.993   2.026  1.00  0.00      A    N
ATOM    354  HZ1 LYS A  21      20.893   1.585   2.382  1.00  0.00      A    H
ATOM    355  HZ2 LYS A  21      19.267   1.465   2.195  1.00  0.00      A    H
ATOM    356  HZ3 LYS A  21      20.209   0.173   2.635  1.00  0.00      A    H
ATOM    357  C   LYS A  21      23.875   4.491   0.470  1.00  0.00      A    C
ATOM    358  O   LYS A  21      23.655   4.628   1.663  1.00  0.00      A    O
ATOM    359  N   SER A  22      25.066   4.104   0.013  1.00  0.00      A    N
ATOM    360  HN  SER A  22      25.277   4.067  -0.964  1.00  0.00      A    H
ATOM    361  CA  SER A  22      26.179   3.697   0.886  1.00  0.00      A    C
ATOM    362  HA  SER A  22      25.839   2.876   1.514  1.00  0.00      A    H
ATOM    363  CB  SER A  22      27.344   3.205   0.021  1.00  0.00      A    C
ATOM    364  HB1 SER A  22      28.217   3.022   0.688  1.00  0.00      A    H
ATOM    365  HB2 SER A  22      27.049   2.291  -0.496  1.00  0.00      A    H
ATOM    366  OG  SER A  22      27.703   4.177  -0.949  1.00  0.00      A    O
ATOM    367  HG1 SER A  22      27.905   4.996  -0.482  1.00  0.00      A    H
ATOM    368  C   SER A  22      26.677   4.790   1.840  1.00  0.00      A    C
ATOM    369  O   SER A  22      27.037   4.494   2.978  1.00  0.00      A    O
ATOM    370  N   ILE A  23      26.642   6.053   1.412  1.00  0.00      A    N
ATOM    371  HN  ILE A  23      26.339   6.279   0.488  1.00  0.00      A    H
ATOM    372  CA  ILE A  23      27.030   7.215   2.218  1.00  0.00      A    C
ATOM    373  HA  ILE A  23      27.864   6.935   2.864  1.00  0.00      A    H
ATOM    374  CB  ILE A  23      27.511   8.359   1.294  1.00  0.00      A    C
ATOM    375  HB  ILE A  23      26.742   8.556   0.546  1.00  0.00      A    H
ATOM    376  CG2 ILE A  23      27.737   9.658   2.087  1.00  0.00      A    C
ATOM    377 HG21 ILE A  23      26.810   9.990   2.549  1.00  0.00      A    H
ATOM    378 HG22 ILE A  23      28.489   9.503   2.861  1.00  0.00      A    H
ATOM    379 HG23 ILE A  23      28.061  10.455   1.421  1.00  0.00      A    H
ATOM    380  CG1 ILE A  23      28.808   7.919   0.570  1.00  0.00      A    C
ATOM    381 HG11 ILE A  23      28.550   7.120   0.027  1.00  0.00      A    H
ATOM    382 HG12 ILE A  23      29.574   7.692   1.314  1.00  0.00      A    H
ATOM    383  CD  ILE A  23      29.383   8.940  -0.420  1.00  0.00      A    C
ATOM    384  HD1 ILE A  23      30.275   8.520  -0.933  1.00  0.00      A    H
ATOM    385  HD2 ILE A  23      28.629   9.204  -1.193  1.00  0.00      A    H
ATOM    386  HD3 ILE A  23      29.693   9.870   0.102  1.00  0.00      A    H
ATOM    387  C   ILE A  23      25.879   7.613   3.152  1.00  0.00      A    C
ATOM    388  O   ILE A  23      26.110   7.853   4.335  1.00  0.00      A    O
ATOM    389  N   TYR A  24      24.631   7.575   2.675  1.00  0.00      A    N
ATOM    390  HN  TYR A  24      24.419   7.400   1.715  1.00  0.00      A    H
ATOM    391  CA  TYR A  24      23.462   7.789   3.526  1.00  0.00      A    C
ATOM    392  HA  TYR A  24      23.577   8.746   4.036  1.00  0.00      A    H
ATOM    393  CB  TYR A  24      22.181   7.846   2.696  1.00  0.00      A    C
ATOM    394  HB1 TYR A  24      22.108   6.969   2.220  1.00  0.00      A    H
ATOM    395  HB2 TYR A  24      22.244   8.678   1.999  1.00  0.00      A    H
ATOM    396  CG  TYR A  24      20.923   8.010   3.534  1.00  0.00      A    C
ATOM    397  CD1 TYR A  24      20.690   9.203   4.247  1.00  0.00      A    C
ATOM    398  HD1 TYR A  24      21.386  10.027   4.163  1.00  0.00      A    H
ATOM    399  CE1 TYR A  24      19.575   9.316   5.100  1.00  0.00      A    C
ATOM    400  HE1 TYR A  24      19.408  10.229   5.652  1.00  0.00      A    H
ATOM    401  CZ  TYR A  24      18.684   8.231   5.229  1.00  0.00      A    C
ATOM    402  OH  TYR A  24      17.637   8.285   6.093  1.00  0.00      A    O
ATOM    403  HH  TYR A  24      17.638   9.080   6.638  1.00  0.00      A    H
ATOM    404  CD2 TYR A  24      20.011   6.943   3.640  1.00  0.00      A    C
ATOM    405  HD2 TYR A  24      20.190   6.023   3.097  1.00  0.00      A    H
ATOM    406  CE2 TYR A  24      18.884   7.061   4.473  1.00  0.00      A    C
ATOM    407  HE2 TYR A  24      18.181   6.250   4.553  1.00  0.00      A    H
ATOM    408  C   TYR A  24      23.335   6.715   4.605  1.00  0.00      A    C
ATOM    409  O   TYR A  24      23.145   7.079   5.750  1.00  0.00      A    O
ATOM    410  N   ASP A  25      23.529   5.434   4.292  1.00  0.00      A    N
ATOM    411  HN  ASP A  25      23.717   5.158   3.353  1.00  0.00      A    H
ATOM    412  CA  ASP A  25      23.498   4.304   5.224  1.00  0.00      A    C
ATOM    413  HA  ASP A  25      22.544   4.292   5.724  1.00  0.00      A    H
ATOM    414  CB  ASP A  25      23.645   2.974   4.504  1.00  0.00      A    C
ATOM    415  HB1 ASP A  25      24.449   3.057   3.745  1.00  0.00      A    H
ATOM    416  HB2 ASP A  25      23.882   2.201   5.236  1.00  0.00      A    H
ATOM    417  CG  ASP A  25      22.383   2.533   3.766  1.00  0.00      A    C
ATOM    418  OD1 ASP A  25      22.551   1.893   2.707  1.00  0.00      A    O
ATOM    419  OD2 ASP A  25      21.240   2.719   4.255  1.00  0.00      A    O
ATOM    420  C   ASP A  25      24.599   4.368   6.269  1.00  0.00      A    C
ATOM    421  O   ASP A  25      24.303   4.221   7.454  1.00  0.00      A    O
ATOM    422  N   TYR A  26      25.818   4.740   5.858  1.00  0.00      A    N
ATOM    423  HN  TYR A  26      26.094   4.787   4.899  1.00  0.00      A    H
ATOM    424  CA  TYR A  26      26.859   5.114   6.806  1.00  0.00      A    C
ATOM    425  HA  TYR A  26      27.109   4.237   7.406  1.00  0.00      A    H
ATOM    426  CB  TYR A  26      28.124   5.564   6.065  1.00  0.00      A    C
ATOM    427  HB1 TYR A  26      27.846   6.271   5.414  1.00  0.00      A    H
ATOM    428  HB2 TYR A  26      28.563   4.700   5.564  1.00  0.00      A    H
ATOM    429  CG  TYR A  26      29.169   6.185   6.973  1.00  0.00      A    C
ATOM    430  CD1 TYR A  26      29.837   5.392   7.927  1.00  0.00      A    C
ATOM    431  HD1 TYR A  26      29.607   4.337   8.011  1.00  0.00      A    H
ATOM    432  CE1 TYR A  26      30.782   5.975   8.794  1.00  0.00      A    C
ATOM    433  HE1 TYR A  26      31.271   5.384   9.554  1.00  0.00      A    H
ATOM    434  CZ  TYR A  26      31.051   7.356   8.712  1.00  0.00      A    C
ATOM    435  OH  TYR A  26      31.893   7.931   9.604  1.00  0.00      A    O
ATOM    436  HH  TYR A  26      31.834   8.897   9.556  1.00  0.00      A    H
ATOM    437  CD2 TYR A  26      29.427   7.568   6.903  1.00  0.00      A    C
ATOM    438  HD2 TYR A  26      28.882   8.187   6.201  1.00  0.00      A    H
ATOM    439  CE2 TYR A  26      30.379   8.153   7.761  1.00  0.00      A    C
ATOM    440  HE2 TYR A  26      30.569   9.216   7.718  1.00  0.00      A    H
ATOM    441  C   TYR A  26      26.343   6.189   7.771  1.00  0.00      A    C
ATOM    442  O   TYR A  26      26.495   6.008   8.970  1.00  0.00      A    O
ATOM    443  N   TYR A  27      25.554   7.174   7.331  1.00  0.00      A    N
ATOM    444  HN  TYR A  27      25.392   7.335   6.359  1.00  0.00      A    H
ATOM    445  CA  TYR A  27      24.855   8.106   8.230  1.00  0.00      A    C
ATOM    446  HA  TYR A  27      25.502   8.299   9.060  1.00  0.00      A    H
ATOM    447  CB  TYR A  27      24.694   9.462   7.528  1.00  0.00      A    C
ATOM    448  HB1 TYR A  27      24.307  10.080   8.212  1.00  0.00      A    H
ATOM    449  HB2 TYR A  27      24.047   9.324   6.664  1.00  0.00      A    H
ATOM    450  CG  TYR A  27      25.992  10.130   7.073  1.00  0.00      A    C
ATOM    451  CD1 TYR A  27      26.992  10.465   8.006  1.00  0.00      A    C
ATOM    452  HD1 TYR A  27      26.831  10.266   9.043  1.00  0.00      A    H
ATOM    453  CE1 TYR A  27      28.184  11.100   7.611  1.00  0.00      A    C
ATOM    454  HE1 TYR A  27      28.945  11.340   8.339  1.00  0.00      A    H
ATOM    455  CZ  TYR A  27      28.356  11.469   6.264  1.00  0.00      A    C
ATOM    456  OH  TYR A  27      29.484  12.117   5.879  1.00  0.00      A    O
ATOM    457  HH  TYR A  27      30.189  12.070   6.535  1.00  0.00      A    H
ATOM    458  CD2 TYR A  27      26.176  10.502   5.728  1.00  0.00      A    C
ATOM    459  HD2 TYR A  27      25.414  10.262   5.004  1.00  0.00      A    H
ATOM    460  CE2 TYR A  27      27.344  11.184   5.325  1.00  0.00      A    C
ATOM    461  HE2 TYR A  27      27.481  11.488   4.297  1.00  0.00      A    H
ATOM    462  C   TYR A  27      23.560   7.565   8.896  1.00  0.00      A    C
ATOM    463  O   TYR A  27      23.165   8.019   9.970  1.00  0.00      A    O
ATOM    464  N   ARG A  28      22.925   6.526   8.361  1.00  0.00      A    N
ATOM    465  HN  ARG A  28      23.394   6.013   7.646  1.00  0.00      A    H
ATOM    466  CA  ARG A  28      21.582   6.062   8.733  1.00  0.00      A    C
ATOM    467  HA  ARG A  28      21.001   6.909   9.099  1.00  0.00      A    H
ATOM    468  CB  ARG A  28      20.903   5.516   7.473  1.00  0.00      A    C
ATOM    469  HB1 ARG A  28      21.332   4.621   7.350  1.00  0.00      A    H
ATOM    470  HB2 ARG A  28      21.066   6.187   6.632  1.00  0.00      A    H
ATOM    471  CG  ARG A  28      19.397   5.285   7.569  1.00  0.00      A    C
ATOM    472  HG1 ARG A  28      19.155   4.955   8.603  1.00  0.00      A    H
ATOM    473  HG2 ARG A  28      18.884   6.234   7.427  1.00  0.00      A    H
ATOM    474  CD  ARG A  28      18.971   4.293   6.467  1.00  0.00      A    C
ATOM    475  HD1 ARG A  28      17.859   4.261   6.408  1.00  0.00      A    H
ATOM    476  HD2 ARG A  28      19.375   4.630   5.511  1.00  0.00      A    H
ATOM    477  NE  ARG A  28      19.457   2.916   6.695  1.00  0.00      A    N
ATOM    478  HE  ARG A  28      20.133   2.554   6.021  1.00  0.00      A    H
ATOM    479  CZ  ARG A  28      19.136   2.127   7.710  1.00  0.00      A    C
ATOM    480  NH1 ARG A  28      19.624   0.942   7.865  1.00  0.00      A    N
ATOM    481 HH11 ARG A  28      19.980   0.394   7.081  1.00  0.00      A    H
ATOM    482 HH12 ARG A  28      19.466   0.499   8.772  1.00  0.00      A    H
ATOM    483  NH2 ARG A  28      18.300   2.490   8.635  1.00  0.00      A    N
ATOM    484 HH21 ARG A  28      18.031   1.790   9.341  1.00  0.00      A    H
ATOM    485 HH22 ARG A  28      17.832   3.362   8.598  1.00  0.00      A    H
ATOM    486  C   ARG A  28      21.590   4.991   9.819  1.00  0.00      A    C
ATOM    487  O   ARG A  28      20.849   5.153  10.786  1.00  0.00      A    O
ATOM    488  N   SER A  29      22.344   3.903   9.640  1.00  0.00      A    N
ATOM    489  HN  SER A  29      23.159   3.912   9.061  1.00  0.00      A    H
ATOM    490  CA  SER A  29      22.061   2.598  10.264  1.00  0.00      A    C
ATOM    491  HA  SER A  29      21.131   2.216   9.845  1.00  0.00      A    H
ATOM    492  CB  SER A  29      23.161   1.584   9.934  1.00  0.00      A    C
ATOM    493  HB1 SER A  29      24.111   1.942  10.394  1.00  0.00      A    H
ATOM    494  HB2 SER A  29      22.886   0.608  10.336  1.00  0.00      A    H
ATOM    495  OG  SER A  29      23.379   1.438   8.548  1.00  0.00      A    O
ATOM    496  HG1 SER A  29      24.363   1.405   8.443  1.00  0.00      A    H
ATOM    497  C   SER A  29      21.915   2.630  11.788  1.00  0.00      A    C
ATOM    498  O   SER A  29      22.648   3.333  12.483  1.00  0.00      A    O
ATOM    499  N   GLY A  30      21.026   1.787  12.306  1.00  0.00      A    N
ATOM    500  HN  GLY A  30      20.266   1.472  11.738  1.00  0.00      A    H
ATOM    501  CA  GLY A  30      21.056   1.261  13.670  1.00  0.00      A    C
ATOM    502  HA1 GLY A  30      20.034   1.156  14.008  1.00  0.00      A    H
ATOM    503  HA2 GLY A  30      21.618   1.933  14.314  1.00  0.00      A    H
ATOM    504  C   GLY A  30      21.711  -0.126  13.699  1.00  0.00      A    C
ATOM    505  O   GLY A  30      22.099  -0.658  12.655  1.00  0.00      A    O
ATOM    506  N   ALA A  31      21.875  -0.713  14.884  1.00  0.00      A    N
ATOM    507  HN  ALA A  31      21.684  -0.232  15.739  1.00  0.00      A    H
ATOM    508  CA  ALA A  31      22.343  -2.094  15.030  1.00  0.00      A    C
ATOM    509  HA  ALA A  31      23.063  -2.300  14.239  1.00  0.00      A    H
ATOM    510  CB  ALA A  31      23.091  -2.239  16.362  1.00  0.00      A    C
ATOM    511  HB1 ALA A  31      23.910  -1.520  16.408  1.00  0.00      A    H
ATOM    512  HB2 ALA A  31      22.412  -2.058  17.194  1.00  0.00      A    H
ATOM    513  HB3 ALA A  31      23.497  -3.247  16.448  1.00  0.00      A    H
ATOM    514  C   ALA A  31      21.187  -3.102  14.867  1.00  0.00      A    C
ATOM    515  O   ALA A  31      20.060  -2.830  15.279  1.00  0.00      A    O
ATOM    516  N   ASN A  32      21.478  -4.291  14.327  1.00  0.00      A    N
ATOM    517  HN  ASN A  32      22.420  -4.521  14.084  1.00  0.00      A    H
ATOM    518  CA  ASN A  32      20.500  -5.347  14.040  1.00  0.00      A    C
ATOM    519  HA  ASN A  32      20.946  -6.028  13.315  1.00  0.00      A    H
ATOM    520  CB  ASN A  32      20.232  -6.165  15.326  1.00  0.00      A    C
ATOM    521  HB1 ASN A  32      19.833  -5.468  16.096  1.00  0.00      A    H
ATOM    522  HB2 ASN A  32      19.522  -6.962  15.102  1.00  0.00      A    H
ATOM    523  CG  ASN A  32      21.467  -6.829  15.915  1.00  0.00      A    C
ATOM    524  OD1 ASN A  32      22.492  -7.032  15.281  1.00  0.00      A    O
ATOM    525  ND2 ASN A  32      21.412  -7.219  17.168  1.00  0.00      A    N
ATOM    526 HD21 ASN A  32      22.221  -7.683  17.535  1.00  0.00      A    H
ATOM    527 HD22 ASN A  32      20.577  -7.062  17.705  1.00  0.00      A    H
ATOM    528  C   ASN A  32      19.246  -4.773  13.336  1.00  0.00      A    C
ATOM    529  O   ASN A  32      19.380  -4.028  12.370  1.00  0.00      A    O
ATOM    530  N   ASP A  33      18.048  -5.118  13.805  1.00  0.00      A    N
ATOM    531  HN  ASP A  33      17.953  -5.604  14.670  1.00  0.00      A    H
ATOM    532  CA  ASP A  33      16.758  -4.849  13.155  1.00  0.00      A    C
ATOM    533  HA  ASP A  33      16.939  -4.772  12.082  1.00  0.00      A    H
ATOM    534  CB  ASP A  33      15.854  -6.076  13.358  1.00  0.00      A    C
ATOM    535  HB1 ASP A  33      15.616  -6.180  14.436  1.00  0.00      A    H
ATOM    536  HB2 ASP A  33      14.930  -5.944  12.792  1.00  0.00      A    H
ATOM    537  CG  ASP A  33      16.555  -7.360  12.897  1.00  0.00      A    C
ATOM    538  OD1 ASP A  33      17.369  -7.887  13.694  1.00  0.00      A    O
ATOM    539  OD2 ASP A  33      16.310  -7.779  11.742  1.00  0.00      A    O
ATOM    540  C   ASP A  33      16.095  -3.510  13.561  1.00  0.00      A    C
ATOM    541  O   ASP A  33      14.934  -3.269  13.238  1.00  0.00      A    O
ATOM    542  N   GLU A  34      16.864  -2.595  14.166  1.00  0.00      A    N
ATOM    543  HN  GLU A  34      17.728  -2.855  14.588  1.00  0.00      A    H
ATOM    544  CA  GLU A  34      16.548  -1.157  14.280  1.00  0.00      A    C
ATOM    545  HA  GLU A  34      17.373  -0.723  14.842  1.00  0.00      A    H
ATOM    546  CB  GLU A  34      16.603  -0.496  12.885  1.00  0.00      A    C
ATOM    547  HB1 GLU A  34      16.428   0.481  13.009  1.00  0.00      A    H
ATOM    548  HB2 GLU A  34      15.842  -0.929  12.235  1.00  0.00      A    H
ATOM    549  CG  GLU A  34      17.985  -0.652  12.232  1.00  0.00      A    C
ATOM    550  HG1 GLU A  34      18.766  -0.305  12.933  1.00  0.00      A    H
ATOM    551  HG2 GLU A  34      18.147  -1.698  11.975  1.00  0.00      A    H
ATOM    552  CD  GLU A  34      18.164   0.200  10.972  1.00  0.00      A    C
ATOM    553  OE1 GLU A  34      19.324   0.430  10.561  1.00  0.00      A    O
ATOM    554  OE2 GLU A  34      17.189   0.692  10.366  1.00  0.00      A    O
ATOM    555  C   GLU A  34      15.301  -0.769  15.116  1.00  0.00      A    C
ATOM    556  O   GLU A  34      14.713   0.302  14.923  1.00  0.00      A    O
ATOM    557  N   GLU A  35      14.943  -1.563  16.131  1.00  0.00      A    N
ATOM    558  HN  GLU A  35      15.394  -2.430  16.323  1.00  0.00      A    H
ATOM    559  CA  GLU A  35      13.850  -1.236  17.064  1.00  0.00      A    C
ATOM    560  HA  GLU A  35      12.969  -0.971  16.480  1.00  0.00      A    H
ATOM    561  CB  GLU A  35      13.486  -2.438  17.952  1.00  0.00      A    C
ATOM    562  HB1 GLU A  35      12.790  -2.117  18.594  1.00  0.00      A    H
ATOM    563  HB2 GLU A  35      14.372  -2.783  18.488  1.00  0.00      A    H
ATOM    564  CG  GLU A  35      12.862  -3.606  17.176  1.00  0.00      A    C
ATOM    565  HG1 GLU A  35      12.092  -3.220  16.484  1.00  0.00      A    H
ATOM    566  HG2 GLU A  35      13.643  -4.130  16.619  1.00  0.00      A    H
ATOM    567  CD  GLU A  35      12.148  -4.580  18.128  1.00  0.00      A    C
ATOM    568  OE1 GLU A  35      10.907  -4.706  18.005  1.00  0.00      A    O
ATOM    569  OE2 GLU A  35      12.837  -5.174  18.989  1.00  0.00      A    O
ATOM    570  C   GLU A  35      14.171  -0.024  17.955  1.00  0.00      A    C
ATOM    571  O   GLU A  35      13.326   0.856  18.119  1.00  0.00      A    O
ATOM    572  N   THR A  36      15.404   0.103  18.455  1.00  0.00      A    N
ATOM    573  HN  THR A  36      16.090  -0.616  18.344  1.00  0.00      A    H
ATOM    574  CA  THR A  36      15.877   1.281  19.203  1.00  0.00      A    C
ATOM    575  HA  THR A  36      15.131   1.530  19.953  1.00  0.00      A    H
ATOM    576  CB  THR A  36      17.203   1.011  19.929  1.00  0.00      A    C
ATOM    577  HB  THR A  36      17.994   0.852  19.203  1.00  0.00      A    H
ATOM    578  OG1 THR A  36      17.089  -0.126  20.743  1.00  0.00      A    O
ATOM    579  HG1 THR A  36      16.542   0.135  21.509  1.00  0.00      A    H
ATOM    580  CG2 THR A  36      17.647   2.147  20.849  1.00  0.00      A    C
ATOM    581 HG21 THR A  36      17.881   3.031  20.262  1.00  0.00      A    H
ATOM    582 HG22 THR A  36      16.860   2.390  21.563  1.00  0.00      A    H
ATOM    583 HG23 THR A  36      18.551   1.848  21.374  1.00  0.00      A    H
ATOM    584  C   THR A  36      16.055   2.493  18.296  1.00  0.00      A    C
ATOM    585  O   THR A  36      15.854   3.621  18.746  1.00  0.00      A    O
ATOM    586  N   LEU A  37      16.375   2.315  17.009  1.00  0.00      A    N
ATOM    587  HN  LEU A  37      16.624   1.433  16.613  1.00  0.00      A    H
ATOM    588  CA  LEU A  37      16.386   3.431  16.052  1.00  0.00      A    C
ATOM    589  HA  LEU A  37      17.032   4.206  16.459  1.00  0.00      A    H
ATOM    590  CB  LEU A  37      16.954   2.974  14.700  1.00  0.00      A    C
ATOM    591  HB1 LEU A  37      16.291   2.325  14.327  1.00  0.00      A    H
ATOM    592  HB2 LEU A  37      17.926   2.505  14.854  1.00  0.00      A    H
ATOM    593  CG  LEU A  37      17.090   4.100  13.654  1.00  0.00      A    C
ATOM    594  HG  LEU A  37      16.111   4.534  13.451  1.00  0.00      A    H
ATOM    595  CD1 LEU A  37      18.037   5.216  14.105  1.00  0.00      A    C
ATOM    596 HD11 LEU A  37      17.607   5.748  14.952  1.00  0.00      A    H
ATOM    597 HD12 LEU A  37      18.997   4.788  14.388  1.00  0.00      A    H
ATOM    598 HD13 LEU A  37      18.180   5.930  13.295  1.00  0.00      A    H
ATOM    599  CD2 LEU A  37      17.635   3.538  12.343  1.00  0.00      A    C
ATOM    600 HD21 LEU A  37      18.609   3.081  12.508  1.00  0.00      A    H
ATOM    601 HD22 LEU A  37      16.949   2.781  11.961  1.00  0.00      A    H
ATOM    602 HD23 LEU A  37      17.729   4.327  11.599  1.00  0.00      A    H
ATOM    603  C   LEU A  37      14.984   4.042  15.891  1.00  0.00      A    C
ATOM    604  O   LEU A  37      14.849   5.265  15.904  1.00  0.00      A    O
ATOM    605  N   ALA A  38      13.942   3.206  15.850  1.00  0.00      A    N
ATOM    606  HN  ALA A  38      14.075   2.217  15.801  1.00  0.00      A    H
ATOM    607  CA  ALA A  38      12.550   3.651  15.873  1.00  0.00      A    C
ATOM    608  HA  ALA A  38      12.435   4.465  15.156  1.00  0.00      A    H
ATOM    609  CB  ALA A  38      11.666   2.486  15.415  1.00  0.00      A    C
ATOM    610  HB1 ALA A  38      11.981   2.148  14.426  1.00  0.00      A    H
ATOM    611  HB2 ALA A  38      11.747   1.653  16.115  1.00  0.00      A    H
ATOM    612  HB3 ALA A  38      10.626   2.810  15.367  1.00  0.00      A    H
ATOM    613  C   ALA A  38      12.129   4.196  17.254  1.00  0.00      A    C
ATOM    614  O   ALA A  38      11.530   5.272  17.334  1.00  0.00      A    O
ATOM    615  N   ASP A  39      12.513   3.528  18.349  1.00  0.00      A    N
ATOM    616  HN  ASP A  39      13.049   2.688  18.315  1.00  0.00      A    H
ATOM    617  CA  ASP A  39      12.194   3.948  19.720  1.00  0.00      A    C
ATOM    618  HA  ASP A  39      11.113   4.037  19.788  1.00  0.00      A    H
ATOM    619  CB  ASP A  39      12.643   2.901  20.754  1.00  0.00      A    C
ATOM    620  HB1 ASP A  39      12.372   1.889  20.390  1.00  0.00      A    H
ATOM    621  HB2 ASP A  39      13.724   2.952  20.886  1.00  0.00      A    H
ATOM    622  CG  ASP A  39      11.938   3.146  22.090  1.00  0.00      A    C
ATOM    623  OD1 ASP A  39      10.690   3.140  22.097  1.00  0.00      A    O
ATOM    624  OD2 ASP A  39      12.594   3.408  23.125  1.00  0.00      A    O
ATOM    625  C   ASP A  39      12.801   5.310  20.066  1.00  0.00      A    C
ATOM    626  O   ASP A  39      12.148   6.134  20.700  1.00  0.00      A    O
ATOM    627  N   ASN A  40      13.986   5.618  19.532  1.00  0.00      A    N
ATOM    628  HN  ASN A  40      14.510   4.938  19.021  1.00  0.00      A    H
ATOM    629  CA  ASN A  40      14.627   6.932  19.629  1.00  0.00      A    C
ATOM    630  HA  ASN A  40      14.795   7.168  20.676  1.00  0.00      A    H
ATOM    631  CB  ASN A  40      15.993   6.870  18.913  1.00  0.00      A    C
ATOM    632  HB1 ASN A  40      15.899   6.162  18.061  1.00  0.00      A    H
ATOM    633  HB2 ASN A  40      16.264   7.865  18.581  1.00  0.00      A    H
ATOM    634  CG  ASN A  40      17.158   6.378  19.764  1.00  0.00      A    C
ATOM    635  OD1 ASN A  40      17.209   6.482  20.982  1.00  0.00      A    O
ATOM    636  ND2 ASN A  40      18.212   5.927  19.126  1.00  0.00      A    N
ATOM    637 HD21 ASN A  40      19.017   5.679  19.686  1.00  0.00      A    H
ATOM    638 HD22 ASN A  40      18.146   5.749  18.141  1.00  0.00      A    H
ATOM    639  C   ASN A  40      13.742   8.076  19.089  1.00  0.00      A    C
ATOM    640  O   ASN A  40      13.901   9.207  19.537  1.00  0.00      A    O
ATOM    641  N   ILE A  41      12.764   7.801  18.217  1.00  0.00      A    N
ATOM    642  HN  ILE A  41      12.643   6.883  17.845  1.00  0.00      A    H
ATOM    643  CA  ILE A  41      11.786   8.787  17.722  1.00  0.00      A    C
ATOM    644  HA  ILE A  41      12.152   9.791  17.944  1.00  0.00      A    H
ATOM    645  CB  ILE A  41      11.630   8.682  16.184  1.00  0.00      A    C
ATOM    646  HB  ILE A  41      11.147   7.731  15.950  1.00  0.00      A    H
ATOM    647  CG2 ILE A  41      10.730   9.825  15.674  1.00  0.00      A    C
ATOM    648 HG21 ILE A  41       9.758   9.800  16.168  1.00  0.00      A    H
ATOM    649 HG22 ILE A  41      11.204  10.788  15.863  1.00  0.00      A    H
ATOM    650 HG23 ILE A  41      10.546   9.717  14.606  1.00  0.00      A    H
ATOM    651  CG1 ILE A  41      13.004   8.719  15.465  1.00  0.00      A    C
ATOM    652 HG11 ILE A  41      13.509   7.922  15.798  1.00  0.00      A    H
ATOM    653 HG12 ILE A  41      13.518   9.650  15.708  1.00  0.00      A    H
ATOM    654  CD  ILE A  41      12.923   8.578  13.939  1.00  0.00      A    C
ATOM    655  HD1 ILE A  41      13.943   8.555  13.499  1.00  0.00      A    H
ATOM    656  HD2 ILE A  41      12.402   7.637  13.659  1.00  0.00      A    H
ATOM    657  HD3 ILE A  41      12.374   9.432  13.489  1.00  0.00      A    H
ATOM    658  C   ILE A  41      10.438   8.624  18.449  1.00  0.00      A    C
ATOM    659  O   ILE A  41       9.822   9.612  18.866  1.00  0.00      A    O
ATOM    660  N   ALA A  42      10.010   7.381  18.697  1.00  0.00      A    N
ATOM    661  HN  ALA A  42      10.534   6.586  18.393  1.00  0.00      A    H
ATOM    662  CA  ALA A  42       8.773   7.080  19.415  1.00  0.00      A    C
ATOM    663  HA  ALA A  42       7.954   7.592  18.908  1.00  0.00      A    H
ATOM    664  CB  ALA A  42       8.505   5.574  19.338  1.00  0.00      A    C
ATOM    665  HB1 ALA A  42       8.561   5.234  18.302  1.00  0.00      A    H
ATOM    666  HB2 ALA A  42       9.235   5.035  19.939  1.00  0.00      A    H
ATOM    667  HB3 ALA A  42       7.509   5.362  19.727  1.00  0.00      A    H
ATOM    668  C   ALA A  42       8.792   7.572  20.874  1.00  0.00      A    C
ATOM    669  O   ALA A  42       7.780   8.070  21.355  1.00  0.00      A    O
ATOM    670  N   ALA A  43       9.937   7.575  21.557  1.00  0.00      A    N
ATOM    671  HN  ALA A  43      10.774   7.215  21.147  1.00  0.00      A    H
ATOM    672  CA  ALA A  43      10.075   8.085  22.919  1.00  0.00      A    C
ATOM    673  HA  ALA A  43       9.271   7.671  23.527  1.00  0.00      A    H
ATOM    674  CB  ALA A  43      11.390   7.564  23.484  1.00  0.00      A    C
ATOM    675  HB1 ALA A  43      11.436   6.480  23.384  1.00  0.00      A    H
ATOM    676  HB2 ALA A  43      12.229   7.999  22.940  1.00  0.00      A    H
ATOM    677  HB3 ALA A  43      11.447   7.826  24.539  1.00  0.00      A    H
ATOM    678  C   ALA A  43       9.980   9.620  23.004  1.00  0.00      A    C
ATOM    679  O   ALA A  43       9.265  10.140  23.860  1.00  0.00      A    O
ATOM    680  N   PHE A  44      10.500  10.352  22.009  1.00  0.00      A    N
ATOM    681  HN  PHE A  44      11.116   9.976  21.318  1.00  0.00      A    H
ATOM    682  CA  PHE A  44      10.205  11.786  21.848  1.00  0.00      A    C
ATOM    683  HA  PHE A  44      10.346  12.261  22.819  1.00  0.00      A    H
ATOM    684  CB  PHE A  44      11.198  12.435  20.866  1.00  0.00      A    C
ATOM    685  HB1 PHE A  44      10.790  13.304  20.588  1.00  0.00      A    H
ATOM    686  HB2 PHE A  44      11.340  11.780  20.005  1.00  0.00      A    H
ATOM    687  CG  PHE A  44      12.543  12.791  21.479  1.00  0.00      A    C
ATOM    688  CD1 PHE A  44      13.732  12.224  20.989  1.00  0.00      A    C
ATOM    689  HD1 PHE A  44      13.702  11.522  20.171  1.00  0.00      A    H
ATOM    690  CE1 PHE A  44      14.968  12.575  21.558  1.00  0.00      A    C
ATOM    691  HE1 PHE A  44      15.871  12.116  21.192  1.00  0.00      A    H
ATOM    692  CZ  PHE A  44      15.032  13.522  22.592  1.00  0.00      A    C
ATOM    693  HZ  PHE A  44      15.984  13.801  23.019  1.00  0.00      A    H
ATOM    694  CD2 PHE A  44      12.608  13.735  22.522  1.00  0.00      A    C
ATOM    695  HD2 PHE A  44      11.706  14.192  22.895  1.00  0.00      A    H
ATOM    696  CE2 PHE A  44      13.848  14.103  23.071  1.00  0.00      A    C
ATOM    697  HE2 PHE A  44      13.892  14.834  23.865  1.00  0.00      A    H
ATOM    698  C   PHE A  44       8.734  12.069  21.471  1.00  0.00      A    C
ATOM    699  O   PHE A  44       8.307  13.226  21.507  1.00  0.00      A    O
ATOM    700  N   SER A  45       7.934  11.023  21.225  1.00  0.00      A    N
ATOM    701  HN  SER A  45       8.327  10.109  21.123  1.00  0.00      A    H
ATOM    702  CA  SER A  45       6.470  11.069  21.081  1.00  0.00      A    C
ATOM    703  HA  SER A  45       6.163  12.105  20.941  1.00  0.00      A    H
ATOM    704  CB  SER A  45       6.044  10.308  19.817  1.00  0.00      A    C
ATOM    705  HB1 SER A  45       6.165   9.218  20.012  1.00  0.00      A    H
ATOM    706  HB2 SER A  45       5.004  10.547  19.593  1.00  0.00      A    H
ATOM    707  OG  SER A  45       6.856  10.670  18.711  1.00  0.00      A    O
ATOM    708  HG1 SER A  45       7.755  10.342  18.857  1.00  0.00      A    H
ATOM    709  C   SER A  45       5.722  10.545  22.326  1.00  0.00      A    C
ATOM    710  O   SER A  45       4.628  11.033  22.623  1.00  0.00      A    O
ATOM    711  N   ARG A  46       6.336   9.657  23.130  1.00  0.00      A    N
ATOM    712  HN  ARG A  46       7.180   9.234  22.808  1.00  0.00      A    H
ATOM    713  CA  ARG A  46       5.859   9.251  24.467  1.00  0.00      A    C
ATOM    714  HA  ARG A  46       4.831   8.891  24.397  1.00  0.00      A    H
ATOM    715  CB  ARG A  46       6.710   8.123  25.085  1.00  0.00      A    C
ATOM    716  HB1 ARG A  46       6.375   8.020  26.022  1.00  0.00      A    H
ATOM    717  HB2 ARG A  46       7.764   8.394  25.097  1.00  0.00      A    H
ATOM    718  CG  ARG A  46       6.528   6.760  24.405  1.00  0.00      A    C
ATOM    719  HG1 ARG A  46       5.467   6.663  24.086  1.00  0.00      A    H
ATOM    720  HG2 ARG A  46       7.063   6.737  23.458  1.00  0.00      A    H
ATOM    721  CD  ARG A  46       6.992   5.607  25.315  1.00  0.00      A    C
ATOM    722  HD1 ARG A  46       6.640   5.792  26.356  1.00  0.00      A    H
ATOM    723  HD2 ARG A  46       6.531   4.685  24.955  1.00  0.00      A    H
ATOM    724  NE  ARG A  46       8.462   5.422  25.366  1.00  0.00      A    N
ATOM    725  HE  ARG A  46       8.954   5.681  26.215  1.00  0.00      A    H
ATOM    726  CZ  ARG A  46       9.187   4.772  24.471  1.00  0.00      A    C
ATOM    727  NH1 ARG A  46       8.713   4.476  23.299  1.00  0.00      A    N
ATOM    728 HH11 ARG A  46       9.326   3.924  22.692  1.00  0.00      A    H
ATOM    729 HH12 ARG A  46       7.774   4.702  23.053  1.00  0.00      A    H
ATOM    730  NH2 ARG A  46      10.401   4.395  24.737  1.00  0.00      A    N
ATOM    731 HH21 ARG A  46      10.966   3.918  24.023  1.00  0.00      A    H
ATOM    732 HH22 ARG A  46      10.736   4.459  25.693  1.00  0.00      A    H
ATOM    733  C   ARG A  46       5.848  10.419  25.442  1.00  0.00      A    C
ATOM    734  O   ARG A  46       4.863  10.626  26.141  1.00  0.00      A    O
ATOM    735  N   TRP A  47       6.918  11.210  25.487  1.00  0.00      A    N
ATOM    736  HN  TRP A  47       7.721  11.084  24.910  1.00  0.00      A    H
ATOM    737  CA  TRP A  47       6.990  12.344  26.408  1.00  0.00      A    C
ATOM    738  HA  TRP A  47       6.583  12.016  27.363  1.00  0.00      A    H
ATOM    739  CB  TRP A  47       8.447  12.710  26.693  1.00  0.00      A    C
ATOM    740  HB1 TRP A  47       8.445  13.563  27.214  1.00  0.00      A    H
ATOM    741  HB2 TRP A  47       8.984  12.843  25.752  1.00  0.00      A    H
ATOM    742  CG  TRP A  47       9.141  11.673  27.524  1.00  0.00      A    C
ATOM    743  CD1 TRP A  47       9.904  10.666  27.050  1.00  0.00      A    C
ATOM    744  HD1 TRP A  47      10.130  10.489  26.009  1.00  0.00      A    H
ATOM    745  NE1 TRP A  47      10.311   9.855  28.084  1.00  0.00      A    N
ATOM    746  HE1 TRP A  47      10.724   8.938  27.911  1.00  0.00      A    H
ATOM    747  CE2 TRP A  47       9.914  10.354  29.305  1.00  0.00      A    C
ATOM    748  CD2 TRP A  47       9.103  11.481  28.973  1.00  0.00      A    C
ATOM    749  CE3 TRP A  47       8.496  12.169  30.045  1.00  0.00      A    C
ATOM    750  HE3 TRP A  47       7.896  13.037  29.827  1.00  0.00      A    H
ATOM    751  CZ3 TRP A  47       8.694  11.763  31.380  1.00  0.00      A    C
ATOM    752  HZ3 TRP A  47       8.245  12.327  32.187  1.00  0.00      A    H
ATOM    753  CZ2 TRP A  47      10.150   9.962  30.632  1.00  0.00      A    C
ATOM    754  HZ2 TRP A  47      10.822   9.145  30.844  1.00  0.00      A    H
ATOM    755  CH2 TRP A  47       9.534  10.674  31.676  1.00  0.00      A    C
ATOM    756  HH2 TRP A  47       9.720  10.400  32.706  1.00  0.00      A    H
ATOM    757  C   TRP A  47       6.113  13.513  25.935  1.00  0.00      A    C
ATOM    758  O   TRP A  47       6.377  14.146  24.907  1.00  0.00      A    O
ATOM    759  N   LYS A  48       5.044  13.784  26.690  1.00  0.00      A    N
ATOM    760  HN  LYS A  48       4.826  13.176  27.452  1.00  0.00      A    H
ATOM    761  CA  LYS A  48       4.123  14.919  26.514  1.00  0.00      A    C
ATOM    762  HA  LYS A  48       4.066  15.159  25.452  1.00  0.00      A    H
ATOM    763  CB  LYS A  48       2.704  14.558  27.005  1.00  0.00      A    C
ATOM    764  HB1 LYS A  48       2.101  15.156  26.478  1.00  0.00      A    H
ATOM    765  HB2 LYS A  48       2.669  14.702  28.085  1.00  0.00      A    H
ATOM    766  CG  LYS A  48       2.220  13.121  26.739  1.00  0.00      A    C
ATOM    767  HG1 LYS A  48       1.250  13.109  26.983  1.00  0.00      A    H
ATOM    768  HG2 LYS A  48       2.824  12.443  27.344  1.00  0.00      A    H
ATOM    769  CD  LYS A  48       2.264  12.658  25.274  1.00  0.00      A    C
ATOM    770  HD1 LYS A  48       1.524  13.255  24.694  1.00  0.00      A    H
ATOM    771  HD2 LYS A  48       3.260  12.813  24.858  1.00  0.00      A    H
ATOM    772  CE  LYS A  48       1.958  11.160  25.294  1.00  0.00      A    C
ATOM    773  HE1 LYS A  48       2.584  10.644  26.056  1.00  0.00      A    H
ATOM    774  HE2 LYS A  48       0.927  10.992  25.615  1.00  0.00      A    H
ATOM    775  NZ  LYS A  48       2.210  10.472  24.014  1.00  0.00      A    N
ATOM    776  HZ1 LYS A  48       1.536  10.708  23.308  1.00  0.00      A    H
ATOM    777  HZ2 LYS A  48       3.156  10.645  23.684  1.00  0.00      A    H
ATOM    778  HZ3 LYS A  48       2.167   9.466  24.221  1.00  0.00      A    H
ATOM    779  C   LYS A  48       4.666  16.157  27.242  1.00  0.00      A    C
ATOM    780  O   LYS A  48       5.604  16.040  28.029  1.00  0.00      A    O
ATOM    781  N   LEU A  49       4.065  17.322  26.996  1.00  0.00      A    N
ATOM    782  HN  LEU A  49       3.298  17.363  26.358  1.00  0.00      A    H
ATOM    783  CA  LEU A  49       4.426  18.618  27.591  1.00  0.00      A    C
ATOM    784  HA  LEU A  49       5.162  18.460  28.377  1.00  0.00      A    H
ATOM    785  CB  LEU A  49       5.043  19.524  26.506  1.00  0.00      A    C
ATOM    786  HB1 LEU A  49       5.060  20.456  26.867  1.00  0.00      A    H
ATOM    787  HB2 LEU A  49       4.427  19.452  25.608  1.00  0.00      A    H
ATOM    788  CG  LEU A  49       6.503  19.173  26.164  1.00  0.00      A    C
ATOM    789  HG  LEU A  49       6.627  18.090  26.131  1.00  0.00      A    H
ATOM    790  CD1 LEU A  49       6.880  19.731  24.790  1.00  0.00      A    C
ATOM    791 HD11 LEU A  49       6.254  19.275  24.023  1.00  0.00      A    H
ATOM    792 HD12 LEU A  49       6.721  20.810  24.775  1.00  0.00      A    H
ATOM    793 HD13 LEU A  49       7.925  19.521  24.573  1.00  0.00      A    H
ATOM    794  CD2 LEU A  49       7.468  19.759  27.196  1.00  0.00      A    C
ATOM    795 HD21 LEU A  49       7.426  20.847  27.178  1.00  0.00      A    H
ATOM    796 HD22 LEU A  49       7.197  19.424  28.195  1.00  0.00      A    H
ATOM    797 HD23 LEU A  49       8.484  19.428  26.982  1.00  0.00      A    H
ATOM    798  C   LEU A  49       3.200  19.283  28.241  1.00  0.00      A    C
ATOM    799  O   LEU A  49       2.090  19.149  27.730  1.00  0.00      A    O
ATOM    800  N   TYR A  50       3.410  20.012  29.342  1.00  0.00      A    N
ATOM    801  HN  TYR A  50       4.341  20.194  29.653  1.00  0.00      A    H
ATOM    802  CA  TYR A  50       2.359  20.603  30.184  1.00  0.00      A    C
ATOM    803  HA  TYR A  50       1.400  20.494  29.681  1.00  0.00      A    H
ATOM    804  CB  TYR A  50       2.244  19.805  31.495  1.00  0.00      A    C
ATOM    805  HB1 TYR A  50       1.563  20.261  32.068  1.00  0.00      A    H
ATOM    806  HB2 TYR A  50       3.212  19.788  32.000  1.00  0.00      A    H
ATOM    807  CG  TYR A  50       1.770  18.384  31.257  1.00  0.00      A    C
ATOM    808  CD1 TYR A  50       0.392  18.100  31.177  1.00  0.00      A    C
ATOM    809  HD1 TYR A  50      -0.329  18.888  31.352  1.00  0.00      A    H
ATOM    810  CE1 TYR A  50      -0.046  16.815  30.800  1.00  0.00      A    C
ATOM    811  HE1 TYR A  50      -1.101  16.613  30.703  1.00  0.00      A    H
ATOM    812  CZ  TYR A  50       0.902  15.817  30.488  1.00  0.00      A    C
ATOM    813  OH  TYR A  50       0.494  14.581  30.098  1.00  0.00      A    O
ATOM    814  HH  TYR A  50       1.228  13.964  30.054  1.00  0.00      A    H
ATOM    815  CD2 TYR A  50       2.712  17.378  30.981  1.00  0.00      A    C
ATOM    816  HD2 TYR A  50       3.769  17.609  31.012  1.00  0.00      A    H
ATOM    817  CE2 TYR A  50       2.279  16.104  30.580  1.00  0.00      A    C
ATOM    818  HE2 TYR A  50       3.002  15.364  30.287  1.00  0.00      A    H
ATOM    819  C   TYR A  50       2.633  22.101  30.429  1.00  0.00      A    C
ATOM    820  O   TYR A  50       3.438  22.444  31.299  1.00  0.00      A    O
ATOM    821  N   PRO A  51       2.032  23.004  29.628  1.00  0.00      A    N
ATOM    822  CD  PRO A  51       0.977  22.731  28.660  1.00  0.00      A    C
ATOM    823  HD1 PRO A  51       0.228  22.205  29.063  1.00  0.00      A    H
ATOM    824  HD2 PRO A  51       1.384  22.155  27.828  1.00  0.00      A    H
ATOM    825  CA  PRO A  51       2.445  24.405  29.532  1.00  0.00      A    C
ATOM    826  HA  PRO A  51       3.528  24.452  29.415  1.00  0.00      A    H
ATOM    827  CB  PRO A  51       1.785  24.916  28.249  1.00  0.00      A    C
ATOM    828  HB1 PRO A  51       2.437  24.667  27.382  1.00  0.00      A    H
ATOM    829  HB2 PRO A  51       1.588  25.989  28.271  1.00  0.00      A    H
ATOM    830  CG  PRO A  51       0.503  24.094  28.164  1.00  0.00      A    C
ATOM    831  HG1 PRO A  51      -0.257  24.475  28.691  1.00  0.00      A    H
ATOM    832  HG2 PRO A  51       0.117  24.045  27.146  1.00  0.00      A    H
ATOM    833  C   PRO A  51       2.063  25.253  30.752  1.00  0.00      A    C
ATOM    834  O   PRO A  51       1.091  24.977  31.455  1.00  0.00      A    O
ATOM    835  N   ARG A  52       2.814  26.338  30.975  1.00  0.00      A    N
ATOM    836  HN  ARG A  52       3.525  26.551  30.309  1.00  0.00      A    H
ATOM    837  CA  ARG A  52       2.687  27.252  32.120  1.00  0.00      A    C
ATOM    838  HA  ARG A  52       1.917  26.875  32.792  1.00  0.00      A    H
ATOM    839  CB  ARG A  52       4.025  27.268  32.895  1.00  0.00      A    C
ATOM    840  HB1 ARG A  52       3.885  27.786  33.739  1.00  0.00      A    H
ATOM    841  HB2 ARG A  52       4.803  27.744  32.293  1.00  0.00      A    H
ATOM    842  CG  ARG A  52       4.472  25.835  33.255  1.00  0.00      A    C
ATOM    843  HG1 ARG A  52       3.576  25.251  33.560  1.00  0.00      A    H
ATOM    844  HG2 ARG A  52       4.827  25.333  32.357  1.00  0.00      A    H
ATOM    845  CD  ARG A  52       5.580  25.780  34.320  1.00  0.00      A    C
ATOM    846  HD1 ARG A  52       6.447  26.393  33.984  1.00  0.00      A    H
ATOM    847  HD2 ARG A  52       5.204  26.227  35.242  1.00  0.00      A    H
ATOM    848  NE  ARG A  52       6.098  24.420  34.625  1.00  0.00      A    N
ATOM    849  HE  ARG A  52       7.097  24.347  34.824  1.00  0.00      A    H
ATOM    850  CZ  ARG A  52       5.463  23.286  34.875  1.00  0.00      A    C
ATOM    851  NH1 ARG A  52       4.204  23.049  34.640  1.00  0.00      A    N
ATOM    852 HH11 ARG A  52       3.874  22.110  34.766  1.00  0.00      A    H
ATOM    853 HH12 ARG A  52       3.684  23.701  34.086  1.00  0.00      A    H
ATOM    854  NH2 ARG A  52       6.120  22.308  35.394  1.00  0.00      A    N
ATOM    855 HH21 ARG A  52       7.121  22.433  35.575  1.00  0.00      A    H
ATOM    856 HH22 ARG A  52       5.681  21.473  35.742  1.00  0.00      A    H
ATOM    857  C   ARG A  52       2.236  28.629  31.621  1.00  0.00      A    C
ATOM    858  O   ARG A  52       2.990  29.338  30.967  1.00  0.00      A    O
ATOM    859  N   MET A  53       0.964  28.966  31.825  1.00  0.00      A    N
ATOM    860  HN  MET A  53       0.383  28.514  32.498  1.00  0.00      A    H
ATOM    861  CA  MET A  53       0.298  30.041  31.072  1.00  0.00      A    C
ATOM    862  HA  MET A  53       0.607  29.937  30.031  1.00  0.00      A    H
ATOM    863  CB  MET A  53      -1.227  29.838  31.126  1.00  0.00      A    C
ATOM    864  HB1 MET A  53      -1.493  29.664  32.195  1.00  0.00      A    H
ATOM    865  HB2 MET A  53      -1.728  30.729  30.749  1.00  0.00      A    H
ATOM    866  CG  MET A  53      -1.680  28.647  30.272  1.00  0.00      A    C
ATOM    867  HG1 MET A  53      -1.146  27.724  30.583  1.00  0.00      A    H
ATOM    868  HG2 MET A  53      -2.750  28.501  30.423  1.00  0.00      A    H
ATOM    869  SD  MET A  53      -1.380  28.871  28.495  1.00  0.00      A    S
ATOM    870  CE  MET A  53      -1.993  27.289  27.863  1.00  0.00      A    C
ATOM    871  HE1 MET A  53      -1.433  26.474  28.321  1.00  0.00      A    H
ATOM    872  HE2 MET A  53      -3.050  27.185  28.102  1.00  0.00      A    H
ATOM    873  HE3 MET A  53      -1.861  27.252  26.782  1.00  0.00      A    H
ATOM    874  C   MET A  53       0.688  31.476  31.478  1.00  0.00      A    C
ATOM    875  O   MET A  53       0.981  31.762  32.639  1.00  0.00      A    O
ATOM    876  N   LEU A  54       0.601  32.396  30.503  1.00  0.00      A    N
ATOM    877  HN  LEU A  54       0.475  32.088  29.562  1.00  0.00      A    H
ATOM    878  CA  LEU A  54       0.672  33.862  30.657  1.00  0.00      A    C
ATOM    879  HA  LEU A  54       0.793  34.288  29.661  1.00  0.00      A    H
ATOM    880  CB  LEU A  54      -0.670  34.390  31.215  1.00  0.00      A    C
ATOM    881  HB1 LEU A  54      -0.584  35.386  31.210  1.00  0.00      A    H
ATOM    882  HB2 LEU A  54      -0.818  33.971  32.212  1.00  0.00      A    H
ATOM    883  CG  LEU A  54      -1.922  34.081  30.370  1.00  0.00      A    C
ATOM    884  HG  LEU A  54      -2.034  33.003  30.266  1.00  0.00      A    H
ATOM    885  CD1 LEU A  54      -3.164  34.623  31.074  1.00  0.00      A    C
ATOM    886 HD11 LEU A  54      -3.253  34.174  32.064  1.00  0.00      A    H
ATOM    887 HD12 LEU A  54      -3.099  35.706  31.177  1.00  0.00      A    H
ATOM    888 HD13 LEU A  54      -4.055  34.372  30.498  1.00  0.00      A    H
ATOM    889  CD2 LEU A  54      -1.852  34.700  28.973  1.00  0.00      A    C
ATOM    890 HD21 LEU A  54      -1.695  35.777  29.046  1.00  0.00      A    H
ATOM    891 HD22 LEU A  54      -1.047  34.249  28.395  1.00  0.00      A    H
ATOM    892 HD23 LEU A  54      -2.788  34.516  28.446  1.00  0.00      A    H
ATOM    893  C   LEU A  54       1.890  34.362  31.463  1.00  0.00      A    C
ATOM    894  O   LEU A  54       1.743  34.830  32.594  1.00  0.00      A    O
ATOM    895  N   ARG A  55       3.103  34.229  30.899  1.00  0.00      A    N
ATOM    896  HN  ARG A  55       3.164  33.973  29.937  1.00  0.00      A    H
ATOM    897  CA  ARG A  55       4.386  34.439  31.615  1.00  0.00      A    C
ATOM    898  HA  ARG A  55       4.181  34.743  32.640  1.00  0.00      A    H
ATOM    899  CB  ARG A  55       5.164  33.105  31.665  1.00  0.00      A    C
ATOM    900  HB1 ARG A  55       5.855  33.267  32.369  1.00  0.00      A    H
ATOM    901  HB2 ARG A  55       5.536  32.903  30.659  1.00  0.00      A    H
ATOM    902  CG  ARG A  55       4.441  31.832  32.142  1.00  0.00      A    C
ATOM    903  HG1 ARG A  55       3.467  31.758  31.610  1.00  0.00      A    H
ATOM    904  HG2 ARG A  55       5.041  30.976  31.841  1.00  0.00      A    H
ATOM    905  CD  ARG A  55       4.253  31.726  33.658  1.00  0.00      A    C
ATOM    906  HD1 ARG A  55       3.923  30.694  33.919  1.00  0.00      A    H
ATOM    907  HD2 ARG A  55       5.221  31.874  34.141  1.00  0.00      A    H
ATOM    908  NE  ARG A  55       3.253  32.688  34.142  1.00  0.00      A    N
ATOM    909  HE  ARG A  55       2.375  32.703  33.629  1.00  0.00      A    H
ATOM    910  CZ  ARG A  55       3.369  33.563  35.120  1.00  0.00      A    C
ATOM    911  NH1 ARG A  55       4.372  33.561  35.953  1.00  0.00      A    N
ATOM    912 HH11 ARG A  55       4.437  34.250  36.677  1.00  0.00      A    H
ATOM    913 HH12 ARG A  55       5.086  32.865  35.837  1.00  0.00      A    H
ATOM    914  NH2 ARG A  55       2.464  34.483  35.259  1.00  0.00      A    N
ATOM    915 HH21 ARG A  55       2.528  35.174  35.978  1.00  0.00      A    H
ATOM    916 HH22 ARG A  55       1.821  34.612  34.480  1.00  0.00      A    H
ATOM    917  C   ARG A  55       5.320  35.544  31.069  1.00  0.00      A    C
ATOM    918  O   ARG A  55       6.326  35.821  31.709  1.00  0.00      A    O
ATOM    919  N   ASN A  56       5.004  36.153  29.917  1.00  0.00      A    N
ATOM    920  HN  ASN A  56       4.043  36.236  29.655  1.00  0.00      A    H
ATOM    921  CA  ASN A  56       5.956  36.741  28.950  1.00  0.00      A    C
ATOM    922  HA  ASN A  56       5.359  37.072  28.099  1.00  0.00      A    H
ATOM    923  CB  ASN A  56       6.655  38.006  29.490  1.00  0.00      A    C
ATOM    924  HB1 ASN A  56       5.865  38.725  29.800  1.00  0.00      A    H
ATOM    925  HB2 ASN A  56       7.284  37.733  30.336  1.00  0.00      A    H
ATOM    926  CG  ASN A  56       7.540  38.711  28.461  1.00  0.00      A    C
ATOM    927  OD1 ASN A  56       7.454  38.484  27.257  1.00  0.00      A    O
ATOM    928  ND2 ASN A  56       8.387  39.590  28.936  1.00  0.00      A    N
ATOM    929 HD21 ASN A  56       8.467  39.759  29.919  1.00  0.00      A    H
ATOM    930 HD22 ASN A  56       9.024  40.126  28.334  1.00  0.00      A    H
ATOM    931  C   ASN A  56       6.959  35.706  28.396  1.00  0.00      A    C
ATOM    932  O   ASN A  56       7.553  34.935  29.140  1.00  0.00      A    O
ATOM    933  N   VAL A  57       7.116  35.677  27.072  1.00  0.00      A    N
ATOM    934  HN  VAL A  57       6.549  36.260  26.496  1.00  0.00      A    H
ATOM    935  CA  VAL A  57       8.082  34.838  26.329  1.00  0.00      A    C
ATOM    936  HA  VAL A  57       8.946  34.658  26.972  1.00  0.00      A    H
ATOM    937  CB  VAL A  57       7.476  33.463  25.955  1.00  0.00      A    C
ATOM    938  HB  VAL A  57       8.181  32.936  25.312  1.00  0.00      A    H
ATOM    939  CG1 VAL A  57       7.254  32.569  27.183  1.00  0.00      A    C
ATOM    940 HG11 VAL A  57       8.181  32.491  27.752  1.00  0.00      A    H
ATOM    941 HG12 VAL A  57       6.469  32.974  27.820  1.00  0.00      A    H
ATOM    942 HG13 VAL A  57       6.959  31.570  26.869  1.00  0.00      A    H
ATOM    943  CG2 VAL A  57       6.146  33.603  25.197  1.00  0.00      A    C
ATOM    944 HG21 VAL A  57       5.400  34.103  25.812  1.00  0.00      A    H
ATOM    945 HG22 VAL A  57       6.300  34.166  24.276  1.00  0.00      A    H
ATOM    946 HG23 VAL A  57       5.762  32.618  24.938  1.00  0.00      A    H
ATOM    947  C   VAL A  57       8.636  35.542  25.075  1.00  0.00      A    C
ATOM    948  O   VAL A  57       9.376  34.940  24.296  1.00  0.00      A    O
ATOM    949  N   ALA A  58       8.282  36.816  24.854  1.00  0.00      A    N
ATOM    950  HN  ALA A  58       7.648  37.297  25.459  1.00  0.00      A    H
ATOM    951  CA  ALA A  58       8.788  37.598  23.724  1.00  0.00      A    C
ATOM    952  HA  ALA A  58       8.712  37.007  22.810  1.00  0.00      A    H
ATOM    953  CB  ALA A  58       7.917  38.852  23.576  1.00  0.00      A    C
ATOM    954  HB1 ALA A  58       6.881  38.565  23.390  1.00  0.00      A    H
ATOM    955  HB2 ALA A  58       7.967  39.456  24.484  1.00  0.00      A    H
ATOM    956  HB3 ALA A  58       8.276  39.447  22.735  1.00  0.00      A    H
ATOM    957  C   ALA A  58      10.270  37.945  23.933  1.00  0.00      A    C
ATOM    958  O   ALA A  58      11.095  37.758  23.042  1.00  0.00      A    O
ATOM    959  N   GLU A  59      10.625  38.297  25.167  1.00  0.00      A    N
ATOM    960  HN  GLU A  59       9.965  38.606  25.846  1.00  0.00      A    H
ATOM    961  CA  GLU A  59      12.001  38.267  25.648  1.00  0.00      A    C
ATOM    962  HA  GLU A  59      12.684  38.585  24.860  1.00  0.00      A    H
ATOM    963  CB  GLU A  59      12.147  39.223  26.837  1.00  0.00      A    C
ATOM    964  HB1 GLU A  59      13.096  39.179  27.150  1.00  0.00      A    H
ATOM    965  HB2 GLU A  59      11.451  38.910  27.617  1.00  0.00      A    H
ATOM    966  CG  GLU A  59      11.867  40.686  26.467  1.00  0.00      A    C
ATOM    967  HG1 GLU A  59      12.766  41.127  26.000  1.00  0.00      A    H
ATOM    968  HG2 GLU A  59      10.997  40.762  25.813  1.00  0.00      A    H
ATOM    969  CD  GLU A  59      11.578  41.468  27.751  1.00  0.00      A    C
ATOM    970  OE1 GLU A  59      12.486  42.187  28.212  1.00  0.00      A    O
ATOM    971  OE2 GLU A  59      10.448  41.309  28.266  1.00  0.00      A    O
ATOM    972  C   GLU A  59      12.329  36.827  26.058  1.00  0.00      A    C
ATOM    973  O   GLU A  59      11.748  36.303  27.010  1.00  0.00      A    O
ATOM    974  N   THR A  60      13.214  36.160  25.311  1.00  0.00      A    N
ATOM    975  HN  THR A  60      13.658  36.558  24.509  1.00  0.00      A    H
ATOM    976  CA  THR A  60      13.617  34.775  25.601  1.00  0.00      A    C
ATOM    977  HA  THR A  60      13.411  34.606  26.651  1.00  0.00      A    H
ATOM    978  CB  THR A  60      12.803  33.725  24.811  1.00  0.00      A    C
ATOM    979  HB  THR A  60      13.458  32.892  24.553  1.00  0.00      A    H
ATOM    980  OG1 THR A  60      12.252  34.236  23.613  1.00  0.00      A    O
ATOM    981  HG1 THR A  60      11.400  34.644  23.851  1.00  0.00      A    H
ATOM    982  CG2 THR A  60      11.638  33.157  25.615  1.00  0.00      A    C
ATOM    983 HG21 THR A  60      12.020  32.536  26.421  1.00  0.00      A    H
ATOM    984 HG22 THR A  60      11.049  33.963  26.048  1.00  0.00      A    H
ATOM    985 HG23 THR A  60      11.004  32.542  24.976  1.00  0.00      A    H
ATOM    986  C   THR A  60      15.118  34.543  25.418  1.00  0.00      A    C
ATOM    987  O   THR A  60      15.647  34.638  24.305  1.00  0.00      A    O
ATOM    988  N   ASP A  61      15.784  34.149  26.507  1.00  0.00      A    N
ATOM    989  HN  ASP A  61      15.363  34.127  27.410  1.00  0.00      A    H
ATOM    990  CA  ASP A  61      17.182  33.709  26.518  1.00  0.00      A    C
ATOM    991  HA  ASP A  61      17.722  34.197  25.706  1.00  0.00      A    H
ATOM    992  CB  ASP A  61      17.865  34.136  27.827  1.00  0.00      A    C
ATOM    993  HB1 ASP A  61      18.033  35.232  27.811  1.00  0.00      A    H
ATOM    994  HB2 ASP A  61      17.224  33.884  28.674  1.00  0.00      A    H
ATOM    995  CG  ASP A  61      19.226  33.460  28.012  1.00  0.00      A    C
ATOM    996  OD1 ASP A  61      20.048  33.415  27.076  1.00  0.00      A    O
ATOM    997  OD2 ASP A  61      19.495  32.906  29.097  1.00  0.00      A    O
ATOM    998  C   ASP A  61      17.263  32.193  26.300  1.00  0.00      A    C
ATOM    999  O   ASP A  61      16.880  31.399  27.156  1.00  0.00      A    O
ATOM   1000  N   LEU A  62      17.820  31.767  25.171  1.00  0.00      A    N
ATOM   1001  HN  LEU A  62      18.148  32.371  24.448  1.00  0.00      A    H
ATOM   1002  CA  LEU A  62      18.001  30.342  24.892  1.00  0.00      A    C
ATOM   1003  HA  LEU A  62      17.205  29.786  25.391  1.00  0.00      A    H
ATOM   1004  CB  LEU A  62      17.836  30.081  23.379  1.00  0.00      A    C
ATOM   1005  HB1 LEU A  62      18.339  29.242  23.173  1.00  0.00      A    H
ATOM   1006  HB2 LEU A  62      18.253  30.910  22.807  1.00  0.00      A    H
ATOM   1007  CG  LEU A  62      16.370  29.835  22.969  1.00  0.00      A    C
ATOM   1008  HG  LEU A  62      15.990  28.984  23.532  1.00  0.00      A    H
ATOM   1009  CD1 LEU A  62      15.451  31.034  23.204  1.00  0.00      A    C
ATOM   1010 HD11 LEU A  62      15.364  31.235  24.269  1.00  0.00      A    H
ATOM   1011 HD12 LEU A  62      15.850  31.911  22.701  1.00  0.00      A    H
ATOM   1012 HD13 LEU A  62      14.457  30.809  22.824  1.00  0.00      A    H
ATOM   1013  CD2 LEU A  62      16.296  29.486  21.488  1.00  0.00      A    C
ATOM   1014 HD21 LEU A  62      16.581  30.339  20.874  1.00  0.00      A    H
ATOM   1015 HD22 LEU A  62      16.942  28.637  21.277  1.00  0.00      A    H
ATOM   1016 HD23 LEU A  62      15.277  29.195  21.237  1.00  0.00      A    H
ATOM   1017  C   LEU A  62      19.298  29.783  25.506  1.00  0.00      A    C
ATOM   1018  O   LEU A  62      19.557  28.591  25.376  1.00  0.00      A    O
ATOM   1019  N   SER A  63      20.116  30.587  26.196  1.00  0.00      A    N
ATOM   1020  HN  SER A  63      19.895  31.524  26.465  1.00  0.00      A    H
ATOM   1021  CA  SER A  63      21.444  30.136  26.624  1.00  0.00      A    C
ATOM   1022  HA  SER A  63      21.866  29.615  25.768  1.00  0.00      A    H
ATOM   1023  CB  SER A  63      22.378  31.310  26.921  1.00  0.00      A    C
ATOM   1024  HB1 SER A  63      23.418  30.916  26.988  1.00  0.00      A    H
ATOM   1025  HB2 SER A  63      22.326  32.026  26.100  1.00  0.00      A    H
ATOM   1026  OG  SER A  63      22.072  31.952  28.143  1.00  0.00      A    O
ATOM   1027  HG1 SER A  63      21.144  32.276  28.075  1.00  0.00      A    H
ATOM   1028  C   SER A  63      21.448  29.141  27.787  1.00  0.00      A    C
ATOM   1029  O   SER A  63      20.833  29.370  28.832  1.00  0.00      A    O
ATOM   1030  N   THR A  64      22.298  28.119  27.670  1.00  0.00      A    N
ATOM   1031  HN  THR A  64      22.702  27.881  26.787  1.00  0.00      A    H
ATOM   1032  CA  THR A  64      22.725  27.255  28.784  1.00  0.00      A    C
ATOM   1033  HA  THR A  64      22.223  27.579  29.694  1.00  0.00      A    H
ATOM   1034  CB  THR A  64      22.316  25.782  28.567  1.00  0.00      A    C
ATOM   1035  HB  THR A  64      21.272  25.750  28.262  1.00  0.00      A    H
ATOM   1036  OG1 THR A  64      22.438  25.038  29.759  1.00  0.00      A    O
ATOM   1037  HG1 THR A  64      22.330  24.108  29.501  1.00  0.00      A    H
ATOM   1038  CG2 THR A  64      23.126  25.054  27.504  1.00  0.00      A    C
ATOM   1039 HG21 THR A  64      22.998  25.567  26.556  1.00  0.00      A    H
ATOM   1040 HG22 THR A  64      24.179  25.031  27.775  1.00  0.00      A    H
ATOM   1041 HG23 THR A  64      22.766  24.032  27.396  1.00  0.00      A    H
ATOM   1042  C   THR A  64      24.229  27.418  29.018  1.00  0.00      A    C
ATOM   1043  O   THR A  64      24.971  27.856  28.133  1.00  0.00      A    O
ATOM   1044  N   SER A  65      24.692  27.052  30.212  1.00  0.00      A    N
ATOM   1045  HN  SER A  65      24.107  26.942  31.015  1.00  0.00      A    H
ATOM   1046  CA  SER A  65      26.109  26.776  30.459  1.00  0.00      A    C
ATOM   1047  HA  SER A  65      26.704  27.392  29.791  1.00  0.00      A    H
ATOM   1048  CB  SER A  65      26.515  27.160  31.888  1.00  0.00      A    C
ATOM   1049  HB1 SER A  65      27.551  26.789  32.065  1.00  0.00      A    H
ATOM   1050  HB2 SER A  65      26.468  28.246  31.978  1.00  0.00      A    H
ATOM   1051  OG  SER A  65      25.670  26.586  32.877  1.00  0.00      A    O
ATOM   1052  HG1 SER A  65      25.957  26.945  33.726  1.00  0.00      A    H
ATOM   1053  C   SER A  65      26.433  25.315  30.137  1.00  0.00      A    C
ATOM   1054  O   SER A  65      25.568  24.449  30.262  1.00  0.00      A    O
ATOM   1055  N   VAL A  66      27.673  25.028  29.745  1.00  0.00      A    N
ATOM   1056  HN  VAL A  66      28.330  25.750  29.543  1.00  0.00      A    H
ATOM   1057  CA  VAL A  66      28.196  23.663  29.572  1.00  0.00      A    C
ATOM   1058  HA  VAL A  66      27.650  22.977  30.224  1.00  0.00      A    H
ATOM   1059  CB  VAL A  66      28.059  23.167  28.111  1.00  0.00      A    C
ATOM   1060  HB  VAL A  66      28.672  23.791  27.459  1.00  0.00      A    H
ATOM   1061  CG1 VAL A  66      28.540  21.717  27.992  1.00  0.00      A    C
ATOM   1062 HG11 VAL A  66      29.617  21.668  28.135  1.00  0.00      A    H
ATOM   1063 HG12 VAL A  66      28.050  21.111  28.747  1.00  0.00      A    H
ATOM   1064 HG13 VAL A  66      28.306  21.311  27.008  1.00  0.00      A    H
ATOM   1065  CG2 VAL A  66      26.624  23.213  27.573  1.00  0.00      A    C
ATOM   1066 HG21 VAL A  66      25.957  22.658  28.233  1.00  0.00      A    H
ATOM   1067 HG22 VAL A  66      26.295  24.247  27.508  1.00  0.00      A    H
ATOM   1068 HG23 VAL A  66      26.581  22.785  26.571  1.00  0.00      A    H
ATOM   1069  C   VAL A  66      29.667  23.653  29.980  1.00  0.00      A    C
ATOM   1070  O   VAL A  66      30.456  24.391  29.394  1.00  0.00      A    O
ATOM   1071  N   LEU A  67      30.045  22.828  30.961  1.00  0.00      A    N
ATOM   1072  HN  LEU A  67      29.359  22.383  31.533  1.00  0.00      A    H
ATOM   1073  CA  LEU A  67      31.436  22.487  31.307  1.00  0.00      A    C
ATOM   1074  HA  LEU A  67      31.406  22.026  32.294  1.00  0.00      A    H
ATOM   1075  CB  LEU A  67      31.956  21.422  30.316  1.00  0.00      A    C
ATOM   1076  HB1 LEU A  67      32.847  21.123  30.658  1.00  0.00      A    H
ATOM   1077  HB2 LEU A  67      32.006  21.885  29.330  1.00  0.00      A    H
ATOM   1078  CG  LEU A  67      31.102  20.141  30.221  1.00  0.00      A    C
ATOM   1079  HG  LEU A  67      30.059  20.398  30.055  1.00  0.00      A    H
ATOM   1080  CD1 LEU A  67      31.564  19.314  29.023  1.00  0.00      A    C
ATOM   1081 HD11 LEU A  67      31.604  19.935  28.129  1.00  0.00      A    H
ATOM   1082 HD12 LEU A  67      32.543  18.881  29.219  1.00  0.00      A    H
ATOM   1083 HD13 LEU A  67      30.838  18.526  28.846  1.00  0.00      A    H
ATOM   1084  CD2 LEU A  67      31.190  19.278  31.483  1.00  0.00      A    C
ATOM   1085 HD21 LEU A  67      32.227  19.031  31.704  1.00  0.00      A    H
ATOM   1086 HD22 LEU A  67      30.749  19.815  32.324  1.00  0.00      A    H
ATOM   1087 HD23 LEU A  67      30.619  18.361  31.338  1.00  0.00      A    H
ATOM   1088  C   LEU A  67      32.384  23.703  31.454  1.00  0.00      A    C
ATOM   1089  O   LEU A  67      33.512  23.686  30.968  1.00  0.00      A    O
ATOM   1090  N   GLY A  68      31.919  24.787  32.089  1.00  0.00      A    N
ATOM   1091  HN  GLY A  68      30.998  24.797  32.475  1.00  0.00      A    H
ATOM   1092  CA  GLY A  68      32.700  26.024  32.270  1.00  0.00      A    C
ATOM   1093  HA1 GLY A  68      33.725  25.703  32.396  1.00  0.00      A    H
ATOM   1094  HA2 GLY A  68      32.329  26.543  33.153  1.00  0.00      A    H
ATOM   1095  C   GLY A  68      32.652  27.016  31.095  1.00  0.00      A    C
ATOM   1096  O   GLY A  68      33.463  27.938  31.027  1.00  0.00      A    O
ATOM   1097  N   GLN A  69      31.716  26.841  30.161  1.00  0.00      A    N
ATOM   1098  HN  GLN A  69      31.111  26.049  30.223  1.00  0.00      A    H
ATOM   1099  CA  GLN A  69      31.461  27.712  29.005  1.00  0.00      A    C
ATOM   1100  HA  GLN A  69      32.008  28.648  29.116  1.00  0.00      A    H
ATOM   1101  CB  GLN A  69      31.952  26.995  27.732  1.00  0.00      A    C
ATOM   1102  HB1 GLN A  69      31.866  27.668  26.998  1.00  0.00      A    H
ATOM   1103  HB2 GLN A  69      31.345  26.099  27.605  1.00  0.00      A    H
ATOM   1104  CG  GLN A  69      33.429  26.554  27.720  1.00  0.00      A    C
ATOM   1105  HG1 GLN A  69      33.708  26.108  28.699  1.00  0.00      A    H
ATOM   1106  HG2 GLN A  69      33.552  25.840  26.909  1.00  0.00      A    H
ATOM   1107  CD  GLN A  69      34.409  27.700  27.492  1.00  0.00      A    C
ATOM   1108  OE1 GLN A  69      34.920  27.899  26.398  1.00  0.00      A    O
ATOM   1109  NE2 GLN A  69      34.708  28.495  28.496  1.00  0.00      A    N
ATOM   1110 HE21 GLN A  69      34.335  28.321  29.427  1.00  0.00      A    H
ATOM   1111 HE22 GLN A  69      35.360  29.235  28.322  1.00  0.00      A    H
ATOM   1112  C   GLN A  69      29.956  28.059  28.910  1.00  0.00      A    C
ATOM   1113  O   GLN A  69      29.141  27.523  29.667  1.00  0.00      A    O
ATOM   1114  N   ARG A  70      29.562  28.930  27.967  1.00  0.00      A    N
ATOM   1115  HN  ARG A  70      30.269  29.386  27.432  1.00  0.00      A    H
ATOM   1116  CA  ARG A  70      28.158  29.278  27.647  1.00  0.00      A    C
ATOM   1117  HA  ARG A  70      27.491  28.585  28.158  1.00  0.00      A    H
ATOM   1118  CB  ARG A  70      27.845  30.709  28.142  1.00  0.00      A    C
ATOM   1119  HB1 ARG A  70      28.397  31.324  27.579  1.00  0.00      A    H
ATOM   1120  HB2 ARG A  70      28.088  30.764  29.205  1.00  0.00      A    H
ATOM   1121  CG  ARG A  70      26.378  31.158  27.958  1.00  0.00      A    C
ATOM   1122  HG1 ARG A  70      26.097  31.020  26.891  1.00  0.00      A    H
ATOM   1123  HG2 ARG A  70      25.720  30.487  28.511  1.00  0.00      A    H
ATOM   1124  CD  ARG A  70      26.174  32.598  28.461  1.00  0.00      A    C
ATOM   1125  HD1 ARG A  70      26.414  32.648  29.548  1.00  0.00      A    H
ATOM   1126  HD2 ARG A  70      26.871  33.243  27.923  1.00  0.00      A    H
ATOM   1127  NE  ARG A  70      24.786  33.079  28.265  1.00  0.00      A    N
ATOM   1128  HE  ARG A  70      24.038  32.395  28.321  1.00  0.00      A    H
ATOM   1129  CZ  ARG A  70      24.376  34.320  28.047  1.00  0.00      A    C
ATOM   1130  NH1 ARG A  70      25.203  35.327  28.008  1.00  0.00      A    N
ATOM   1131 HH11 ARG A  70      24.861  36.257  27.857  1.00  0.00      A    H
ATOM   1132 HH12 ARG A  70      26.178  35.157  28.169  1.00  0.00      A    H
ATOM   1133  NH2 ARG A  70      23.113  34.578  27.864  1.00  0.00      A    N
ATOM   1134 HH21 ARG A  70      22.779  35.502  27.675  1.00  0.00      A    H
ATOM   1135 HH22 ARG A  70      22.439  33.816  27.891  1.00  0.00      A    H
ATOM   1136  C   ARG A  70      27.903  29.113  26.146  1.00  0.00      A    C
ATOM   1137  O   ARG A  70      28.783  29.405  25.342  1.00  0.00      A    O
ATOM   1138  N   VAL A  71      26.687  28.704  25.788  1.00  0.00      A    N
ATOM   1139  HN  VAL A  71      26.020  28.457  26.486  1.00  0.00      A    H
ATOM   1140  CA  VAL A  71      26.198  28.571  24.403  1.00  0.00      A    C
ATOM   1141  HA  VAL A  71      26.932  29.008  23.728  1.00  0.00      A    H
ATOM   1142  CB  VAL A  71      26.007  27.094  24.005  1.00  0.00      A    C
ATOM   1143  HB  VAL A  71      25.510  27.060  23.035  1.00  0.00      A    H
ATOM   1144  CG1 VAL A  71      27.347  26.378  23.873  1.00  0.00      A    C
ATOM   1145 HG11 VAL A  71      28.012  26.957  23.232  1.00  0.00      A    H
ATOM   1146 HG12 VAL A  71      27.803  26.271  24.857  1.00  0.00      A    H
ATOM   1147 HG13 VAL A  71      27.194  25.390  23.439  1.00  0.00      A    H
ATOM   1148  CG2 VAL A  71      25.167  26.309  25.017  1.00  0.00      A    C
ATOM   1149 HG21 VAL A  71      25.683  26.230  25.974  1.00  0.00      A    H
ATOM   1150 HG22 VAL A  71      24.215  26.813  25.163  1.00  0.00      A    H
ATOM   1151 HG23 VAL A  71      24.983  25.304  24.635  1.00  0.00      A    H
ATOM   1152  C   VAL A  71      24.892  29.342  24.212  1.00  0.00      A    C
ATOM   1153  O   VAL A  71      24.135  29.506  25.164  1.00  0.00      A    O
ATOM   1154  N   SER A  72      24.580  29.798  22.993  1.00  0.00      A    N
ATOM   1155  HN  SER A  72      25.149  29.615  22.191  1.00  0.00      A    H
ATOM   1156  CA  SER A  72      23.377  30.610  22.709  1.00  0.00      A    C
ATOM   1157  HA  SER A  72      23.266  31.314  23.534  1.00  0.00      A    H
ATOM   1158  CB  SER A  72      23.581  31.449  21.437  1.00  0.00      A    C
ATOM   1159  HB1 SER A  72      23.004  32.395  21.550  1.00  0.00      A    H
ATOM   1160  HB2 SER A  72      24.635  31.710  21.326  1.00  0.00      A    H
ATOM   1161  OG  SER A  72      23.119  30.785  20.272  1.00  0.00      A    O
ATOM   1162  HG1 SER A  72      23.895  30.591  19.695  1.00  0.00      A    H
ATOM   1163  C   SER A  72      22.058  29.812  22.653  1.00  0.00      A    C
ATOM   1164  O   SER A  72      20.991  30.390  22.425  1.00  0.00      A    O
ATOM   1165  N   MET A  73      22.155  28.487  22.783  1.00  0.00      A    N
ATOM   1166  HN  MET A  73      23.068  28.112  22.930  1.00  0.00      A    H
ATOM   1167  CA  MET A  73      21.088  27.484  22.740  1.00  0.00      A    C
ATOM   1168  HA  MET A  73      20.235  27.831  23.308  1.00  0.00      A    H
ATOM   1169  CB  MET A  73      20.638  27.259  21.292  1.00  0.00      A    C
ATOM   1170  HB1 MET A  73      19.844  26.476  21.317  1.00  0.00      A    H
ATOM   1171  HB2 MET A  73      20.241  28.198  20.910  1.00  0.00      A    H
ATOM   1172  CG  MET A  73      21.779  26.805  20.380  1.00  0.00      A    C
ATOM   1173  HG1 MET A  73      22.642  27.498  20.468  1.00  0.00      A    H
ATOM   1174  HG2 MET A  73      22.121  25.815  20.679  1.00  0.00      A    H
ATOM   1175  SD  MET A  73      21.300  26.743  18.652  1.00  0.00      A    S
ATOM   1176  CE  MET A  73      22.922  26.433  17.953  1.00  0.00      A    C
ATOM   1177  HE1 MET A  73      23.622  27.172  18.336  1.00  0.00      A    H
ATOM   1178  HE2 MET A  73      23.243  25.431  18.229  1.00  0.00      A    H
ATOM   1179  HE3 MET A  73      22.869  26.524  16.875  1.00  0.00      A    H
ATOM   1180  C   MET A  73      21.616  26.171  23.344  1.00  0.00      A    C
ATOM   1181  O   MET A  73      22.800  25.885  23.170  1.00  0.00      A    O
ATOM   1182  N   PRO A  74      20.787  25.301  23.943  1.00  0.00      A    N
ATOM   1183  CD  PRO A  74      19.357  25.464  24.160  1.00  0.00      A    C
ATOM   1184  HD1 PRO A  74      18.870  25.586  23.295  1.00  0.00      A    H
ATOM   1185  HD2 PRO A  74      19.176  26.332  24.785  1.00  0.00      A    H
ATOM   1186  CA  PRO A  74      21.233  24.039  24.542  1.00  0.00      A    C
ATOM   1187  HA  PRO A  74      22.205  24.169  25.012  1.00  0.00      A    H
ATOM   1188  CB  PRO A  74      20.180  23.764  25.617  1.00  0.00      A    C
ATOM   1189  HB1 PRO A  74      20.459  24.310  26.546  1.00  0.00      A    H
ATOM   1190  HB2 PRO A  74      20.148  22.722  25.918  1.00  0.00      A    H
ATOM   1191  CG  PRO A  74      18.902  24.214  24.912  1.00  0.00      A    C
ATOM   1192  HG1 PRO A  74      18.515  23.509  24.318  1.00  0.00      A    H
ATOM   1193  HG2 PRO A  74      18.104  24.441  25.616  1.00  0.00      A    H
ATOM   1194  C   PRO A  74      21.378  22.912  23.499  1.00  0.00      A    C
ATOM   1195  O   PRO A  74      21.012  21.766  23.756  1.00  0.00      A    O
ATOM   1196  N   ILE A  75      21.815  23.264  22.287  1.00  0.00      A    N
ATOM   1197  HN  ILE A  75      22.224  24.164  22.152  1.00  0.00      A    H
ATOM   1198  CA  ILE A  75      21.760  22.441  21.074  1.00  0.00      A    C
ATOM   1199  HA  ILE A  75      21.544  21.406  21.343  1.00  0.00      A    H
ATOM   1200  CB  ILE A  75      20.658  22.940  20.105  1.00  0.00      A    C
ATOM   1201  HB  ILE A  75      20.963  23.910  19.712  1.00  0.00      A    H
ATOM   1202  CG2 ILE A  75      20.526  21.963  18.920  1.00  0.00      A    C
ATOM   1203 HG21 ILE A  75      21.487  21.827  18.425  1.00  0.00      A    H
ATOM   1204 HG22 ILE A  75      20.162  20.995  19.269  1.00  0.00      A    H
ATOM   1205 HG23 ILE A  75      19.836  22.362  18.177  1.00  0.00      A    H
ATOM   1206  CG1 ILE A  75      19.291  23.129  20.805  1.00  0.00      A    C
ATOM   1207 HG11 ILE A  75      19.451  23.722  21.594  1.00  0.00      A    H
ATOM   1208 HG12 ILE A  75      18.907  22.160  21.123  1.00  0.00      A    H
ATOM   1209  CD  ILE A  75      18.251  23.835  19.930  1.00  0.00      A    C
ATOM   1210  HD1 ILE A  75      17.311  23.995  20.501  1.00  0.00      A    H
ATOM   1211  HD2 ILE A  75      18.628  24.825  19.595  1.00  0.00      A    H
ATOM   1212  HD3 ILE A  75      18.008  23.228  19.032  1.00  0.00      A    H
ATOM   1213  C   ILE A  75      23.137  22.505  20.413  1.00  0.00      A    C
ATOM   1214  O   ILE A  75      23.560  23.563  19.937  1.00  0.00      A    O
ATOM   1215  N   CYS A  76      23.852  21.385  20.423  1.00  0.00      A    N
ATOM   1216  HN  CYS A  76      23.451  20.525  20.733  1.00  0.00      A    H
ATOM   1217  CA  CYS A  76      25.247  21.292  19.999  1.00  0.00      A    C
ATOM   1218  HA  CYS A  76      25.562  22.225  19.528  1.00  0.00      A    H
ATOM   1219  CB  CYS A  76      26.120  21.064  21.239  1.00  0.00      A    C
ATOM   1220  HB1 CYS A  76      25.756  20.134  21.732  1.00  0.00      A    H
ATOM   1221  HB2 CYS A  76      27.154  20.951  20.916  1.00  0.00      A    H
ATOM   1222  SG  CYS A  76      25.996  22.462  22.400  1.00  0.00      A    S
ATOM   1223  HG1 CYS A  76      26.773  21.952  23.357  1.00  0.00      A    H
ATOM   1224  C   CYS A  76      25.449  20.178  18.964  1.00  0.00      A    C
ATOM   1225  O   CYS A  76      24.644  19.247  18.864  1.00  0.00      A    O
ATOM   1226  N   VAL A  77      26.546  20.241  18.206  1.00  0.00      A    N
ATOM   1227  HN  VAL A  77      27.209  20.984  18.249  1.00  0.00      A    H
ATOM   1228  CA  VAL A  77      26.870  19.192  17.224  1.00  0.00      A    C
ATOM   1229  HA  VAL A  77      25.954  18.919  16.699  1.00  0.00      A    H
ATOM   1230  CB  VAL A  77      27.862  19.701  16.163  1.00  0.00      A    C
ATOM   1231  HB  VAL A  77      28.732  20.127  16.652  1.00  0.00      A    H
ATOM   1232  CG1 VAL A  77      28.338  18.570  15.243  1.00  0.00      A    C
ATOM   1233 HG11 VAL A  77      28.947  17.864  15.807  1.00  0.00      A    H
ATOM   1234 HG12 VAL A  77      27.490  18.043  14.806  1.00  0.00      A    H
ATOM   1235 HG13 VAL A  77      28.972  18.977  14.463  1.00  0.00      A    H
ATOM   1236  CG2 VAL A  77      27.206  20.803  15.328  1.00  0.00      A    C
ATOM   1237 HG21 VAL A  77      26.317  20.432  14.839  1.00  0.00      A    H
ATOM   1238 HG22 VAL A  77      26.923  21.639  15.966  1.00  0.00      A    H
ATOM   1239 HG23 VAL A  77      27.900  21.160  14.571  1.00  0.00      A    H
ATOM   1240  C   VAL A  77      27.382  17.932  17.925  1.00  0.00      A    C
ATOM   1241  O   VAL A  77      28.418  17.968  18.592  1.00  0.00      A    O
ATOM   1242  N   GLY A  78      26.679  16.814  17.721  1.00  0.00      A    N
ATOM   1243  HN  GLY A  78      25.766  16.872  17.320  1.00  0.00      A    H
ATOM   1244  CA  GLY A  78      27.143  15.465  18.044  1.00  0.00      A    C
ATOM   1245  HA1 GLY A  78      26.295  14.801  17.950  1.00  0.00      A    H
ATOM   1246  HA2 GLY A  78      27.546  15.455  19.055  1.00  0.00      A    H
ATOM   1247  C   GLY A  78      28.226  14.990  17.072  1.00  0.00      A    C
ATOM   1248  O   GLY A  78      28.230  15.363  15.897  1.00  0.00      A    O
ATOM   1249  N   ALA A  79      29.161  14.178  17.566  1.00  0.00      A    N
ATOM   1250  HN  ALA A  79      29.026  13.742  18.455  1.00  0.00      A    H
ATOM   1251  CA  ALA A  79      30.419  13.856  16.894  1.00  0.00      A    C
ATOM   1252  HA  ALA A  79      30.771  14.758  16.405  1.00  0.00      A    H
ATOM   1253  CB  ALA A  79      31.447  13.442  17.960  1.00  0.00      A    C
ATOM   1254  HB1 ALA A  79      31.665  14.271  18.623  1.00  0.00      A    H
ATOM   1255  HB2 ALA A  79      31.056  12.626  18.558  1.00  0.00      A    H
ATOM   1256  HB3 ALA A  79      32.376  13.129  17.489  1.00  0.00      A    H
ATOM   1257  C   ALA A  79      30.306  12.859  15.739  1.00  0.00      A    C
ATOM   1258  O   ALA A  79      31.006  11.853  15.718  1.00  0.00      A    O
ATOM   1259  N   THR A  80      29.497  13.139  14.719  1.00  0.00      A    N
ATOM   1260  HN  THR A  80      28.875  13.921  14.682  1.00  0.00      A    H
ATOM   1261  CA  THR A  80      29.461  12.282  13.527  1.00  0.00      A    C
ATOM   1262  HA  THR A  80      29.255  11.283  13.879  1.00  0.00      A    H
ATOM   1263  CB  THR A  80      28.326  12.640  12.559  1.00  0.00      A    C
ATOM   1264  HB  THR A  80      28.262  11.872  11.788  1.00  0.00      A    H
ATOM   1265  OG1 THR A  80      28.540  13.885  11.960  1.00  0.00      A    O
ATOM   1266  HG1 THR A  80      27.703  14.169  11.581  1.00  0.00      A    H
ATOM   1267  CG2 THR A  80      26.977  12.764  13.261  1.00  0.00      A    C
ATOM   1268 HG21 THR A  80      26.875  11.985  14.009  1.00  0.00      A    H
ATOM   1269 HG22 THR A  80      26.901  13.729  13.764  1.00  0.00      A    H
ATOM   1270 HG23 THR A  80      26.173  12.664  12.534  1.00  0.00      A    H
ATOM   1271  C   THR A  80      30.834  12.231  12.844  1.00  0.00      A    C
ATOM   1272  O   THR A  80      31.458  13.266  12.617  1.00  0.00      A    O
ATOM   1273  N   ALA A  81      31.362  11.028  12.611  1.00  0.00      A    N
ATOM   1274  HN  ALA A  81      30.858  10.197  12.846  1.00  0.00      A    H
ATOM   1275  CA  ALA A  81      32.677  10.816  12.013  1.00  0.00      A    C
ATOM   1276  HA  ALA A  81      33.365  11.567  12.406  1.00  0.00      A    H
ATOM   1277  CB  ALA A  81      33.202   9.435  12.423  1.00  0.00      A    C
ATOM   1278  HB1 ALA A  81      33.310   9.389  13.503  1.00  0.00      A    H
ATOM   1279  HB2 ALA A  81      32.511   8.653  12.110  1.00  0.00      A    H
ATOM   1280  HB3 ALA A  81      34.175   9.253  11.967  1.00  0.00      A    H
ATOM   1281  C   ALA A  81      32.638  10.970  10.487  1.00  0.00      A    C
ATOM   1282  O   ALA A  81      31.631  10.663   9.844  1.00  0.00      A    O
ATOM   1283  N   MET A  82      33.782  11.318   9.895  1.00  0.00      A    N
ATOM   1284  HN  MET A  82      34.596  11.518  10.437  1.00  0.00      A    H
ATOM   1285  CA  MET A  82      33.974  11.443   8.444  1.00  0.00      A    C
ATOM   1286  HA  MET A  82      34.909  11.978   8.322  1.00  0.00      A    H
ATOM   1287  CB  MET A  82      34.168  10.066   7.788  1.00  0.00      A    C
ATOM   1288  HB1 MET A  82      33.203   9.518   7.894  1.00  0.00      A    H
ATOM   1289  HB2 MET A  82      34.413  10.218   6.736  1.00  0.00      A    H
ATOM   1290  CG  MET A  82      35.297   9.256   8.438  1.00  0.00      A    C
ATOM   1291  HG1 MET A  82      36.179   9.905   8.626  1.00  0.00      A    H
ATOM   1292  HG2 MET A  82      34.964   8.886   9.409  1.00  0.00      A    H
ATOM   1293  SD  MET A  82      35.875   7.855   7.445  1.00  0.00      A    S
ATOM   1294  CE  MET A  82      34.403   6.798   7.486  1.00  0.00      A    C
ATOM   1295  HE1 MET A  82      34.194   6.496   8.513  1.00  0.00      A    H
ATOM   1296  HE2 MET A  82      33.544   7.333   7.082  1.00  0.00      A    H
ATOM   1297  HE3 MET A  82      34.582   5.916   6.875  1.00  0.00      A    H
ATOM   1298  C   MET A  82      32.908  12.311   7.743  1.00  0.00      A    C
ATOM   1299  O   MET A  82      32.246  11.890   6.789  1.00  0.00      A    O
ATOM   1300  N   GLN A  83      32.715  13.539   8.226  1.00  0.00      A    N
ATOM   1301  HN  GLN A  83      33.266  13.904   8.974  1.00  0.00      A    H
ATOM   1302  CA  GLN A  83      31.693  14.461   7.718  1.00  0.00      A    C
ATOM   1303  HA  GLN A  83      30.745  13.925   7.659  1.00  0.00      A    H
ATOM   1304  CB  GLN A  83      31.503  15.623   8.704  1.00  0.00      A    C
ATOM   1305  HB1 GLN A  83      30.792  16.208   8.313  1.00  0.00      A    H
ATOM   1306  HB2 GLN A  83      32.443  16.143   8.822  1.00  0.00      A    H
ATOM   1307  CG  GLN A  83      31.019  15.191  10.091  1.00  0.00      A    C
ATOM   1308  HG1 GLN A  83      30.060  14.635  10.011  1.00  0.00      A    H
ATOM   1309  HG2 GLN A  83      31.786  14.565  10.542  1.00  0.00      A    H
ATOM   1310  CD  GLN A  83      30.745  16.365  11.034  1.00  0.00      A    C
ATOM   1311  OE1 GLN A  83      30.907  17.534  10.712  1.00  0.00      A    O
ATOM   1312  NE2 GLN A  83      30.325  16.104  12.247  1.00  0.00      A    N
ATOM   1313 HE21 GLN A  83      30.155  15.133  12.493  1.00  0.00      A    H
ATOM   1314 HE22 GLN A  83      30.125  16.866  12.862  1.00  0.00      A    H
ATOM   1315  C   GLN A  83      31.979  14.998   6.301  1.00  0.00      A    C
ATOM   1316  O   GLN A  83      31.049  15.468   5.639  1.00  0.00      A    O
ATOM   1317  N   ARG A  84      33.214  14.897   5.769  1.00  0.00      A    N
ATOM   1318  HN  ARG A  84      33.960  14.507   6.304  1.00  0.00      A    H
ATOM   1319  CA  ARG A  84      33.545  15.344   4.392  1.00  0.00      A    C
ATOM   1320  HA  ARG A  84      33.233  16.381   4.286  1.00  0.00      A    H
ATOM   1321  CB  ARG A  84      35.058  15.294   4.088  1.00  0.00      A    C
ATOM   1322  HB1 ARG A  84      35.145  15.449   3.104  1.00  0.00      A    H
ATOM   1323  HB2 ARG A  84      35.457  14.319   4.361  1.00  0.00      A    H
ATOM   1324  CG  ARG A  84      35.882  16.410   4.755  1.00  0.00      A    C
ATOM   1325  HG1 ARG A  84      35.310  17.361   4.687  1.00  0.00      A    H
ATOM   1326  HG2 ARG A  84      35.935  16.248   5.831  1.00  0.00      A    H
ATOM   1327  CD  ARG A  84      37.291  16.512   4.149  1.00  0.00      A    C
ATOM   1328  HD1 ARG A  84      37.518  15.581   3.580  1.00  0.00      A    H
ATOM   1329  HD2 ARG A  84      37.318  17.326   3.424  1.00  0.00      A    H
ATOM   1330  NE  ARG A  84      38.353  16.700   5.152  1.00  0.00      A    N
ATOM   1331  HE  ARG A  84      38.823  15.868   5.475  1.00  0.00      A    H
ATOM   1332  CZ  ARG A  84      38.903  17.819   5.586  1.00  0.00      A    C
ATOM   1333  NH1 ARG A  84      40.040  17.714   6.206  1.00  0.00      A    N
ATOM   1334 HH11 ARG A  84      40.513  18.495   6.670  1.00  0.00      A    H
ATOM   1335 HH12 ARG A  84      40.371  16.798   6.440  1.00  0.00      A    H
ATOM   1336  NH2 ARG A  84      38.377  18.996   5.436  1.00  0.00      A    N
ATOM   1337 HH21 ARG A  84      38.825  19.767   5.889  1.00  0.00      A    H
ATOM   1338 HH22 ARG A  84      37.387  19.056   5.231  1.00  0.00      A    H
ATOM   1339  C   ARG A  84      32.769  14.601   3.295  1.00  0.00      A    C
ATOM   1340  O   ARG A  84      32.670  15.104   2.180  1.00  0.00      A    O
ATOM   1341  N   MET A  85      32.143  13.462   3.610  1.00  0.00      A    N
ATOM   1342  HN  MET A  85      32.227  13.035   4.508  1.00  0.00      A    H
ATOM   1343  CA  MET A  85      31.276  12.735   2.670  1.00  0.00      A    C
ATOM   1344  HA  MET A  85      31.746  12.774   1.686  1.00  0.00      A    H
ATOM   1345  CB  MET A  85      31.188  11.251   3.064  1.00  0.00      A    C
ATOM   1346  HB1 MET A  85      30.691  11.209   4.061  1.00  0.00      A    H
ATOM   1347  HB2 MET A  85      30.599  10.726   2.312  1.00  0.00      A    H
ATOM   1348  CG  MET A  85      32.562  10.576   3.145  1.00  0.00      A    C
ATOM   1349  HG1 MET A  85      33.169  10.828   2.250  1.00  0.00      A    H
ATOM   1350  HG2 MET A  85      33.099  10.958   4.014  1.00  0.00      A    H
ATOM   1351  SD  MET A  85      32.511   8.766   3.248  1.00  0.00      A    S
ATOM   1352  CE  MET A  85      31.770   8.560   4.882  1.00  0.00      A    C
ATOM   1353  HE1 MET A  85      32.373   9.079   5.627  1.00  0.00      A    H
ATOM   1354  HE2 MET A  85      30.762   8.973   4.880  1.00  0.00      A    H
ATOM   1355  HE3 MET A  85      31.724   7.499   5.128  1.00  0.00      A    H
ATOM   1356  C   MET A  85      29.875  13.360   2.484  1.00  0.00      A    C
ATOM   1357  O   MET A  85      29.067  12.805   1.748  1.00  0.00      A    O
ATOM   1358  N   ALA A  86      29.558  14.475   3.158  1.00  0.00      A    N
ATOM   1359  HN  ALA A  86      30.187  14.848   3.839  1.00  0.00      A    H
ATOM   1360  CA  ALA A  86      28.307  15.230   2.972  1.00  0.00      A    C
ATOM   1361  HA  ALA A  86      27.638  14.670   2.317  1.00  0.00      A    H
ATOM   1362  CB  ALA A  86      27.621  15.350   4.336  1.00  0.00      A    C
ATOM   1363  HB1 ALA A  86      27.368  14.356   4.707  1.00  0.00      A    H
ATOM   1364  HB2 ALA A  86      28.290  15.836   5.042  1.00  0.00      A    H
ATOM   1365  HB3 ALA A  86      26.710  15.942   4.241  1.00  0.00      A    H
ATOM   1366  C   ALA A  86      28.512  16.606   2.297  1.00  0.00      A    C
ATOM   1367  O   ALA A  86      27.710  16.998   1.454  1.00  0.00      A    O
ATOM   1368  N   HSD A  87      29.614  17.298   2.601  1.00  0.00      A    N
ATOM   1369  HN  HSD A  87      30.174  16.990   3.369  1.00  0.00      A    H
ATOM   1370  CA  HSD A  87      30.108  18.501   1.907  1.00  0.00      A    C
ATOM   1371  HA  HSD A  87      29.868  18.439   0.844  1.00  0.00      A    H
ATOM   1372  CB  HSD A  87      29.451  19.765   2.485  1.00  0.00      A    C
ATOM   1373  HB1 HSD A  87      28.420  19.856   2.078  1.00  0.00      A    H
ATOM   1374  HB2 HSD A  87      29.397  19.665   3.564  1.00  0.00      A    H
ATOM   1375  ND1 HSD A  87      30.465  21.559   0.919  1.00  0.00      A    N
ATOM   1376  HD1 HSD A  87      30.107  21.213   0.051  1.00  0.00      A    H
ATOM   1377  CG  HSD A  87      30.183  21.052   2.188  1.00  0.00      A    C
ATOM   1378  CE1 HSD A  87      31.206  22.661   1.116  1.00  0.00      A    C
ATOM   1379  HE1 HSD A  87      31.618  23.277   0.326  1.00  0.00      A    H
ATOM   1380  NE2 HSD A  87      31.422  22.855   2.427  1.00  0.00      A    N
ATOM   1381  CD2 HSD A  87      30.781  21.850   3.119  1.00  0.00      A    C
ATOM   1382  HD2 HSD A  87      30.792  21.688   4.188  1.00  0.00      A    H
ATOM   1383  C   HSD A  87      31.630  18.547   2.056  1.00  0.00      A    C
ATOM   1384  O   HSD A  87      32.144  18.113   3.084  1.00  0.00      A    O
ATOM   1385  N   VAL A  88      32.355  19.094   1.074  1.00  0.00      A    N
ATOM   1386  HN  VAL A  88      31.938  19.667   0.373  1.00  0.00      A    H
ATOM   1387  CA  VAL A  88      33.815  18.913   0.926  1.00  0.00      A    C
ATOM   1388  HA  VAL A  88      33.996  17.837   0.900  1.00  0.00      A    H
ATOM   1389  CB  VAL A  88      34.288  19.486  -0.427  1.00  0.00      A    C
ATOM   1390  HB  VAL A  88      33.639  19.072  -1.201  1.00  0.00      A    H
ATOM   1391  CG1 VAL A  88      34.190  21.015  -0.515  1.00  0.00      A    C
ATOM   1392 HG11 VAL A  88      33.164  21.332  -0.339  1.00  0.00      A    H
ATOM   1393 HG12 VAL A  88      34.847  21.486   0.217  1.00  0.00      A    H
ATOM   1394 HG13 VAL A  88      34.486  21.344  -1.511  1.00  0.00      A    H
ATOM   1395  CG2 VAL A  88      35.718  19.059  -0.771  1.00  0.00      A    C
ATOM   1396 HG21 VAL A  88      36.430  19.514  -0.082  1.00  0.00      A    H
ATOM   1397 HG22 VAL A  88      35.804  17.974  -0.710  1.00  0.00      A    H
ATOM   1398 HG23 VAL A  88      35.961  19.372  -1.787  1.00  0.00      A    H
ATOM   1399  C   VAL A  88      34.656  19.445   2.097  1.00  0.00      A    C
ATOM   1400  O   VAL A  88      35.685  18.857   2.419  1.00  0.00      A    O
ATOM   1401  N   ASP A  89      34.193  20.477   2.809  1.00  0.00      A    N
ATOM   1402  HN  ASP A  89      33.387  21.014   2.572  1.00  0.00      A    H
ATOM   1403  CA  ASP A  89      34.844  20.936   4.047  1.00  0.00      A    C
ATOM   1404  HA  ASP A  89      35.897  21.154   3.860  1.00  0.00      A    H
ATOM   1405  CB  ASP A  89      34.150  22.195   4.569  1.00  0.00      A    C
ATOM   1406  HB1 ASP A  89      33.053  22.083   4.450  1.00  0.00      A    H
ATOM   1407  HB2 ASP A  89      34.428  22.332   5.611  1.00  0.00      A    H
ATOM   1408  CG  ASP A  89      34.523  23.483   3.852  1.00  0.00      A    C
ATOM   1409  OD1 ASP A  89      35.725  23.813   3.820  1.00  0.00      A    O
ATOM   1410  OD2 ASP A  89      33.594  24.236   3.486  1.00  0.00      A    O
ATOM   1411  C   ASP A  89      34.757  19.899   5.175  1.00  0.00      A    C
ATOM   1412  O   ASP A  89      35.673  19.792   5.993  1.00  0.00      A    O
ATOM   1413  N   GLY A  90      33.643  19.164   5.249  1.00  0.00      A    N
ATOM   1414  HN  GLY A  90      32.983  19.190   4.499  1.00  0.00      A    H
ATOM   1415  CA  GLY A  90      33.293  18.297   6.367  1.00  0.00      A    C
ATOM   1416  HA1 GLY A  90      34.083  17.565   6.464  1.00  0.00      A    H
ATOM   1417  HA2 GLY A  90      32.332  17.828   6.171  1.00  0.00      A    H
ATOM   1418  C   GLY A  90      33.199  19.066   7.678  1.00  0.00      A    C
ATOM   1419  O   GLY A  90      32.593  20.138   7.747  1.00  0.00      A    O
ATOM   1420  N   GLU A  91      33.894  18.555   8.693  1.00  0.00      A    N
ATOM   1421  HN  GLU A  91      34.443  17.732   8.581  1.00  0.00      A    H
ATOM   1422  CA  GLU A  91      33.934  19.119  10.044  1.00  0.00      A    C
ATOM   1423  HA  GLU A  91      32.930  19.090  10.465  1.00  0.00      A    H
ATOM   1424  CB  GLU A  91      34.861  18.262  10.931  1.00  0.00      A    C
ATOM   1425  HB1 GLU A  91      34.750  18.634  11.853  1.00  0.00      A    H
ATOM   1426  HB2 GLU A  91      35.884  18.350  10.576  1.00  0.00      A    H
ATOM   1427  CG  GLU A  91      34.486  16.769  11.062  1.00  0.00      A    C
ATOM   1428  HG1 GLU A  91      34.959  16.348  11.968  1.00  0.00      A    H
ATOM   1429  HG2 GLU A  91      33.405  16.696  11.199  1.00  0.00      A    H
ATOM   1430  CD  GLU A  91      34.970  15.841   9.921  1.00  0.00      A    C
ATOM   1431  OE1 GLU A  91      35.638  16.291   8.958  1.00  0.00      A    O
ATOM   1432  OE2 GLU A  91      34.724  14.615   9.978  1.00  0.00      A    O
ATOM   1433  C   GLU A  91      34.398  20.591  10.067  1.00  0.00      A    C
ATOM   1434  O   GLU A  91      34.001  21.351  10.952  1.00  0.00      A    O
ATOM   1435  N   LEU A  92      35.157  21.022   9.047  1.00  0.00      A    N
ATOM   1436  HN  LEU A  92      35.442  20.408   8.314  1.00  0.00      A    H
ATOM   1437  CA  LEU A  92      35.637  22.398   8.900  1.00  0.00      A    C
ATOM   1438  HA  LEU A  92      36.053  22.716   9.856  1.00  0.00      A    H
ATOM   1439  CB  LEU A  92      36.750  22.477   7.837  1.00  0.00      A    C
ATOM   1440  HB1 LEU A  92      37.125  23.400   7.921  1.00  0.00      A    H
ATOM   1441  HB2 LEU A  92      36.323  22.284   6.855  1.00  0.00      A    H
ATOM   1442  CG  LEU A  92      37.928  21.516   8.044  1.00  0.00      A    C
ATOM   1443  HG  LEU A  92      37.586  20.501   7.876  1.00  0.00      A    H
ATOM   1444  CD1 LEU A  92      39.043  21.823   7.045  1.00  0.00      A    C
ATOM   1445 HD11 LEU A  92      38.654  21.775   6.028  1.00  0.00      A    H
ATOM   1446 HD12 LEU A  92      39.437  22.824   7.228  1.00  0.00      A    H
ATOM   1447 HD13 LEU A  92      39.857  21.106   7.167  1.00  0.00      A    H
ATOM   1448  CD2 LEU A  92      38.504  21.625   9.449  1.00  0.00      A    C
ATOM   1449 HD21 LEU A  92      38.865  22.632   9.627  1.00  0.00      A    H
ATOM   1450 HD22 LEU A  92      37.755  21.364  10.190  1.00  0.00      A    H
ATOM   1451 HD23 LEU A  92      39.333  20.939   9.558  1.00  0.00      A    H
ATOM   1452  C   LEU A  92      34.528  23.400   8.574  1.00  0.00      A    C
ATOM   1453  O   LEU A  92      34.655  24.553   8.958  1.00  0.00      A    O
ATOM   1454  N   ALA A  93      33.427  22.987   7.943  1.00  0.00      A    N
ATOM   1455  HN  ALA A  93      33.367  22.073   7.544  1.00  0.00      A    H
ATOM   1456  CA  ALA A  93      32.234  23.822   7.784  1.00  0.00      A    C
ATOM   1457  HA  ALA A  93      32.521  24.863   7.632  1.00  0.00      A    H
ATOM   1458  CB  ALA A  93      31.462  23.352   6.548  1.00  0.00      A    C
ATOM   1459  HB1 ALA A  93      31.974  23.694   5.651  1.00  0.00      A    H
ATOM   1460  HB2 ALA A  93      31.375  22.265   6.543  1.00  0.00      A    H
ATOM   1461  HB3 ALA A  93      30.464  23.779   6.560  1.00  0.00      A    H
ATOM   1462  C   ALA A  93      31.359  23.760   9.041  1.00  0.00      A    C
ATOM   1463  O   ALA A  93      30.868  24.780   9.527  1.00  0.00      A    O
ATOM   1464  N   THR A  94      31.227  22.563   9.614  1.00  0.00      A    N
ATOM   1465  HN  THR A  94      31.691  21.757   9.248  1.00  0.00      A    H
ATOM   1466  CA  THR A  94      30.416  22.301  10.803  1.00  0.00      A    C
ATOM   1467  HA  THR A  94      29.384  22.548  10.569  1.00  0.00      A    H
ATOM   1468  CB  THR A  94      30.498  20.808  11.147  1.00  0.00      A    C
ATOM   1469  HB  THR A  94      31.484  20.577  11.548  1.00  0.00      A    H
ATOM   1470  OG1 THR A  94      30.287  20.039   9.988  1.00  0.00      A    O
ATOM   1471  HG1 THR A  94      30.482  19.109  10.216  1.00  0.00      A    H
ATOM   1472  CG2 THR A  94      29.429  20.380  12.138  1.00  0.00      A    C
ATOM   1473 HG21 THR A  94      29.591  20.890  13.086  1.00  0.00      A    H
ATOM   1474 HG22 THR A  94      28.443  20.627  11.750  1.00  0.00      A    H
ATOM   1475 HG23 THR A  94      29.494  19.304  12.291  1.00  0.00      A    H
ATOM   1476  C   THR A  94      30.843  23.155  12.000  1.00  0.00      A    C
ATOM   1477  O   THR A  94      29.991  23.743  12.668  1.00  0.00      A    O
ATOM   1478  N   VAL A  95      32.153  23.333  12.212  1.00  0.00      A    N
ATOM   1479  HN  VAL A  95      32.845  22.922  11.625  1.00  0.00      A    H
ATOM   1480  CA  VAL A  95      32.695  24.142  13.317  1.00  0.00      A    C
ATOM   1481  HA  VAL A  95      32.116  23.893  14.207  1.00  0.00      A    H
ATOM   1482  CB  VAL A  95      34.149  23.737  13.612  1.00  0.00      A    C
ATOM   1483  HB  VAL A  95      34.181  22.651  13.694  1.00  0.00      A    H
ATOM   1484  CG1 VAL A  95      35.130  24.150  12.513  1.00  0.00      A    C
ATOM   1485 HG11 VAL A  95      34.789  23.790  11.546  1.00  0.00      A    H
ATOM   1486 HG12 VAL A  95      35.230  25.233  12.481  1.00  0.00      A    H
ATOM   1487 HG13 VAL A  95      36.107  23.719  12.720  1.00  0.00      A    H
ATOM   1488  CG2 VAL A  95      34.618  24.307  14.953  1.00  0.00      A    C
ATOM   1489 HG21 VAL A  95      34.656  25.396  14.917  1.00  0.00      A    H
ATOM   1490 HG22 VAL A  95      33.942  23.989  15.747  1.00  0.00      A    H
ATOM   1491 HG23 VAL A  95      35.615  23.926  15.161  1.00  0.00      A    H
ATOM   1492  C   VAL A  95      32.537  25.656  13.108  1.00  0.00      A    C
ATOM   1493  O   VAL A  95      32.169  26.352  14.057  1.00  0.00      A    O
ATOM   1494  N   ARG A  96      32.658  26.160  11.869  1.00  0.00      A    N
ATOM   1495  HN  ARG A  96      32.957  25.572  11.121  1.00  0.00      A    H
ATOM   1496  CA  ARG A  96      32.369  27.570  11.530  1.00  0.00      A    C
ATOM   1497  HA  ARG A  96      32.978  28.233  12.149  1.00  0.00      A    H
ATOM   1498  CB  ARG A  96      32.646  27.864  10.049  1.00  0.00      A    C
ATOM   1499  HB1 ARG A  96      32.495  28.847   9.941  1.00  0.00      A    H
ATOM   1500  HB2 ARG A  96      31.975  27.229   9.470  1.00  0.00      A    H
ATOM   1501  CG  ARG A  96      34.081  27.671   9.534  1.00  0.00      A    C
ATOM   1502  HG1 ARG A  96      34.717  28.486   9.944  1.00  0.00      A    H
ATOM   1503  HG2 ARG A  96      34.490  26.751   9.939  1.00  0.00      A    H
ATOM   1504  CD  ARG A  96      34.013  27.602   7.999  1.00  0.00      A    C
ATOM   1505  HD1 ARG A  96      33.110  27.025   7.694  1.00  0.00      A    H
ATOM   1506  HD2 ARG A  96      33.850  28.603   7.593  1.00  0.00      A    H
ATOM   1507  NE  ARG A  96      35.178  26.966   7.361  1.00  0.00      A    N
ATOM   1508  HE  ARG A  96      35.967  26.790   7.952  1.00  0.00      A    H
ATOM   1509  CZ  ARG A  96      35.130  26.319   6.204  1.00  0.00      A    C
ATOM   1510  NH1 ARG A  96      34.097  26.348   5.406  1.00  0.00      A    N
ATOM   1511 HH11 ARG A  96      34.047  25.755   4.578  1.00  0.00      A    H
ATOM   1512 HH12 ARG A  96      33.292  26.947   5.635  1.00  0.00      A    H
ATOM   1513  NH2 ARG A  96      36.152  25.604   5.830  1.00  0.00      A    N
ATOM   1514 HH21 ARG A  96      36.984  25.563   6.376  1.00  0.00      A    H
ATOM   1515 HH22 ARG A  96      36.074  25.056   4.966  1.00  0.00      A    H
ATOM   1516  C   ARG A  96      30.900  27.902  11.783  1.00  0.00      A    C
ATOM   1517  O   ARG A  96      30.592  28.917  12.411  1.00  0.00      A    O
ATOM   1518  N   ALA A  97      29.994  27.000  11.395  1.00  0.00      A    N
ATOM   1519  HN  ALA A  97      30.265  26.178  10.895  1.00  0.00      A    H
ATOM   1520  CA  ALA A  97      28.565  27.130  11.660  1.00  0.00      A    C
ATOM   1521  HA  ALA A  97      28.229  28.097  11.282  1.00  0.00      A    H
ATOM   1522  CB  ALA A  97      27.827  26.039  10.880  1.00  0.00      A    C
ATOM   1523  HB1 ALA A  97      28.029  26.148   9.813  1.00  0.00      A    H
ATOM   1524  HB2 ALA A  97      28.162  25.055  11.207  1.00  0.00      A    H
ATOM   1525  HB3 ALA A  97      26.754  26.134  11.046  1.00  0.00      A    H
ATOM   1526  C   ALA A  97      28.252  27.089  13.168  1.00  0.00      A    C
ATOM   1527  O   ALA A  97      27.431  27.878  13.632  1.00  0.00      A    O
ATOM   1528  N   CYS A  98      28.994  26.304  13.962  1.00  0.00      A    N
ATOM   1529  HN  CYS A  98      29.661  25.653  13.605  1.00  0.00      A    H
ATOM   1530  CA  CYS A  98      28.889  26.336  15.426  1.00  0.00      A    C
ATOM   1531  HA  CYS A  98      27.842  26.203  15.696  1.00  0.00      A    H
ATOM   1532  CB  CYS A  98      29.692  25.188  16.045  1.00  0.00      A    C
ATOM   1533  HB1 CYS A  98      30.722  25.242  15.625  1.00  0.00      A    H
ATOM   1534  HB2 CYS A  98      29.689  25.290  17.131  1.00  0.00      A    H
ATOM   1535  SG  CYS A  98      28.914  23.619  15.617  1.00  0.00      A    S
ATOM   1536  HG1 CYS A  98      29.815  22.823  16.195  1.00  0.00      A    H
ATOM   1537  C   CYS A  98      29.336  27.677  16.023  1.00  0.00      A    C
ATOM   1538  O   CYS A  98      28.592  28.268  16.807  1.00  0.00      A    O
ATOM   1539  N   GLN A  99      30.496  28.204  15.609  1.00  0.00      A    N
ATOM   1540  HN  GLN A  99      31.094  27.742  14.957  1.00  0.00      A    H
ATOM   1541  CA  GLN A  99      30.994  29.505  16.074  1.00  0.00      A    C
ATOM   1542  HA  GLN A  99      31.005  29.488  17.165  1.00  0.00      A    H
ATOM   1543  CB  GLN A  99      32.441  29.712  15.585  1.00  0.00      A    C
ATOM   1544  HB1 GLN A  99      32.437  29.782  14.587  1.00  0.00      A    H
ATOM   1545  HB2 GLN A  99      33.032  28.864  15.922  1.00  0.00      A    H
ATOM   1546  CG  GLN A  99      33.056  31.015  16.135  1.00  0.00      A    C
ATOM   1547  HG1 GLN A  99      32.684  31.891  15.562  1.00  0.00      A    H
ATOM   1548  HG2 GLN A  99      32.795  31.118  17.189  1.00  0.00      A    H
ATOM   1549  CD  GLN A  99      34.583  31.092  16.042  1.00  0.00      A    C
ATOM   1550  OE1 GLN A  99      35.299  30.142  16.320  1.00  0.00      A    O
ATOM   1551  NE2 GLN A  99      35.126  32.258  15.778  1.00  0.00      A    N
ATOM   1552 HE21 GLN A  99      36.130  32.362  15.981  1.00  0.00      A    H
ATOM   1553 HE22 GLN A  99      34.568  33.070  15.615  1.00  0.00      A    H
ATOM   1554  C   GLN A  99      30.064  30.654  15.654  1.00  0.00      A    C
ATOM   1555  O   GLN A  99      29.773  31.527  16.468  1.00  0.00      A    O
ATOM   1556  N   SER A 100      29.484  30.580  14.453  1.00  0.00      A    N
ATOM   1557  HN  SER A 100      29.701  29.841  13.816  1.00  0.00      A    H
ATOM   1558  CA  SER A 100      28.493  31.543  13.945  1.00  0.00      A    C
ATOM   1559  HA  SER A 100      28.909  32.548  14.016  1.00  0.00      A    H
ATOM   1560  CB  SER A 100      28.190  31.257  12.470  1.00  0.00      A    C
ATOM   1561  HB1 SER A 100      27.748  30.237  12.399  1.00  0.00      A    H
ATOM   1562  HB2 SER A 100      27.497  32.013  12.095  1.00  0.00      A    H
ATOM   1563  OG  SER A 100      29.377  31.302  11.704  1.00  0.00      A    O
ATOM   1564  HG1 SER A 100      29.886  30.489  11.859  1.00  0.00      A    H
ATOM   1565  C   SER A 100      27.176  31.536  14.732  1.00  0.00      A    C
ATOM   1566  O   SER A 100      26.520  32.568  14.838  1.00  0.00      A    O
ATOM   1567  N   LEU A 101      26.806  30.401  15.335  1.00  0.00      A    N
ATOM   1568  HN  LEU A 101      27.335  29.563  15.222  1.00  0.00      A    H
ATOM   1569  CA  LEU A 101      25.627  30.258  16.199  1.00  0.00      A    C
ATOM   1570  HA  LEU A 101      24.923  31.056  15.964  1.00  0.00      A    H
ATOM   1571  CB  LEU A 101      24.956  28.900  15.894  1.00  0.00      A    C
ATOM   1572  HB1 LEU A 101      24.546  28.614  16.760  1.00  0.00      A    H
ATOM   1573  HB2 LEU A 101      25.706  28.193  15.541  1.00  0.00      A    H
ATOM   1574  CG  LEU A 101      23.802  28.947  14.875  1.00  0.00      A    C
ATOM   1575  HG  LEU A 101      23.556  27.921  14.616  1.00  0.00      A    H
ATOM   1576  CD1 LEU A 101      22.550  29.583  15.486  1.00  0.00      A    C
ATOM   1577 HD11 LEU A 101      22.274  29.057  16.399  1.00  0.00      A    H
ATOM   1578 HD12 LEU A 101      22.724  30.635  15.704  1.00  0.00      A    H
ATOM   1579 HD13 LEU A 101      21.725  29.501  14.779  1.00  0.00      A    H
ATOM   1580  CD2 LEU A 101      24.164  29.674  13.582  1.00  0.00      A    C
ATOM   1581 HD21 LEU A 101      24.334  30.735  13.763  1.00  0.00      A    H
ATOM   1582 HD22 LEU A 101      25.063  29.228  13.157  1.00  0.00      A    H
ATOM   1583 HD23 LEU A 101      23.346  29.576  12.871  1.00  0.00      A    H
ATOM   1584  C   LEU A 101      25.938  30.428  17.697  1.00  0.00      A    C
ATOM   1585  O   LEU A 101      25.026  30.337  18.524  1.00  0.00      A    O
ATOM   1586  N   GLY A 102      27.203  30.626  18.078  1.00  0.00      A    N
ATOM   1587  HN  GLY A 102      27.927  30.784  17.407  1.00  0.00      A    H
ATOM   1588  CA  GLY A 102      27.627  30.628  19.479  1.00  0.00      A    C
ATOM   1589  HA1 GLY A 102      27.069  31.411  19.974  1.00  0.00      A    H
ATOM   1590  HA2 GLY A 102      28.701  30.799  19.519  1.00  0.00      A    H
ATOM   1591  C   GLY A 102      27.325  29.305  20.193  1.00  0.00      A    C
ATOM   1592  O   GLY A 102      26.801  29.321  21.305  1.00  0.00      A    O
ATOM   1593  N   THR A 103      27.548  28.168  19.528  1.00  0.00      A    N
ATOM   1594  HN  THR A 103      27.855  28.180  18.577  1.00  0.00      A    H
ATOM   1595  CA  THR A 103      27.376  26.817  20.092  1.00  0.00      A    C
ATOM   1596  HA  THR A 103      27.201  26.914  21.159  1.00  0.00      A    H
ATOM   1597  CB  THR A 103      26.128  26.121  19.524  1.00  0.00      A    C
ATOM   1598  HB  THR A 103      25.294  26.818  19.590  1.00  0.00      A    H
ATOM   1599  OG1 THR A 103      25.817  25.002  20.322  1.00  0.00      A    O
ATOM   1600  HG1 THR A 103      24.939  24.660  20.062  1.00  0.00      A    H
ATOM   1601  CG2 THR A 103      26.284  25.655  18.075  1.00  0.00      A    C
ATOM   1602 HG21 THR A 103      26.407  26.524  17.431  1.00  0.00      A    H
ATOM   1603 HG22 THR A 103      27.145  24.996  17.973  1.00  0.00      A    H
ATOM   1604 HG23 THR A 103      25.400  25.102  17.763  1.00  0.00      A    H
ATOM   1605  C   THR A 103      28.647  25.972  19.945  1.00  0.00      A    C
ATOM   1606  O   THR A 103      29.631  26.403  19.340  1.00  0.00      A    O
ATOM   1607  N   GLY A 104      28.643  24.781  20.545  1.00  0.00      A    N
ATOM   1608  HN  GLY A 104      27.822  24.472  21.023  1.00  0.00      A    H
ATOM   1609  CA  GLY A 104      29.771  23.856  20.566  1.00  0.00      A    C
ATOM   1610  HA1 GLY A 104      29.811  23.473  21.576  1.00  0.00      A    H
ATOM   1611  HA2 GLY A 104      30.665  24.408  20.284  1.00  0.00      A    H
ATOM   1612  C   GLY A 104      29.667  22.667  19.613  1.00  0.00      A    C
ATOM   1613  O   GLY A 104      28.581  22.265  19.183  1.00  0.00      A    O
ATOM   1614  N   MET A 105      30.832  22.081  19.321  1.00  0.00      A    N
ATOM   1615  HN  MET A 105      31.689  22.427  19.698  1.00  0.00      A    H
ATOM   1616  CA  MET A 105      30.982  20.913  18.451  1.00  0.00      A    C
ATOM   1617  HA  MET A 105      29.994  20.503  18.256  1.00  0.00      A    H
ATOM   1618  CB  MET A 105      31.606  21.311  17.102  1.00  0.00      A    C
ATOM   1619  HB1 MET A 105      30.903  22.030  16.619  1.00  0.00      A    H
ATOM   1620  HB2 MET A 105      32.566  21.803  17.267  1.00  0.00      A    H
ATOM   1621  CG  MET A 105      31.820  20.088  16.198  1.00  0.00      A    C
ATOM   1622  HG1 MET A 105      32.633  19.448  16.601  1.00  0.00      A    H
ATOM   1623  HG2 MET A 105      30.904  19.498  16.180  1.00  0.00      A    H
ATOM   1624  SD  MET A 105      32.266  20.478  14.491  1.00  0.00      A    S
ATOM   1625  CE  MET A 105      32.399  18.794  13.835  1.00  0.00      A    C
ATOM   1626  HE1 MET A 105      33.218  18.270  14.328  1.00  0.00      A    H
ATOM   1627  HE2 MET A 105      31.468  18.254  14.005  1.00  0.00      A    H
ATOM   1628  HE3 MET A 105      32.592  18.836  12.764  1.00  0.00      A    H
ATOM   1629  C   MET A 105      31.799  19.814  19.118  1.00  0.00      A    C
ATOM   1630  O   MET A 105      32.968  20.011  19.444  1.00  0.00      A    O
ATOM   1631  N   MET A 106      31.209  18.625  19.200  1.00  0.00      A    N
ATOM   1632  HN  MET A 106      30.239  18.512  18.997  1.00  0.00      A    H
ATOM   1633  CA  MET A 106      31.883  17.410  19.578  1.00  0.00      A    C
ATOM   1634  HA  MET A 106      32.652  17.623  20.323  1.00  0.00      A    H
ATOM   1635  CB  MET A 106      30.831  16.484  20.207  1.00  0.00      A    C
ATOM   1636  HB1 MET A 106      30.093  17.138  20.727  1.00  0.00      A    H
ATOM   1637  HB2 MET A 106      30.298  15.951  19.422  1.00  0.00      A    H
ATOM   1638  CG  MET A 106      31.431  15.494  21.206  1.00  0.00      A    C
ATOM   1639  HG1 MET A 106      32.432  15.157  20.862  1.00  0.00      A    H
ATOM   1640  HG2 MET A 106      31.565  16.001  22.163  1.00  0.00      A    H
ATOM   1641  SD  MET A 106      30.426  14.000  21.465  1.00  0.00      A    S
ATOM   1642  CE  MET A 106      28.828  14.731  21.887  1.00  0.00      A    C
ATOM   1643  HE1 MET A 106      28.911  15.296  22.817  1.00  0.00      A    H
ATOM   1644  HE2 MET A 106      28.504  15.392  21.088  1.00  0.00      A    H
ATOM   1645  HE3 MET A 106      28.086  13.944  21.997  1.00  0.00      A    H
ATOM   1646  C   MET A 106      32.516  16.894  18.283  1.00  0.00      A    C
ATOM   1647  O   MET A 106      31.819  16.505  17.356  1.00  0.00      A    O
ATOM   1648  N   LEU A 107      33.817  17.082  18.119  1.00  0.00      A    N
ATOM   1649  HN  LEU A 107      34.339  17.654  18.748  1.00  0.00      A    H
ATOM   1650  CA  LEU A 107      34.612  16.496  17.038  1.00  0.00      A    C
ATOM   1651  HA  LEU A 107      34.062  16.599  16.103  1.00  0.00      A    H
ATOM   1652  CB  LEU A 107      35.929  17.286  16.950  1.00  0.00      A    C
ATOM   1653  HB1 LEU A 107      36.398  17.153  17.823  1.00  0.00      A    H
ATOM   1654  HB2 LEU A 107      35.701  18.337  16.765  1.00  0.00      A    H
ATOM   1655  CG  LEU A 107      36.886  16.787  15.853  1.00  0.00      A    C
ATOM   1656  HG  LEU A 107      37.112  15.735  16.012  1.00  0.00      A    H
ATOM   1657  CD1 LEU A 107      36.267  16.962  14.467  1.00  0.00      A    C
ATOM   1658 HD11 LEU A 107      35.427  16.284  14.342  1.00  0.00      A    H
ATOM   1659 HD12 LEU A 107      35.924  17.987  14.330  1.00  0.00      A    H
ATOM   1660 HD13 LEU A 107      37.011  16.728  13.707  1.00  0.00      A    H
ATOM   1661  CD2 LEU A 107      38.203  17.554  15.910  1.00  0.00      A    C
ATOM   1662 HD21 LEU A 107      38.025  18.614  15.749  1.00  0.00      A    H
ATOM   1663 HD22 LEU A 107      38.666  17.415  16.886  1.00  0.00      A    H
ATOM   1664 HD23 LEU A 107      38.878  17.182  15.140  1.00  0.00      A    H
ATOM   1665  C   LEU A 107      34.870  15.001  17.302  1.00  0.00      A    C
ATOM   1666  O   LEU A 107      35.273  14.651  18.406  1.00  0.00      A    O
ATOM   1667  N   SER A 108      34.736  14.129  16.298  1.00  0.00      A    N
ATOM   1668  HN  SER A 108      34.355  14.373  15.406  1.00  0.00      A    H
ATOM   1669  CA  SER A 108      35.142  12.714  16.415  1.00  0.00      A    C
ATOM   1670  HA  SER A 108      34.834  12.336  17.389  1.00  0.00      A    H
ATOM   1671  CB  SER A 108      34.444  11.855  15.353  1.00  0.00      A    C
ATOM   1672  HB1 SER A 108      33.347  11.893  15.544  1.00  0.00      A    H
ATOM   1673  HB2 SER A 108      34.677  12.247  14.361  1.00  0.00      A    H
ATOM   1674  OG  SER A 108      34.878  10.509  15.429  1.00  0.00      A    O
ATOM   1675  HG1 SER A 108      34.109   9.930  15.627  1.00  0.00      A    H
ATOM   1676  C   SER A 108      36.661  12.544  16.305  1.00  0.00      A    C
ATOM   1677  O   SER A 108      37.290  13.131  15.424  1.00  0.00      A    O
ATOM   1678  N   SER A 109      37.233  11.599  17.058  1.00  0.00      A    N
ATOM   1679  HN  SER A 109      36.773  11.155  17.827  1.00  0.00      A    H
ATOM   1680  CA  SER A 109      38.610  11.122  16.819  1.00  0.00      A    C
ATOM   1681  HA  SER A 109      39.281  11.980  16.842  1.00  0.00      A    H
ATOM   1682  CB  SER A 109      39.044  10.163  17.929  1.00  0.00      A    C
ATOM   1683  HB1 SER A 109      38.293   9.343  17.991  1.00  0.00      A    H
ATOM   1684  HB2 SER A 109      40.038   9.780  17.697  1.00  0.00      A    H
ATOM   1685  OG  SER A 109      39.099  10.835  19.173  1.00  0.00      A    O
ATOM   1686  HG1 SER A 109      38.233  11.249  19.349  1.00  0.00      A    H
ATOM   1687  C   SER A 109      38.797  10.446  15.445  1.00  0.00      A    C
ATOM   1688  O   SER A 109      39.915  10.393  14.940  1.00  0.00      A    O
ATOM   1689  N   TRP A 110      37.705  10.040  14.785  1.00  0.00      A    N
ATOM   1690  HN  TRP A 110      36.821  10.100  15.242  1.00  0.00      A    H
ATOM   1691  CA  TRP A 110      37.663   9.498  13.418  1.00  0.00      A    C
ATOM   1692  HA  TRP A 110      38.672   9.200  13.137  1.00  0.00      A    H
ATOM   1693  CB  TRP A 110      36.800   8.232  13.414  1.00  0.00      A    C
ATOM   1694  HB1 TRP A 110      36.780   7.915  12.466  1.00  0.00      A    H
ATOM   1695  HB2 TRP A 110      35.800   8.472  13.774  1.00  0.00      A    H
ATOM   1696  CG  TRP A 110      37.357   7.103  14.220  1.00  0.00      A    C
ATOM   1697  CD1 TRP A 110      36.882   6.665  15.404  1.00  0.00      A    C
ATOM   1698  HD1 TRP A 110      36.021   7.091  15.905  1.00  0.00      A    H
ATOM   1699  NE1 TRP A 110      37.603   5.555  15.810  1.00  0.00      A    N
ATOM   1700  HE1 TRP A 110      37.403   5.043  16.657  1.00  0.00      A    H
ATOM   1701  CE2 TRP A 110      38.578   5.223  14.889  1.00  0.00      A    C
ATOM   1702  CD2 TRP A 110      38.472   6.229  13.885  1.00  0.00      A    C
ATOM   1703  CE3 TRP A 110      39.394   6.178  12.820  1.00  0.00      A    C
ATOM   1704  HE3 TRP A 110      39.347   6.932  12.052  1.00  0.00      A    H
ATOM   1705  CZ3 TRP A 110      40.336   5.139  12.721  1.00  0.00      A    C
ATOM   1706  HZ3 TRP A 110      41.000   5.094  11.866  1.00  0.00      A    H
ATOM   1707  CZ2 TRP A 110      39.527   4.192  14.811  1.00  0.00      A    C
ATOM   1708  HZ2 TRP A 110      39.583   3.445  15.582  1.00  0.00      A    H
ATOM   1709  CH2 TRP A 110      40.398   4.143  13.708  1.00  0.00      A    C
ATOM   1710  HH2 TRP A 110      41.118   3.343  13.609  1.00  0.00      A    H
ATOM   1711  C   TRP A 110      37.222  10.522  12.354  1.00  0.00      A    C
ATOM   1712  O   TRP A 110      36.799  10.161  11.254  1.00  0.00      A    O
ATOM   1713  N   ALA A 111      37.297  11.817  12.660  1.00  0.00      A    N
ATOM   1714  HN  ALA A 111      37.609  12.119  13.561  1.00  0.00      A    H
ATOM   1715  CA  ALA A 111      36.940  12.884  11.731  1.00  0.00      A    C
ATOM   1716  HA  ALA A 111      35.902  12.740  11.429  1.00  0.00      A    H
ATOM   1717  CB  ALA A 111      37.015  14.210  12.484  1.00  0.00      A    C
ATOM   1718  HB1 ALA A 111      36.228  14.243  13.237  1.00  0.00      A    H
ATOM   1719  HB2 ALA A 111      37.984  14.309  12.975  1.00  0.00      A    H
ATOM   1720  HB3 ALA A 111      36.882  15.041  11.795  1.00  0.00      A    H
ATOM   1721  C   ALA A 111      37.798  12.900  10.447  1.00  0.00      A    C
ATOM   1722  O   ALA A 111      39.014  12.663  10.457  1.00  0.00      A    O
ATOM   1723  N   THR A 112      37.177  13.298   9.331  1.00  0.00      A    N
ATOM   1724  HN  THR A 112      36.187  13.431   9.314  1.00  0.00      A    H
ATOM   1725  CA  THR A 112      37.851  13.578   8.043  1.00  0.00      A    C
ATOM   1726  HA  THR A 112      38.555  12.776   7.836  1.00  0.00      A    H
ATOM   1727  CB  THR A 112      36.869  13.644   6.866  1.00  0.00      A    C
ATOM   1728  HB  THR A 112      37.255  14.326   6.110  1.00  0.00      A    H
ATOM   1729  OG1 THR A 112      35.588  14.088   7.250  1.00  0.00      A    O
ATOM   1730  HG1 THR A 112      35.670  14.839   7.878  1.00  0.00      A    H
ATOM   1731  CG2 THR A 112      36.726  12.276   6.202  1.00  0.00      A    C
ATOM   1732 HG21 THR A 112      37.626  12.058   5.627  1.00  0.00      A    H
ATOM   1733 HG22 THR A 112      36.602  11.499   6.952  1.00  0.00      A    H
ATOM   1734 HG23 THR A 112      35.869  12.271   5.528  1.00  0.00      A    H
ATOM   1735  C   THR A 112      38.687  14.854   8.056  1.00  0.00      A    C
ATOM   1736  O   THR A 112      39.505  15.053   7.156  1.00  0.00      A    O
ATOM   1737  N   SER A 113      38.612  15.619   9.140  1.00  0.00      A    N
ATOM   1738  HN  SER A 113      37.939  15.392   9.844  1.00  0.00      A    H
ATOM   1739  CA  SER A 113      39.422  16.797   9.443  1.00  0.00      A    C
ATOM   1740  HA  SER A 113      40.212  16.918   8.704  1.00  0.00      A    H
ATOM   1741  CB  SER A 113      38.548  18.049   9.422  1.00  0.00      A    C
ATOM   1742  HB1 SER A 113      38.012  18.113  10.396  1.00  0.00      A    H
ATOM   1743  HB2 SER A 113      39.202  18.903   9.277  1.00  0.00      A    H
ATOM   1744  OG  SER A 113      37.583  18.009   8.384  1.00  0.00      A    O
ATOM   1745  HG1 SER A 113      36.884  17.359   8.619  1.00  0.00      A    H
ATOM   1746  C   SER A 113      40.067  16.625  10.818  1.00  0.00      A    C
ATOM   1747  O   SER A 113      39.467  16.017  11.700  1.00  0.00      A    O
ATOM   1748  N   SER A 114      41.331  17.008  10.981  1.00  0.00      A    N
ATOM   1749  HN  SER A 114      41.863  17.461  10.266  1.00  0.00      A    H
ATOM   1750  CA  SER A 114      42.065  16.798  12.235  1.00  0.00      A    C
ATOM   1751  HA  SER A 114      41.763  15.832  12.638  1.00  0.00      A    H
ATOM   1752  CB  SER A 114      43.578  16.721  11.997  1.00  0.00      A    C
ATOM   1753  HB1 SER A 114      44.062  16.400  12.948  1.00  0.00      A    H
ATOM   1754  HB2 SER A 114      43.791  15.993  11.215  1.00  0.00      A    H
ATOM   1755  OG  SER A 114      44.104  17.969  11.625  1.00  0.00      A    O
ATOM   1756  HG1 SER A 114      43.907  18.074  10.663  1.00  0.00      A    H
ATOM   1757  C   SER A 114      41.731  17.838  13.307  1.00  0.00      A    C
ATOM   1758  O   SER A 114      41.141  18.886  13.045  1.00  0.00      A    O
ATOM   1759  N   ILE A 115      42.168  17.535  14.530  1.00  0.00      A    N
ATOM   1760  HN  ILE A 115      42.651  16.678  14.696  1.00  0.00      A    H
ATOM   1761  CA  ILE A 115      42.006  18.373  15.722  1.00  0.00      A    C
ATOM   1762  HA  ILE A 115      40.941  18.522  15.891  1.00  0.00      A    H
ATOM   1763  CB  ILE A 115      42.592  17.612  16.938  1.00  0.00      A    C
ATOM   1764  HB  ILE A 115      43.652  17.432  16.753  1.00  0.00      A    H
ATOM   1765  CG2 ILE A 115      42.465  18.434  18.226  1.00  0.00      A    C
ATOM   1766 HG21 ILE A 115      42.939  19.409  18.115  1.00  0.00      A    H
ATOM   1767 HG22 ILE A 115      41.414  18.551  18.484  1.00  0.00      A    H
ATOM   1768 HG23 ILE A 115      42.966  17.927  19.043  1.00  0.00      A    H
ATOM   1769  CG1 ILE A 115      41.883  16.244  17.126  1.00  0.00      A    C
ATOM   1770 HG11 ILE A 115      42.072  15.728  16.290  1.00  0.00      A    H
ATOM   1771 HG12 ILE A 115      40.817  16.413  17.282  1.00  0.00      A    H
ATOM   1772  CD  ILE A 115      42.411  15.392  18.287  1.00  0.00      A    C
ATOM   1773  HD1 ILE A 115      41.890  14.411  18.313  1.00  0.00      A    H
ATOM   1774  HD2 ILE A 115      43.500  15.205  18.172  1.00  0.00      A    H
ATOM   1775  HD3 ILE A 115      42.241  15.897  19.261  1.00  0.00      A    H
ATOM   1776  C   ILE A 115      42.637  19.768  15.523  1.00  0.00      A    C
ATOM   1777  O   ILE A 115      42.068  20.757  15.991  1.00  0.00      A    O
ATOM   1778  N   GLU A 116      43.715  19.858  14.736  1.00  0.00      A    N
ATOM   1779  HN  GLU A 116      44.152  19.044  14.363  1.00  0.00      A    H
ATOM   1780  CA  GLU A 116      44.360  21.115  14.341  1.00  0.00      A    C
ATOM   1781  HA  GLU A 116      44.464  21.741  15.225  1.00  0.00      A    H
ATOM   1782  CB  GLU A 116      45.769  20.834  13.767  1.00  0.00      A    C
ATOM   1783  HB1 GLU A 116      45.782  21.292  12.878  1.00  0.00      A    H
ATOM   1784  HB2 GLU A 116      45.931  19.760  13.652  1.00  0.00      A    H
ATOM   1785  CG  GLU A 116      46.925  21.436  14.587  1.00  0.00      A    C
ATOM   1786  HG1 GLU A 116      47.850  21.426  13.983  1.00  0.00      A    H
ATOM   1787  HG2 GLU A 116      46.691  22.472  14.834  1.00  0.00      A    H
ATOM   1788  CD  GLU A 116      47.291  20.663  15.865  1.00  0.00      A    C
ATOM   1789  OE1 GLU A 116      46.499  19.816  16.336  1.00  0.00      A    O
ATOM   1790  OE2 GLU A 116      48.418  20.884  16.373  1.00  0.00      A    O
ATOM   1791  C   GLU A 116      43.497  21.905  13.343  1.00  0.00      A    C
ATOM   1792  O   GLU A 116      43.070  23.014  13.656  1.00  0.00      A    O
ATOM   1793  N   GLU A 117      43.125  21.305  12.205  1.00  0.00      A    N
ATOM   1794  HN  GLU A 117      43.355  20.358  11.999  1.00  0.00      A    H
ATOM   1795  CA  GLU A 117      42.344  21.977  11.147  1.00  0.00      A    C
ATOM   1796  HA  GLU A 117      42.913  22.819  10.744  1.00  0.00      A    H
ATOM   1797  CB  GLU A 117      42.023  20.986  10.017  1.00  0.00      A    C
ATOM   1798  HB1 GLU A 117      41.577  21.543   9.316  1.00  0.00      A    H
ATOM   1799  HB2 GLU A 117      41.409  20.192  10.447  1.00  0.00      A    H
ATOM   1800  CG  GLU A 117      43.188  20.332   9.269  1.00  0.00      A    C
ATOM   1801  HG1 GLU A 117      43.488  20.973   8.420  1.00  0.00      A    H
ATOM   1802  HG2 GLU A 117      44.021  20.159   9.953  1.00  0.00      A    H
ATOM   1803  CD  GLU A 117      42.712  18.991   8.695  1.00  0.00      A    C
ATOM   1804  OE1 GLU A 117      41.732  18.957   7.915  1.00  0.00      A    O
ATOM   1805  OE2 GLU A 117      43.219  17.945   9.167  1.00  0.00      A    O
ATOM   1806  C   GLU A 117      40.992  22.499  11.670  1.00  0.00      A    C
ATOM   1807  O   GLU A 117      40.548  23.595  11.329  1.00  0.00      A    O
ATOM   1808  N   VAL A 118      40.327  21.724  12.535  1.00  0.00      A    N
ATOM   1809  HN  VAL A 118      40.683  20.842  12.832  1.00  0.00      A    H
ATOM   1810  CA  VAL A 118      39.028  22.086  13.126  1.00  0.00      A    C
ATOM   1811  HA  VAL A 118      38.378  22.448  12.331  1.00  0.00      A    H
ATOM   1812  CB  VAL A 118      38.367  20.831  13.731  1.00  0.00      A    C
ATOM   1813  HB  VAL A 118      39.080  20.352  14.397  1.00  0.00      A    H
ATOM   1814  CG1 VAL A 118      37.075  21.119  14.508  1.00  0.00      A    C
ATOM   1815 HG11 VAL A 118      37.294  21.712  15.394  1.00  0.00      A    H
ATOM   1816 HG12 VAL A 118      36.374  21.656  13.871  1.00  0.00      A    H
ATOM   1817 HG13 VAL A 118      36.611  20.189  14.830  1.00  0.00      A    H
ATOM   1818  CG2 VAL A 118      37.999  19.833  12.625  1.00  0.00      A    C
ATOM   1819 HG21 VAL A 118      37.160  20.209  12.042  1.00  0.00      A    H
ATOM   1820 HG22 VAL A 118      38.851  19.658  11.971  1.00  0.00      A    H
ATOM   1821 HG23 VAL A 118      37.725  18.881  13.071  1.00  0.00      A    H
ATOM   1822  C   VAL A 118      39.163  23.245  14.127  1.00  0.00      A    C
ATOM   1823  O   VAL A 118      38.198  23.975  14.341  1.00  0.00      A    O
ATOM   1824  N   ALA A 119      40.362  23.501  14.660  1.00  0.00      A    N
ATOM   1825  HN  ALA A 119      41.120  22.856  14.565  1.00  0.00      A    H
ATOM   1826  CA  ALA A 119      40.664  24.717  15.411  1.00  0.00      A    C
ATOM   1827  HA  ALA A 119      39.763  25.037  15.936  1.00  0.00      A    H
ATOM   1828  CB  ALA A 119      41.718  24.391  16.469  1.00  0.00      A    C
ATOM   1829  HB1 ALA A 119      41.365  23.566  17.084  1.00  0.00      A    H
ATOM   1830  HB2 ALA A 119      42.654  24.104  15.988  1.00  0.00      A    H
ATOM   1831  HB3 ALA A 119      41.894  25.265  17.096  1.00  0.00      A    H
ATOM   1832  C   ALA A 119      41.077  25.889  14.502  1.00  0.00      A    C
ATOM   1833  O   ALA A 119      40.648  27.008  14.760  1.00  0.00      A    O
ATOM   1834  N   GLU A 120      41.761  25.660  13.376  1.00  0.00      A    N
ATOM   1835  HN  GLU A 120      42.171  24.781  13.148  1.00  0.00      A    H
ATOM   1836  CA  GLU A 120      41.973  26.705  12.354  1.00  0.00      A    C
ATOM   1837  HA  GLU A 120      42.454  27.567  12.816  1.00  0.00      A    H
ATOM   1838  CB  GLU A 120      42.880  26.194  11.223  1.00  0.00      A    C
ATOM   1839  HB1 GLU A 120      42.961  26.940  10.562  1.00  0.00      A    H
ATOM   1840  HB2 GLU A 120      42.429  25.314  10.768  1.00  0.00      A    H
ATOM   1841  CG  GLU A 120      44.304  25.860  11.679  1.00  0.00      A    C
ATOM   1842  HG1 GLU A 120      44.770  26.759  12.121  1.00  0.00      A    H
ATOM   1843  HG2 GLU A 120      44.280  25.041  12.400  1.00  0.00      A    H
ATOM   1844  CD  GLU A 120      45.162  25.457  10.474  1.00  0.00      A    C
ATOM   1845  OE1 GLU A 120      46.103  26.218  10.153  1.00  0.00      A    O
ATOM   1846  OE2 GLU A 120      44.845  24.407   9.868  1.00  0.00      A    O
ATOM   1847  C   GLU A 120      40.648  27.199  11.746  1.00  0.00      A    C
ATOM   1848  O   GLU A 120      40.474  28.392  11.507  1.00  0.00      A    O
ATOM   1849  N   ALA A 121      39.671  26.304  11.575  1.00  0.00      A    N
ATOM   1850  HN  ALA A 121      39.835  25.338  11.774  1.00  0.00      A    H
ATOM   1851  CA  ALA A 121      38.326  26.628  11.102  1.00  0.00      A    C
ATOM   1852  HA  ALA A 121      38.418  27.396  10.333  1.00  0.00      A    H
ATOM   1853  CB  ALA A 121      37.752  25.370  10.439  1.00  0.00      A    C
ATOM   1854  HB1 ALA A 121      38.393  25.069   9.610  1.00  0.00      A    H
ATOM   1855  HB2 ALA A 121      37.705  24.559  11.165  1.00  0.00      A    H
ATOM   1856  HB3 ALA A 121      36.752  25.578  10.064  1.00  0.00      A    H
ATOM   1857  C   ALA A 121      37.390  27.220  12.183  1.00  0.00      A    C
ATOM   1858  O   ALA A 121      36.236  27.526  11.886  1.00  0.00      A    O
ATOM   1859  N   GLY A 122      37.861  27.405  13.420  1.00  0.00      A    N
ATOM   1860  HN  GLY A 122      38.798  27.139  13.644  1.00  0.00      A    H
ATOM   1861  CA  GLY A 122      37.087  27.989  14.520  1.00  0.00      A    C
ATOM   1862  HA1 GLY A 122      36.297  27.291  14.762  1.00  0.00      A    H
ATOM   1863  HA2 GLY A 122      36.671  28.948  14.211  1.00  0.00      A    H
ATOM   1864  C   GLY A 122      37.940  28.193  15.776  1.00  0.00      A    C
ATOM   1865  O   GLY A 122      37.807  27.407  16.720  1.00  0.00      A    O
ATOM   1866  N   PRO A 123      38.865  29.172  15.795  1.00  0.00      A    N
ATOM   1867  CD  PRO A 123      39.130  30.124  14.728  1.00  0.00      A    C
ATOM   1868  HD1 PRO A 123      38.296  30.595  14.441  1.00  0.00      A    H
ATOM   1869  HD2 PRO A 123      39.546  29.599  13.866  1.00  0.00      A    H
ATOM   1870  CA  PRO A 123      39.874  29.268  16.849  1.00  0.00      A    C
ATOM   1871  HA  PRO A 123      40.397  28.315  16.923  1.00  0.00      A    H
ATOM   1872  CB  PRO A 123      40.883  30.322  16.379  1.00  0.00      A    C
ATOM   1873  HB1 PRO A 123      41.636  29.835  15.719  1.00  0.00      A    H
ATOM   1874  HB2 PRO A 123      41.195  30.982  17.190  1.00  0.00      A    H
ATOM   1875  CG  PRO A 123      40.168  31.100  15.275  1.00  0.00      A    C
ATOM   1876  HG1 PRO A 123      39.750  31.941  15.618  1.00  0.00      A    H
ATOM   1877  HG2 PRO A 123      40.862  31.420  14.498  1.00  0.00      A    H
ATOM   1878  C   PRO A 123      39.270  29.558  18.226  1.00  0.00      A    C
ATOM   1879  O   PRO A 123      39.618  28.874  19.191  1.00  0.00      A    O
ATOM   1880  N   GLU A 124      38.248  30.408  18.318  1.00  0.00      A    N
ATOM   1881  HN  GLU A 124      37.895  30.914  17.536  1.00  0.00      A    H
ATOM   1882  CA  GLU A 124      37.542  30.684  19.576  1.00  0.00      A    C
ATOM   1883  HA  GLU A 124      38.272  30.820  20.373  1.00  0.00      A    H
ATOM   1884  CB  GLU A 124      36.710  31.977  19.463  1.00  0.00      A    C
ATOM   1885  HB1 GLU A 124      36.295  32.105  20.364  1.00  0.00      A    H
ATOM   1886  HB2 GLU A 124      35.957  31.857  18.684  1.00  0.00      A    H
ATOM   1887  CG  GLU A 124      37.519  33.260  19.200  1.00  0.00      A    C
ATOM   1888  HG1 GLU A 124      36.836  34.129  19.177  1.00  0.00      A    H
ATOM   1889  HG2 GLU A 124      38.250  33.380  20.003  1.00  0.00      A    H
ATOM   1890  CD  GLU A 124      38.227  33.257  17.837  1.00  0.00      A    C
ATOM   1891  OE1 GLU A 124      39.435  33.565  17.803  1.00  0.00      A    O
ATOM   1892  OE2 GLU A 124      37.582  32.833  16.848  1.00  0.00      A    O
ATOM   1893  C   GLU A 124      36.615  29.525  19.981  1.00  0.00      A    C
ATOM   1894  O   GLU A 124      36.496  29.217  21.174  1.00  0.00      A    O
ATOM   1895  N   ALA A 125      36.001  28.874  18.978  1.00  0.00      A    N
ATOM   1896  HN  ALA A 125      36.357  29.018  18.055  1.00  0.00      A    H
ATOM   1897  CA  ALA A 125      34.856  27.966  19.076  1.00  0.00      A    C
ATOM   1898  HA  ALA A 125      33.965  28.588  19.161  1.00  0.00      A    H
ATOM   1899  CB  ALA A 125      34.739  27.158  17.776  1.00  0.00      A    C
ATOM   1900  HB1 ALA A 125      34.704  27.817  16.915  1.00  0.00      A    H
ATOM   1901  HB2 ALA A 125      35.604  26.511  17.662  1.00  0.00      A    H
ATOM   1902  HB3 ALA A 125      33.834  26.549  17.788  1.00  0.00      A    H
ATOM   1903  C   ALA A 125      34.869  27.000  20.272  1.00  0.00      A    C
ATOM   1904  O   ALA A 125      35.904  26.453  20.669  1.00  0.00      A    O
ATOM   1905  N   LEU A 126      33.667  26.676  20.759  1.00  0.00      A    N
ATOM   1906  HN  LEU A 126      32.841  27.067  20.359  1.00  0.00      A    H
ATOM   1907  CA  LEU A 126      33.420  25.762  21.874  1.00  0.00      A    C
ATOM   1908  HA  LEU A 126      34.191  25.943  22.619  1.00  0.00      A    H
ATOM   1909  CB  LEU A 126      32.079  26.160  22.521  1.00  0.00      A    C
ATOM   1910  HB1 LEU A 126      31.385  25.611  22.056  1.00  0.00      A    H
ATOM   1911  HB2 LEU A 126      31.934  27.236  22.405  1.00  0.00      A    H
ATOM   1912  CG  LEU A 126      31.986  25.866  24.026  1.00  0.00      A    C
ATOM   1913  HG  LEU A 126      32.691  26.496  24.568  1.00  0.00      A    H
ATOM   1914  CD1 LEU A 126      30.569  26.175  24.488  1.00  0.00      A    C
ATOM   1915 HD11 LEU A 126      30.340  27.228  24.314  1.00  0.00      A    H
ATOM   1916 HD12 LEU A 126      29.876  25.548  23.931  1.00  0.00      A    H
ATOM   1917 HD13 LEU A 126      30.451  25.957  25.546  1.00  0.00      A    H
ATOM   1918  CD2 LEU A 126      32.252  24.409  24.369  1.00  0.00      A    C
ATOM   1919 HD21 LEU A 126      31.578  23.787  23.783  1.00  0.00      A    H
ATOM   1920 HD22 LEU A 126      33.269  24.123  24.128  1.00  0.00      A    H
ATOM   1921 HD23 LEU A 126      32.086  24.241  25.432  1.00  0.00      A    H
ATOM   1922  C   LEU A 126      33.564  24.284  21.434  1.00  0.00      A    C
ATOM   1923  O   LEU A 126      32.612  23.511  21.365  1.00  0.00      A    O
ATOM   1924  N   ARG A 127      34.777  23.917  21.023  1.00  0.00      A    N
ATOM   1925  HN  ARG A 127      35.512  24.589  21.072  1.00  0.00      A    H
ATOM   1926  CA  ARG A 127      35.128  22.596  20.499  1.00  0.00      A    C
ATOM   1927  HA  ARG A 127      34.299  22.219  19.896  1.00  0.00      A    H
ATOM   1928  CB  ARG A 127      36.366  22.730  19.600  1.00  0.00      A    C
ATOM   1929  HB1 ARG A 127      36.600  21.815  19.270  1.00  0.00      A    H
ATOM   1930  HB2 ARG A 127      37.177  23.157  20.191  1.00  0.00      A    H
ATOM   1931  CG  ARG A 127      36.125  23.581  18.343  1.00  0.00      A    C
ATOM   1932  HG1 ARG A 127      35.428  23.032  17.672  1.00  0.00      A    H
ATOM   1933  HG2 ARG A 127      35.575  24.484  18.600  1.00  0.00      A    H
ATOM   1934  CD  ARG A 127      37.426  23.981  17.629  1.00  0.00      A    C
ATOM   1935  HD1 ARG A 127      38.119  23.109  17.605  1.00  0.00      A    H
ATOM   1936  HD2 ARG A 127      37.169  24.314  16.624  1.00  0.00      A    H
ATOM   1937  NE  ARG A 127      38.122  25.107  18.285  1.00  0.00      A    N
ATOM   1938  HE  ARG A 127      37.886  26.033  17.935  1.00  0.00      A    H
ATOM   1939  CZ  ARG A 127      39.195  25.055  19.046  1.00  0.00      A    C
ATOM   1940  NH1 ARG A 127      39.688  23.939  19.479  1.00  0.00      A    N
ATOM   1941 HH11 ARG A 127      40.560  23.976  19.987  1.00  0.00      A    H
ATOM   1942 HH12 ARG A 127      39.268  23.062  19.232  1.00  0.00      A    H
ATOM   1943  NH2 ARG A 127      39.845  26.115  19.415  1.00  0.00      A    N
ATOM   1944 HH21 ARG A 127      40.719  25.997  19.908  1.00  0.00      A    H
ATOM   1945 HH22 ARG A 127      39.546  27.050  19.145  1.00  0.00      A    H
ATOM   1946  C   ARG A 127      35.356  21.597  21.636  1.00  0.00      A    C
ATOM   1947  O   ARG A 127      36.031  21.913  22.615  1.00  0.00      A    O
ATOM   1948  N   TRP A 128      34.895  20.367  21.455  1.00  0.00      A    N
ATOM   1949  HN  TRP A 128      34.366  20.178  20.631  1.00  0.00      A    H
ATOM   1950  CA  TRP A 128      35.078  19.222  22.350  1.00  0.00      A    C
ATOM   1951  HA  TRP A 128      35.795  19.458  23.137  1.00  0.00      A    H
ATOM   1952  CB  TRP A 128      33.732  18.863  22.990  1.00  0.00      A    C
ATOM   1953  HB1 TRP A 128      33.951  18.102  23.600  1.00  0.00      A    H
ATOM   1954  HB2 TRP A 128      33.024  18.612  22.202  1.00  0.00      A    H
ATOM   1955  CG  TRP A 128      33.094  19.893  23.866  1.00  0.00      A    C
ATOM   1956  CD1 TRP A 128      33.655  20.423  24.970  1.00  0.00      A    C
ATOM   1957  HD1 TRP A 128      34.645  20.180  25.310  1.00  0.00      A    H
ATOM   1958  NE1 TRP A 128      32.746  21.229  25.624  1.00  0.00      A    N
ATOM   1959  HE1 TRP A 128      32.936  21.701  26.497  1.00  0.00      A    H
ATOM   1960  CE2 TRP A 128      31.555  21.293  24.938  1.00  0.00      A    C
ATOM   1961  CD2 TRP A 128      31.769  20.501  23.771  1.00  0.00      A    C
ATOM   1962  CE3 TRP A 128      30.727  20.469  22.821  1.00  0.00      A    C
ATOM   1963  HE3 TRP A 128      30.861  19.896  21.917  1.00  0.00      A    H
ATOM   1964  CZ3 TRP A 128      29.534  21.187  23.035  1.00  0.00      A    C
ATOM   1965  HZ3 TRP A 128      28.756  21.168  22.291  1.00  0.00      A    H
ATOM   1966  CZ2 TRP A 128      30.355  21.976  25.176  1.00  0.00      A    C
ATOM   1967  HZ2 TRP A 128      30.248  22.590  26.055  1.00  0.00      A    H
ATOM   1968  CH2 TRP A 128      29.336  21.925  24.213  1.00  0.00      A    C
ATOM   1969  HH2 TRP A 128      28.412  22.469  24.365  1.00  0.00      A    H
ATOM   1970  C   TRP A 128      35.605  18.028  21.551  1.00  0.00      A    C
ATOM   1971  O   TRP A 128      35.268  17.901  20.377  1.00  0.00      A    O
ATOM   1972  N   LEU A 129      36.402  17.143  22.159  1.00  0.00      A    N
ATOM   1973  HN  LEU A 129      36.738  17.254  23.092  1.00  0.00      A    H
ATOM   1974  CA  LEU A 129      36.858  15.913  21.495  1.00  0.00      A    C
ATOM   1975  HA  LEU A 129      36.683  15.997  20.421  1.00  0.00      A    H
ATOM   1976  CB  LEU A 129      38.374  15.724  21.693  1.00  0.00      A    C
ATOM   1977  HB1 LEU A 129      38.534  15.643  22.677  1.00  0.00      A    H
ATOM   1978  HB2 LEU A 129      38.901  16.585  21.280  1.00  0.00      A    H
ATOM   1979  CG  LEU A 129      38.915  14.432  21.039  1.00  0.00      A    C
ATOM   1980  HG  LEU A 129      38.341  13.575  21.385  1.00  0.00      A    H
ATOM   1981  CD1 LEU A 129      38.854  14.481  19.510  1.00  0.00      A    C
ATOM   1982 HD11 LEU A 129      37.818  14.495  19.176  1.00  0.00      A    H
ATOM   1983 HD12 LEU A 129      39.369  15.367  19.141  1.00  0.00      A    H
ATOM   1984 HD13 LEU A 129      39.326  13.592  19.093  1.00  0.00      A    H
ATOM   1985  CD2 LEU A 129      40.361  14.192  21.458  1.00  0.00      A    C
ATOM   1986 HD21 LEU A 129      41.000  14.996  21.100  1.00  0.00      A    H
ATOM   1987 HD22 LEU A 129      40.430  14.128  22.542  1.00  0.00      A    H
ATOM   1988 HD23 LEU A 129      40.695  13.249  21.032  1.00  0.00      A    H
ATOM   1989  C   LEU A 129      36.075  14.739  22.020  1.00  0.00      A    C
ATOM   1990  O   LEU A 129      36.253  14.321  23.163  1.00  0.00      A    O
ATOM   1991  N   GLN A 130      35.313  14.133  21.131  1.00  0.00      A    N
ATOM   1992  HN  GLN A 130      34.979  14.541  20.283  1.00  0.00      A    H
ATOM   1993  CA  GLN A 130      34.896  12.778  21.342  1.00  0.00      A    C
ATOM   1994  HA  GLN A 130      34.564  12.696  22.375  1.00  0.00      A    H
ATOM   1995  CB  GLN A 130      33.705  12.460  20.459  1.00  0.00      A    C
ATOM   1996  HB1 GLN A 130      33.946  12.503  19.490  1.00  0.00      A    H
ATOM   1997  HB2 GLN A 130      32.916  13.168  20.668  1.00  0.00      A    H
ATOM   1998  CG  GLN A 130      33.228  11.077  20.862  1.00  0.00      A    C
ATOM   1999  HG1 GLN A 130      33.502  10.865  21.918  1.00  0.00      A    H
ATOM   2000  HG2 GLN A 130      32.154  11.048  20.836  1.00  0.00      A    H
ATOM   2001  CD  GLN A 130      33.853   9.963  20.032  1.00  0.00      A    C
ATOM   2002  OE1 GLN A 130      34.194  10.095  18.865  1.00  0.00      A    O
ATOM   2003  NE2 GLN A 130      34.086   8.831  20.637  1.00  0.00      A    N
ATOM   2004 HE21 GLN A 130      33.714   8.716  21.570  1.00  0.00      A    H
ATOM   2005 HE22 GLN A 130      34.446   8.064  20.091  1.00  0.00      A    H
ATOM   2006  C   GLN A 130      36.082  11.834  21.151  1.00  0.00      A    C
ATOM   2007  O   GLN A 130      36.672  11.725  20.071  1.00  0.00      A    O
ATOM   2008  N   LEU A 131      36.418  11.150  22.239  1.00  0.00      A    N
ATOM   2009  HN  LEU A 131      35.875  11.209  23.074  1.00  0.00      A    H
ATOM   2010  CA  LEU A 131      37.566  10.274  22.336  1.00  0.00      A    C
ATOM   2011  HA  LEU A 131      38.158  10.355  21.428  1.00  0.00      A    H
ATOM   2012  CB  LEU A 131      38.440  10.749  23.503  1.00  0.00      A    C
ATOM   2013  HB1 LEU A 131      37.923  10.604  24.346  1.00  0.00      A    H
ATOM   2014  HB2 LEU A 131      38.678  11.802  23.349  1.00  0.00      A    H
ATOM   2015  CG  LEU A 131      39.753   9.955  23.635  1.00  0.00      A    C
ATOM   2016  HG  LEU A 131      39.545   8.887  23.682  1.00  0.00      A    H
ATOM   2017  CD1 LEU A 131      40.720  10.237  22.482  1.00  0.00      A    C
ATOM   2018 HD11 LEU A 131      40.314   9.857  21.545  1.00  0.00      A    H
ATOM   2019 HD12 LEU A 131      40.898  11.307  22.394  1.00  0.00      A    H
ATOM   2020 HD13 LEU A 131      41.670   9.738  22.659  1.00  0.00      A    H
ATOM   2021  CD2 LEU A 131      40.433  10.360  24.938  1.00  0.00      A    C
ATOM   2022 HD21 LEU A 131      40.627  11.430  24.928  1.00  0.00      A    H
ATOM   2023 HD22 LEU A 131      39.783  10.115  25.778  1.00  0.00      A    H
ATOM   2024 HD23 LEU A 131      41.370   9.820  25.052  1.00  0.00      A    H
ATOM   2025  C   LEU A 131      37.104   8.829  22.476  1.00  0.00      A    C
ATOM   2026  O   LEU A 131      36.597   8.425  23.524  1.00  0.00      A    O
ATOM   2027  N   TYR A 132      37.395   8.029  21.456  1.00  0.00      A    N
ATOM   2028  HN  TYR A 132      37.533   8.348  20.520  1.00  0.00      A    H
ATOM   2029  CA  TYR A 132      37.538   6.591  21.632  1.00  0.00      A    C
ATOM   2030  HA  TYR A 132      36.823   6.246  22.381  1.00  0.00      A    H
ATOM   2031  CB  TYR A 132      37.254   5.854  20.324  1.00  0.00      A    C
ATOM   2032  HB1 TYR A 132      37.463   4.887  20.468  1.00  0.00      A    H
ATOM   2033  HB2 TYR A 132      37.890   6.253  19.531  1.00  0.00      A    H
ATOM   2034  CG  TYR A 132      35.802   5.933  19.926  1.00  0.00      A    C
ATOM   2035  CD1 TYR A 132      34.838   5.341  20.760  1.00  0.00      A    C
ATOM   2036  HD1 TYR A 132      35.135   4.789  21.643  1.00  0.00      A    H
ATOM   2037  CE1 TYR A 132      33.476   5.486  20.463  1.00  0.00      A    C
ATOM   2038  HE1 TYR A 132      32.741   5.028  21.099  1.00  0.00      A    H
ATOM   2039  CZ  TYR A 132      33.063   6.193  19.318  1.00  0.00      A    C
ATOM   2040  OH  TYR A 132      31.742   6.363  19.069  1.00  0.00      A    O
ATOM   2041  HH  TYR A 132      31.181   5.928  19.751  1.00  0.00      A    H
ATOM   2042  CD2 TYR A 132      35.406   6.635  18.774  1.00  0.00      A    C
ATOM   2043  HD2 TYR A 132      36.146   7.115  18.150  1.00  0.00      A    H
ATOM   2044  CE2 TYR A 132      34.037   6.749  18.462  1.00  0.00      A    C
ATOM   2045  HE2 TYR A 132      33.720   7.291  17.586  1.00  0.00      A    H
ATOM   2046  C   TYR A 132      38.936   6.289  22.156  1.00  0.00      A    C
ATOM   2047  O   TYR A 132      39.905   6.954  21.784  1.00  0.00      A    O
ATOM   2048  N   ILE A 133      39.046   5.282  23.021  1.00  0.00      A    N
ATOM   2049  HN  ILE A 133      38.281   4.751  23.379  1.00  0.00      A    H
ATOM   2050  CA  ILE A 133      40.360   4.864  23.531  1.00  0.00      A    C
ATOM   2051  HA  ILE A 133      41.033   5.722  23.496  1.00  0.00      A    H
ATOM   2052  CB  ILE A 133      40.290   4.436  25.015  1.00  0.00      A    C
ATOM   2053  HB  ILE A 133      39.546   3.647  25.121  1.00  0.00      A    H
ATOM   2054  CG2 ILE A 133      41.643   3.870  25.487  1.00  0.00      A    C
ATOM   2055 HG21 ILE A 133      41.926   3.006  24.886  1.00  0.00      A    H
ATOM   2056 HG22 ILE A 133      42.421   4.628  25.415  1.00  0.00      A    H
ATOM   2057 HG23 ILE A 133      41.569   3.526  26.519  1.00  0.00      A    H
ATOM   2058  CG1 ILE A 133      39.853   5.662  25.859  1.00  0.00      A    C
ATOM   2059 HG11 ILE A 133      38.899   5.818  25.601  1.00  0.00      A    H
ATOM   2060 HG12 ILE A 133      40.505   6.507  25.631  1.00  0.00      A    H
ATOM   2061  CD  ILE A 133      39.860   5.465  27.380  1.00  0.00      A    C
ATOM   2062  HD1 ILE A 133      39.478   6.376  27.889  1.00  0.00      A    H
ATOM   2063  HD2 ILE A 133      39.212   4.609  27.667  1.00  0.00      A    H
ATOM   2064  HD3 ILE A 133      40.888   5.270  27.752  1.00  0.00      A    H
ATOM   2065  C   ILE A 133      40.941   3.811  22.584  1.00  0.00      A    C
ATOM   2066  O   ILE A 133      40.393   2.722  22.415  1.00  0.00      A    O
ATOM   2067  N   TYR A 134      42.043   4.159  21.929  1.00  0.00      A    N
ATOM   2068  HN  TYR A 134      42.462   5.058  22.045  1.00  0.00      A    H
ATOM   2069  CA  TYR A 134      42.738   3.284  20.995  1.00  0.00      A    C
ATOM   2070  HA  TYR A 134      41.999   2.727  20.424  1.00  0.00      A    H
ATOM   2071  CB  TYR A 134      43.565   4.108  19.984  1.00  0.00      A    C
ATOM   2072  HB1 TYR A 134      43.998   3.424  19.397  1.00  0.00      A    H
ATOM   2073  HB2 TYR A 134      44.283   4.722  20.518  1.00  0.00      A    H
ATOM   2074  CG  TYR A 134      42.765   5.019  19.058  1.00  0.00      A    C
ATOM   2075  CD1 TYR A 134      42.708   4.752  17.674  1.00  0.00      A    C
ATOM   2076  HD1 TYR A 134      43.249   3.910  17.268  1.00  0.00      A    H
ATOM   2077  CE1 TYR A 134      41.942   5.571  16.818  1.00  0.00      A    C
ATOM   2078  HE1 TYR A 134      41.898   5.360  15.761  1.00  0.00      A    H
ATOM   2079  CZ  TYR A 134      41.214   6.660  17.348  1.00  0.00      A    C
ATOM   2080  OH  TYR A 134      40.434   7.432  16.547  1.00  0.00      A    O
ATOM   2081  HH  TYR A 134      40.441   7.141  15.631  1.00  0.00      A    H
ATOM   2082  CD2 TYR A 134      42.086   6.144  19.568  1.00  0.00      A    C
ATOM   2083  HD2 TYR A 134      42.148   6.393  20.617  1.00  0.00      A    H
ATOM   2084  CE2 TYR A 134      41.294   6.945  18.725  1.00  0.00      A    C
ATOM   2085  HE2 TYR A 134      40.743   7.780  19.130  1.00  0.00      A    H
ATOM   2086  C   TYR A 134      43.578   2.273  21.786  1.00  0.00      A    C
ATOM   2087  O   TYR A 134      44.077   2.568  22.878  1.00  0.00      A    O
ATOM   2088  N   LYS A 135      43.791   1.084  21.210  1.00  0.00      A    N
ATOM   2089  HN  LYS A 135      43.325   0.820  20.367  1.00  0.00      A    H
ATOM   2090  CA  LYS A 135      44.718   0.072  21.758  1.00  0.00      A    C
ATOM   2091  HA  LYS A 135      44.372  -0.250  22.741  1.00  0.00      A    H
ATOM   2092  CB  LYS A 135      44.763  -1.156  20.837  1.00  0.00      A    C
ATOM   2093  HB1 LYS A 135      45.420  -1.810  21.211  1.00  0.00      A    H
ATOM   2094  HB2 LYS A 135      45.071  -0.844  19.837  1.00  0.00      A    H
ATOM   2095  CG  LYS A 135      43.393  -1.845  20.763  1.00  0.00      A    C
ATOM   2096  HG1 LYS A 135      42.730  -1.165  20.449  1.00  0.00      A    H
ATOM   2097  HG2 LYS A 135      43.120  -2.220  21.750  1.00  0.00      A    H
ATOM   2098  CD  LYS A 135      43.386  -3.006  19.766  1.00  0.00      A    C
ATOM   2099  HD1 LYS A 135      43.984  -2.708  18.875  1.00  0.00      A    H
ATOM   2100  HD2 LYS A 135      43.877  -3.877  20.204  1.00  0.00      A    H
ATOM   2101  CE  LYS A 135      41.929  -3.318  19.420  1.00  0.00      A    C
ATOM   2102  HE1 LYS A 135      41.397  -3.727  20.307  1.00  0.00      A    H
ATOM   2103  HE2 LYS A 135      41.473  -2.387  19.075  1.00  0.00      A    H
ATOM   2104  NZ  LYS A 135      41.813  -4.312  18.338  1.00  0.00      A    N
ATOM   2105  HZ1 LYS A 135      42.328  -3.966  17.532  1.00  0.00      A    H
ATOM   2106  HZ2 LYS A 135      42.167  -5.213  18.617  1.00  0.00      A    H
ATOM   2107  HZ3 LYS A 135      40.834  -4.388  18.053  1.00  0.00      A    H
ATOM   2108  C   LYS A 135      46.113   0.675  21.952  1.00  0.00      A    C
ATOM   2109  O   LYS A 135      46.736   0.498  22.994  1.00  0.00      A    O
ATOM   2110  N   ASP A 136      46.496   1.552  21.027  1.00  0.00      A    N
ATOM   2111  HN  ASP A 136      46.070   1.612  20.128  1.00  0.00      A    H
ATOM   2112  CA  ASP A 136      47.570   2.519  21.212  1.00  0.00      A    C
ATOM   2113  HA  ASP A 136      48.426   2.008  21.657  1.00  0.00      A    H
ATOM   2114  CB  ASP A 136      48.011   3.009  19.826  1.00  0.00      A    C
ATOM   2115  HB1 ASP A 136      48.195   2.134  19.171  1.00  0.00      A    H
ATOM   2116  HB2 ASP A 136      47.217   3.607  19.377  1.00  0.00      A    H
ATOM   2117  CG  ASP A 136      49.304   3.822  19.886  1.00  0.00      A    C
ATOM   2118  OD1 ASP A 136      50.003   3.866  18.856  1.00  0.00      A    O
ATOM   2119  OD2 ASP A 136      49.568   4.403  20.964  1.00  0.00      A    O
ATOM   2120  C   ASP A 136      47.141   3.658  22.172  1.00  0.00      A    C
ATOM   2121  O   ASP A 136      46.456   4.624  21.804  1.00  0.00      A    O
ATOM   2122  N   ARG A 137      47.563   3.551  23.438  1.00  0.00      A    N
ATOM   2123  HN  ARG A 137      48.050   2.733  23.734  1.00  0.00      A    H
ATOM   2124  CA  ARG A 137      47.348   4.596  24.453  1.00  0.00      A    C
ATOM   2125  HA  ARG A 137      46.314   4.929  24.392  1.00  0.00      A    H
ATOM   2126  CB  ARG A 137      47.589   4.039  25.869  1.00  0.00      A    C
ATOM   2127  HB1 ARG A 137      47.415   4.801  26.492  1.00  0.00      A    H
ATOM   2128  HB2 ARG A 137      48.614   3.668  25.930  1.00  0.00      A    H
ATOM   2129  CG  ARG A 137      46.634   2.912  26.304  1.00  0.00      A    C
ATOM   2130  HG1 ARG A 137      46.771   2.047  25.618  1.00  0.00      A    H
ATOM   2131  HG2 ARG A 137      46.950   2.568  27.290  1.00  0.00      A    H
ATOM   2132  CD  ARG A 137      45.156   3.334  26.393  1.00  0.00      A    C
ATOM   2133  HD1 ARG A 137      45.067   4.238  27.039  1.00  0.00      A    H
ATOM   2134  HD2 ARG A 137      44.791   3.599  25.399  1.00  0.00      A    H
ATOM   2135  NE  ARG A 137      44.317   2.256  26.956  1.00  0.00      A    N
ATOM   2136  HE  ARG A 137      43.956   2.344  27.906  1.00  0.00      A    H
ATOM   2137  CZ  ARG A 137      43.995   1.115  26.380  1.00  0.00      A    C
ATOM   2138  NH1 ARG A 137      44.273   0.833  25.147  1.00  0.00      A    N
ATOM   2139 HH11 ARG A 137      43.961  -0.084  24.832  1.00  0.00      A    H
ATOM   2140 HH12 ARG A 137      44.586   1.542  24.501  1.00  0.00      A    H
ATOM   2141  NH2 ARG A 137      43.362   0.198  27.041  1.00  0.00      A    N
ATOM   2142 HH21 ARG A 137      43.113  -0.667  26.567  1.00  0.00      A    H
ATOM   2143 HH22 ARG A 137      43.052   0.414  27.991  1.00  0.00      A    H
ATOM   2144  C   ARG A 137      48.200   5.849  24.207  1.00  0.00      A    C
ATOM   2145  O   ARG A 137      47.799   6.924  24.643  1.00  0.00      A    O
ATOM   2146  N   GLU A 138      49.295   5.769  23.449  1.00  0.00      A    N
ATOM   2147  HN  GLU A 138      49.611   4.907  23.062  1.00  0.00      A    H
ATOM   2148  CA  GLU A 138      50.141   6.924  23.107  1.00  0.00      A    C
ATOM   2149  HA  GLU A 138      50.224   7.570  23.978  1.00  0.00      A    H
ATOM   2150  CB  GLU A 138      51.566   6.467  22.744  1.00  0.00      A    C
ATOM   2151  HB1 GLU A 138      52.034   7.268  22.371  1.00  0.00      A    H
ATOM   2152  HB2 GLU A 138      51.518   5.664  22.013  1.00  0.00      A    H
ATOM   2153  CG  GLU A 138      52.377   5.982  23.959  1.00  0.00      A    C
ATOM   2154  HG1 GLU A 138      51.770   5.269  24.547  1.00  0.00      A    H
ATOM   2155  HG2 GLU A 138      53.305   5.533  23.599  1.00  0.00      A    H
ATOM   2156  CD  GLU A 138      52.726   7.130  24.914  1.00  0.00      A    C
ATOM   2157  OE1 GLU A 138      53.364   8.118  24.482  1.00  0.00      A    O
ATOM   2158  OE2 GLU A 138      52.331   7.108  26.105  1.00  0.00      A    O
ATOM   2159  C   GLU A 138      49.514   7.769  21.985  1.00  0.00      A    C
ATOM   2160  O   GLU A 138      49.440   8.991  22.114  1.00  0.00      A    O
ATOM   2161  N   VAL A 139      48.876   7.144  20.989  1.00  0.00      A    N
ATOM   2162  HN  VAL A 139      48.956   6.161  20.846  1.00  0.00      A    H
ATOM   2163  CA  VAL A 139      48.004   7.833  20.017  1.00  0.00      A    C
ATOM   2164  HA  VAL A 139      48.557   8.674  19.606  1.00  0.00      A    H
ATOM   2165  CB  VAL A 139      47.634   6.902  18.845  1.00  0.00      A    C
ATOM   2166  HB  VAL A 139      47.349   5.929  19.240  1.00  0.00      A    H
ATOM   2167  CG1 VAL A 139      46.471   7.421  17.983  1.00  0.00      A    C
ATOM   2168 HG11 VAL A 139      45.544   7.419  18.557  1.00  0.00      A    H
ATOM   2169 HG12 VAL A 139      46.682   8.429  17.631  1.00  0.00      A    H
ATOM   2170 HG13 VAL A 139      46.330   6.760  17.127  1.00  0.00      A    H
ATOM   2171  CG2 VAL A 139      48.845   6.745  17.918  1.00  0.00      A    C
ATOM   2172 HG21 VAL A 139      49.084   7.688  17.430  1.00  0.00      A    H
ATOM   2173 HG22 VAL A 139      49.713   6.416  18.491  1.00  0.00      A    H
ATOM   2174 HG23 VAL A 139      48.637   5.983  17.166  1.00  0.00      A    H
ATOM   2175  C   VAL A 139      46.761   8.412  20.698  1.00  0.00      A    C
ATOM   2176  O   VAL A 139      46.401   9.556  20.415  1.00  0.00      A    O
ATOM   2177  N   THR A 140      46.179   7.708  21.675  1.00  0.00      A    N
ATOM   2178  HN  THR A 140      46.458   6.779  21.916  1.00  0.00      A    H
ATOM   2179  CA  THR A 140      45.067   8.239  22.490  1.00  0.00      A    C
ATOM   2180  HA  THR A 140      44.254   8.528  21.825  1.00  0.00      A    H
ATOM   2181  CB  THR A 140      44.526   7.167  23.453  1.00  0.00      A    C
ATOM   2182  HB  THR A 140      45.276   6.934  24.207  1.00  0.00      A    H
ATOM   2183  OG1 THR A 140      44.184   5.988  22.762  1.00  0.00      A    O
ATOM   2184  HG1 THR A 140      44.993   5.536  22.458  1.00  0.00      A    H
ATOM   2185  CG2 THR A 140      43.240   7.608  24.147  1.00  0.00      A    C
ATOM   2186 HG21 THR A 140      43.395   8.549  24.673  1.00  0.00      A    H
ATOM   2187 HG22 THR A 140      42.446   7.728  23.411  1.00  0.00      A    H
ATOM   2188 HG23 THR A 140      42.942   6.849  24.868  1.00  0.00      A    H
ATOM   2189  C   THR A 140      45.498   9.495  23.268  1.00  0.00      A    C
ATOM   2190  O   THR A 140      44.854  10.540  23.187  1.00  0.00      A    O
ATOM   2191  N   LYS A 141      46.668   9.451  23.912  1.00  0.00      A    N
ATOM   2192  HN  LYS A 141      47.164   8.584  23.938  1.00  0.00      A    H
ATOM   2193  CA  LYS A 141      47.328  10.571  24.608  1.00  0.00      A    C
ATOM   2194  HA  LYS A 141      46.661  10.964  25.375  1.00  0.00      A    H
ATOM   2195  CB  LYS A 141      48.574   9.967  25.272  1.00  0.00      A    C
ATOM   2196  HB1 LYS A 141      48.994   9.449  24.527  1.00  0.00      A    H
ATOM   2197  HB2 LYS A 141      48.246   9.379  26.130  1.00  0.00      A    H
ATOM   2198  CG  LYS A 141      49.722  10.885  25.724  1.00  0.00      A    C
ATOM   2199  HG1 LYS A 141      49.454  11.426  26.522  1.00  0.00      A    H
ATOM   2200  HG2 LYS A 141      50.001  11.581  24.932  1.00  0.00      A    H
ATOM   2201  CD  LYS A 141      50.908   9.949  26.004  1.00  0.00      A    C
ATOM   2202  HD1 LYS A 141      50.551   9.110  26.644  1.00  0.00      A    H
ATOM   2203  HD2 LYS A 141      51.226   9.535  25.045  1.00  0.00      A    H
ATOM   2204  CE  LYS A 141      52.126  10.579  26.677  1.00  0.00      A    C
ATOM   2205  HE1 LYS A 141      52.453  11.486  26.121  1.00  0.00      A    H
ATOM   2206  HE2 LYS A 141      51.856  10.861  27.697  1.00  0.00      A    H
ATOM   2207  NZ  LYS A 141      53.228   9.589  26.689  1.00  0.00      A    N
ATOM   2208  HZ1 LYS A 141      52.903   8.676  27.018  1.00  0.00      A    H
ATOM   2209  HZ2 LYS A 141      53.467   9.313  25.730  1.00  0.00      A    H
ATOM   2210  HZ3 LYS A 141      54.061   9.881  27.168  1.00  0.00      A    H
ATOM   2211  C   LYS A 141      47.660  11.733  23.669  1.00  0.00      A    C
ATOM   2212  O   LYS A 141      47.427  12.885  24.024  1.00  0.00      A    O
ATOM   2213  N   LYS A 142      48.098  11.446  22.440  1.00  0.00      A    N
ATOM   2214  HN  LYS A 142      48.287  10.500  22.180  1.00  0.00      A    H
ATOM   2215  CA  LYS A 142      48.338  12.442  21.388  1.00  0.00      A    C
ATOM   2216  HA  LYS A 142      48.970  13.231  21.798  1.00  0.00      A    H
ATOM   2217  CB  LYS A 142      49.116  11.775  20.236  1.00  0.00      A    C
ATOM   2218  HB1 LYS A 142      48.518  11.067  19.861  1.00  0.00      A    H
ATOM   2219  HB2 LYS A 142      50.051  11.389  20.643  1.00  0.00      A    H
ATOM   2220  CG  LYS A 142      49.476  12.725  19.076  1.00  0.00      A    C
ATOM   2221  HG1 LYS A 142      50.450  12.575  18.905  1.00  0.00      A    H
ATOM   2222  HG2 LYS A 142      49.281  13.759  19.363  1.00  0.00      A    H
ATOM   2223  CD  LYS A 142      48.753  12.423  17.753  1.00  0.00      A    C
ATOM   2224  HD1 LYS A 142      48.989  13.237  17.030  1.00  0.00      A    H
ATOM   2225  HD2 LYS A 142      49.151  11.495  17.337  1.00  0.00      A    H
ATOM   2226  CE  LYS A 142      47.234  12.289  17.916  1.00  0.00      A    C
ATOM   2227  HE1 LYS A 142      46.978  11.320  18.400  1.00  0.00      A    H
ATOM   2228  HE2 LYS A 142      46.879  13.125  18.524  1.00  0.00      A    H
ATOM   2229  NZ  LYS A 142      46.536  12.339  16.616  1.00  0.00      A    N
ATOM   2230  HZ1 LYS A 142      46.675  13.278  16.236  1.00  0.00      A    H
ATOM   2231  HZ2 LYS A 142      46.897  11.642  15.980  1.00  0.00      A    H
ATOM   2232  HZ3 LYS A 142      45.542  12.214  16.748  1.00  0.00      A    H
ATOM   2233  C   LYS A 142      47.048  13.129  20.938  1.00  0.00      A    C
ATOM   2234  O   LYS A 142      47.078  14.323  20.662  1.00  0.00      A    O
ATOM   2235  N   LEU A 143      45.916  12.422  20.873  1.00  0.00      A    N
ATOM   2236  HN  LEU A 143      45.878  11.441  21.050  1.00  0.00      A    H
ATOM   2237  CA  LEU A 143      44.618  13.026  20.533  1.00  0.00      A    C
ATOM   2238  HA  LEU A 143      44.726  13.617  19.624  1.00  0.00      A    H
ATOM   2239  CB  LEU A 143      43.573  11.918  20.283  1.00  0.00      A    C
ATOM   2240  HB1 LEU A 143      42.697  12.387  20.170  1.00  0.00      A    H
ATOM   2241  HB2 LEU A 143      43.573  11.238  21.134  1.00  0.00      A    H
ATOM   2242  CG  LEU A 143      43.780  11.104  18.991  1.00  0.00      A    C
ATOM   2243  HG  LEU A 143      44.830  10.844  18.878  1.00  0.00      A    H
ATOM   2244  CD1 LEU A 143      42.962   9.818  19.036  1.00  0.00      A    C
ATOM   2245 HD11 LEU A 143      43.311   9.186  19.850  1.00  0.00      A    H
ATOM   2246 HD12 LEU A 143      41.909  10.053  19.197  1.00  0.00      A    H
ATOM   2247 HD13 LEU A 143      43.069   9.265  18.102  1.00  0.00      A    H
ATOM   2248  CD2 LEU A 143      43.351  11.886  17.747  1.00  0.00      A    C
ATOM   2249 HD21 LEU A 143      42.280  12.093  17.806  1.00  0.00      A    H
ATOM   2250 HD22 LEU A 143      43.884  12.831  17.683  1.00  0.00      A    H
ATOM   2251 HD23 LEU A 143      43.526  11.286  16.854  1.00  0.00      A    H
ATOM   2252  C   LEU A 143      44.169  14.011  21.628  1.00  0.00      A    C
ATOM   2253  O   LEU A 143      43.860  15.161  21.320  1.00  0.00      A    O
ATOM   2254  N   VAL A 144      44.303  13.620  22.900  1.00  0.00      A    N
ATOM   2255  HN  VAL A 144      44.582  12.690  23.126  1.00  0.00      A    H
ATOM   2256  CA  VAL A 144      44.063  14.487  24.071  1.00  0.00      A    C
ATOM   2257  HA  VAL A 144      43.037  14.855  24.037  1.00  0.00      A    H
ATOM   2258  CB  VAL A 144      44.248  13.677  25.371  1.00  0.00      A    C
ATOM   2259  HB  VAL A 144      45.222  13.191  25.357  1.00  0.00      A    H
ATOM   2260  CG1 VAL A 144      44.165  14.531  26.639  1.00  0.00      A    C
ATOM   2261 HG11 VAL A 144      44.999  15.229  26.675  1.00  0.00      A    H
ATOM   2262 HG12 VAL A 144      43.229  15.090  26.660  1.00  0.00      A    H
ATOM   2263 HG13 VAL A 144      44.232  13.891  27.516  1.00  0.00      A    H
ATOM   2264  CG2 VAL A 144      43.176  12.591  25.490  1.00  0.00      A    C
ATOM   2265 HG21 VAL A 144      42.195  13.056  25.589  1.00  0.00      A    H
ATOM   2266 HG22 VAL A 144      43.181  11.945  24.614  1.00  0.00      A    H
ATOM   2267 HG23 VAL A 144      43.379  11.976  26.365  1.00  0.00      A    H
ATOM   2268  C   VAL A 144      44.980  15.715  24.070  1.00  0.00      A    C
ATOM   2269  O   VAL A 144      44.498  16.840  24.186  1.00  0.00      A    O
ATOM   2270  N   ARG A 145      46.286  15.521  23.847  1.00  0.00      A    N
ATOM   2271  HN  ARG A 145      46.624  14.600  23.666  1.00  0.00      A    H
ATOM   2272  CA  ARG A 145      47.284  16.602  23.850  1.00  0.00      A    C
ATOM   2273  HA  ARG A 145      47.088  17.238  24.716  1.00  0.00      A    H
ATOM   2274  CB  ARG A 145      48.699  16.012  23.987  1.00  0.00      A    C
ATOM   2275  HB1 ARG A 145      49.345  16.760  23.832  1.00  0.00      A    H
ATOM   2276  HB2 ARG A 145      48.817  15.214  23.252  1.00  0.00      A    H
ATOM   2277  CG  ARG A 145      49.002  15.450  25.392  1.00  0.00      A    C
ATOM   2278  HG1 ARG A 145      48.146  14.817  25.712  1.00  0.00      A    H
ATOM   2279  HG2 ARG A 145      49.865  14.787  25.315  1.00  0.00      A    H
ATOM   2280  CD  ARG A 145      49.331  16.551  26.416  1.00  0.00      A    C
ATOM   2281  HD1 ARG A 145      50.201  17.146  26.054  1.00  0.00      A    H
ATOM   2282  HD2 ARG A 145      48.497  17.247  26.491  1.00  0.00      A    H
ATOM   2283  NE  ARG A 145      49.660  16.002  27.752  1.00  0.00      A    N
ATOM   2284  HE  ARG A 145      50.630  15.979  28.002  1.00  0.00      A    H
ATOM   2285  CZ  ARG A 145      48.800  15.578  28.667  1.00  0.00      A    C
ATOM   2286  NH1 ARG A 145      47.519  15.617  28.514  1.00  0.00      A    N
ATOM   2287 HH11 ARG A 145      46.926  15.315  29.271  1.00  0.00      A    H
ATOM   2288 HH12 ARG A 145      47.111  16.233  27.802  1.00  0.00      A    H
ATOM   2289  NH2 ARG A 145      49.197  15.086  29.804  1.00  0.00      A    N
ATOM   2290 HH21 ARG A 145      48.467  14.803  30.453  1.00  0.00      A    H
ATOM   2291 HH22 ARG A 145      50.160  15.064  30.067  1.00  0.00      A    H
ATOM   2292  C   ARG A 145      47.165  17.540  22.643  1.00  0.00      A    C
ATOM   2293  O   ARG A 145      47.408  18.730  22.815  1.00  0.00      A    O
ATOM   2294  N   GLN A 146      46.703  17.075  21.475  1.00  0.00      A    N
ATOM   2295  HN  GLN A 146      46.614  16.103  21.266  1.00  0.00      A    H
ATOM   2296  CA  GLN A 146      46.282  17.973  20.387  1.00  0.00      A    C
ATOM   2297  HA  GLN A 146      47.088  18.675  20.170  1.00  0.00      A    H
ATOM   2298  CB  GLN A 146      45.945  17.207  19.094  1.00  0.00      A    C
ATOM   2299  HB1 GLN A 146      45.414  17.842  18.533  1.00  0.00      A    H
ATOM   2300  HB2 GLN A 146      45.360  16.317  19.329  1.00  0.00      A    H
ATOM   2301  CG  GLN A 146      47.167  16.818  18.252  1.00  0.00      A    C
ATOM   2302  HG1 GLN A 146      47.808  17.707  18.065  1.00  0.00      A    H
ATOM   2303  HG2 GLN A 146      47.756  16.069  18.780  1.00  0.00      A    H
ATOM   2304  CD  GLN A 146      46.760  16.271  16.883  1.00  0.00      A    C
ATOM   2305  OE1 GLN A 146      46.699  15.068  16.648  1.00  0.00      A    O
ATOM   2306  NE2 GLN A 146      46.459  17.115  15.925  1.00  0.00      A    N
ATOM   2307 HE21 GLN A 146      46.306  16.778  14.999  1.00  0.00      A    H
ATOM   2308 HE22 GLN A 146      46.494  18.127  16.123  1.00  0.00      A    H
ATOM   2309  C   GLN A 146      45.067  18.811  20.803  1.00  0.00      A    C
ATOM   2310  O   GLN A 146      45.063  20.020  20.589  1.00  0.00      A    O
ATOM   2311  N   ALA A 147      44.057  18.203  21.434  1.00  0.00      A    N
ATOM   2312  HN  ALA A 147      44.078  17.228  21.653  1.00  0.00      A    H
ATOM   2313  CA  ALA A 147      42.849  18.914  21.850  1.00  0.00      A    C
ATOM   2314  HA  ALA A 147      42.447  19.432  20.981  1.00  0.00      A    H
ATOM   2315  CB  ALA A 147      41.815  17.874  22.300  1.00  0.00      A    C
ATOM   2316  HB1 ALA A 147      41.635  17.170  21.488  1.00  0.00      A    H
ATOM   2317  HB2 ALA A 147      42.175  17.332  23.173  1.00  0.00      A    H
ATOM   2318  HB3 ALA A 147      40.875  18.360  22.550  1.00  0.00      A    H
ATOM   2319  C   ALA A 147      43.148  19.985  22.918  1.00  0.00      A    C
ATOM   2320  O   ALA A 147      42.670  21.115  22.816  1.00  0.00      A    O
ATOM   2321  N   GLU A 148      44.045  19.696  23.859  1.00  0.00      A    N
ATOM   2322  HN  GLU A 148      44.446  18.788  23.947  1.00  0.00      A    H
ATOM   2323  CA  GLU A 148      44.533  20.663  24.851  1.00  0.00      A    C
ATOM   2324  HA  GLU A 148      43.682  21.140  25.340  1.00  0.00      A    H
ATOM   2325  CB  GLU A 148      45.345  19.907  25.911  1.00  0.00      A    C
ATOM   2326  HB1 GLU A 148      45.803  20.559  26.516  1.00  0.00      A    H
ATOM   2327  HB2 GLU A 148      46.086  19.293  25.398  1.00  0.00      A    H
ATOM   2328  CG  GLU A 148      44.429  19.040  26.793  1.00  0.00      A    C
ATOM   2329  HG1 GLU A 148      43.944  19.675  27.557  1.00  0.00      A    H
ATOM   2330  HG2 GLU A 148      43.673  18.544  26.183  1.00  0.00      A    H
ATOM   2331  CD  GLU A 148      45.177  17.961  27.580  1.00  0.00      A    C
ATOM   2332  OE1 GLU A 148      44.693  17.563  28.668  1.00  0.00      A    O
ATOM   2333  OE2 GLU A 148      46.228  17.476  27.110  1.00  0.00      A    O
ATOM   2334  C   GLU A 148      45.364  21.785  24.204  1.00  0.00      A    C
ATOM   2335  O   GLU A 148      45.036  22.961  24.375  1.00  0.00      A    O
ATOM   2336  N   LYS A 149      46.338  21.434  23.348  1.00  0.00      A    N
ATOM   2337  HN  LYS A 149      46.554  20.469  23.209  1.00  0.00      A    H
ATOM   2338  CA  LYS A 149      47.155  22.380  22.559  1.00  0.00      A    C
ATOM   2339  HA  LYS A 149      47.744  22.999  23.237  1.00  0.00      A    H
ATOM   2340  CB  LYS A 149      48.094  21.552  21.662  1.00  0.00      A    C
ATOM   2341  HB1 LYS A 149      47.490  21.038  21.053  1.00  0.00      A    H
ATOM   2342  HB2 LYS A 149      48.712  20.912  22.293  1.00  0.00      A    H
ATOM   2343  CG  LYS A 149      49.028  22.366  20.753  1.00  0.00      A    C
ATOM   2344  HG1 LYS A 149      49.762  22.739  21.321  1.00  0.00      A    H
ATOM   2345  HG2 LYS A 149      48.481  23.173  20.271  1.00  0.00      A    H
ATOM   2346  CD  LYS A 149      49.604  21.467  19.652  1.00  0.00      A    C
ATOM   2347  HD1 LYS A 149      50.202  20.660  20.134  1.00  0.00      A    H
ATOM   2348  HD2 LYS A 149      48.775  21.017  19.100  1.00  0.00      A    H
ATOM   2349  CE  LYS A 149      50.457  22.291  18.682  1.00  0.00      A    C
ATOM   2350  HE1 LYS A 149      49.914  23.211  18.371  1.00  0.00      A    H
ATOM   2351  HE2 LYS A 149      51.369  22.615  19.190  1.00  0.00      A    H
ATOM   2352  NZ  LYS A 149      50.775  21.508  17.466  1.00  0.00      A    N
ATOM   2353  HZ1 LYS A 149      51.270  20.658  17.685  1.00  0.00      A    H
ATOM   2354  HZ2 LYS A 149      49.896  21.227  17.015  1.00  0.00      A    H
ATOM   2355  HZ3 LYS A 149      51.286  22.052  16.788  1.00  0.00      A    H
ATOM   2356  C   LYS A 149      46.298  23.333  21.716  1.00  0.00      A    C
ATOM   2357  O   LYS A 149      46.645  24.499  21.561  1.00  0.00      A    O
ATOM   2358  N   MET A 150      45.189  22.840  21.169  1.00  0.00      A    N
ATOM   2359  HN  MET A 150      44.930  21.888  21.319  1.00  0.00      A    H
ATOM   2360  CA  MET A 150      44.260  23.594  20.324  1.00  0.00      A    C
ATOM   2361  HA  MET A 150      44.800  24.420  19.860  1.00  0.00      A    H
ATOM   2362  CB  MET A 150      43.762  22.673  19.200  1.00  0.00      A    C
ATOM   2363  HB1 MET A 150      43.392  21.739  19.686  1.00  0.00      A    H
ATOM   2364  HB2 MET A 150      42.956  23.169  18.666  1.00  0.00      A    H
ATOM   2365  CG  MET A 150      44.837  22.309  18.170  1.00  0.00      A    C
ATOM   2366  HG1 MET A 150      45.736  21.900  18.678  1.00  0.00      A    H
ATOM   2367  HG2 MET A 150      44.414  21.560  17.501  1.00  0.00      A    H
ATOM   2368  SD  MET A 150      45.388  23.710  17.156  1.00  0.00      A    S
ATOM   2369  CE  MET A 150      47.020  24.019  17.871  1.00  0.00      A    C
ATOM   2370  HE1 MET A 150      46.915  24.319  18.913  1.00  0.00      A    H
ATOM   2371  HE2 MET A 150      47.618  23.111  17.802  1.00  0.00      A    H
ATOM   2372  HE3 MET A 150      47.509  24.819  17.315  1.00  0.00      A    H
ATOM   2373  C   MET A 150      43.103  24.249  21.104  1.00  0.00      A    C
ATOM   2374  O   MET A 150      42.157  24.759  20.494  1.00  0.00      A    O
ATOM   2375  N   GLY A 151      43.112  24.224  22.442  1.00  0.00      A    N
ATOM   2376  HN  GLY A 151      43.821  23.733  22.947  1.00  0.00      A    H
ATOM   2377  CA  GLY A 151      42.102  24.902  23.263  1.00  0.00      A    C
ATOM   2378  HA1 GLY A 151      42.113  25.939  22.956  1.00  0.00      A    H
ATOM   2379  HA2 GLY A 151      42.374  24.770  24.311  1.00  0.00      A    H
ATOM   2380  C   GLY A 151      40.676  24.367  23.079  1.00  0.00      A    C
ATOM   2381  O   GLY A 151      39.726  25.156  22.994  1.00  0.00      A    O
ATOM   2382  N   TYR A 152      40.527  23.046  22.948  1.00  0.00      A    N
ATOM   2383  HN  TYR A 152      41.300  22.452  22.731  1.00  0.00      A    H
ATOM   2384  CA  TYR A 152      39.247  22.347  23.105  1.00  0.00      A    C
ATOM   2385  HA  TYR A 152      38.478  22.866  22.531  1.00  0.00      A    H
ATOM   2386  CB  TYR A 152      39.346  20.898  22.599  1.00  0.00      A    C
ATOM   2387  HB1 TYR A 152      38.479  20.467  22.850  1.00  0.00      A    H
ATOM   2388  HB2 TYR A 152      40.203  20.424  23.072  1.00  0.00      A    H
ATOM   2389  CG  TYR A 152      39.438  20.720  21.088  1.00  0.00      A    C
ATOM   2390  CD1 TYR A 152      38.413  20.045  20.400  1.00  0.00      A    C
ATOM   2391  HD1 TYR A 152      37.585  19.629  20.946  1.00  0.00      A    H
ATOM   2392  CE1 TYR A 152      38.447  19.922  18.998  1.00  0.00      A    C
ATOM   2393  HE1 TYR A 152      37.649  19.422  18.468  1.00  0.00      A    H
ATOM   2394  CZ  TYR A 152      39.519  20.474  18.273  1.00  0.00      A    C
ATOM   2395  OH  TYR A 152      39.540  20.424  16.922  1.00  0.00      A    O
ATOM   2396  HH  TYR A 152      40.401  20.699  16.558  1.00  0.00      A    H
ATOM   2397  CD2 TYR A 152      40.540  21.210  20.360  1.00  0.00      A    C
ATOM   2398  HD2 TYR A 152      41.358  21.694  20.869  1.00  0.00      A    H
ATOM   2399  CE2 TYR A 152      40.577  21.093  18.959  1.00  0.00      A    C
ATOM   2400  HE2 TYR A 152      41.412  21.475  18.393  1.00  0.00      A    H
ATOM   2401  C   TYR A 152      38.847  22.369  24.589  1.00  0.00      A    C
ATOM   2402  O   TYR A 152      39.705  22.302  25.466  1.00  0.00      A    O
ATOM   2403  N   LYS A 153      37.551  22.489  24.890  1.00  0.00      A    N
ATOM   2404  HN  LYS A 153      36.831  22.339  24.214  1.00  0.00      A    H
ATOM   2405  CA  LYS A 153      37.077  22.851  26.239  1.00  0.00      A    C
ATOM   2406  HA  LYS A 153      37.869  23.421  26.731  1.00  0.00      A    H
ATOM   2407  CB  LYS A 153      35.842  23.773  26.163  1.00  0.00      A    C
ATOM   2408  HB1 LYS A 153      35.895  24.317  27.000  1.00  0.00      A    H
ATOM   2409  HB2 LYS A 153      34.953  23.147  26.072  1.00  0.00      A    H
ATOM   2410  CG  LYS A 153      35.788  24.797  25.011  1.00  0.00      A    C
ATOM   2411  HG1 LYS A 153      35.012  25.384  25.242  1.00  0.00      A    H
ATOM   2412  HG2 LYS A 153      35.678  24.250  24.074  1.00  0.00      A    H
ATOM   2413  CD  LYS A 153      36.964  25.773  24.863  1.00  0.00      A    C
ATOM   2414  HD1 LYS A 153      37.083  26.329  25.821  1.00  0.00      A    H
ATOM   2415  HD2 LYS A 153      37.878  25.215  24.676  1.00  0.00      A    H
ATOM   2416  CE  LYS A 153      36.618  26.677  23.668  1.00  0.00      A    C
ATOM   2417  HE1 LYS A 153      36.141  26.084  22.856  1.00  0.00      A    H
ATOM   2418  HE2 LYS A 153      35.872  27.412  23.989  1.00  0.00      A    H
ATOM   2419  NZ  LYS A 153      37.784  27.357  23.057  1.00  0.00      A    N
ATOM   2420  HZ1 LYS A 153      38.219  27.988  23.710  1.00  0.00      A    H
ATOM   2421  HZ2 LYS A 153      38.471  26.670  22.754  1.00  0.00      A    H
ATOM   2422  HZ3 LYS A 153      37.468  27.894  22.246  1.00  0.00      A    H
ATOM   2423  C   LYS A 153      36.822  21.651  27.165  1.00  0.00      A    C
ATOM   2424  O   LYS A 153      36.676  21.850  28.364  1.00  0.00      A    O
ATOM   2425  N   ALA A 154      36.711  20.432  26.623  1.00  0.00      A    N
ATOM   2426  HN  ALA A 154      36.792  20.338  25.631  1.00  0.00      A    H
ATOM   2427  CA  ALA A 154      36.475  19.179  27.360  1.00  0.00      A    C
ATOM   2428  HA  ALA A 154      37.151  19.145  28.211  1.00  0.00      A    H
ATOM   2429  CB  ALA A 154      35.034  19.131  27.898  1.00  0.00      A    C
ATOM   2430  HB1 ALA A 154      34.789  20.051  28.431  1.00  0.00      A    H
ATOM   2431  HB2 ALA A 154      34.321  18.972  27.094  1.00  0.00      A    H
ATOM   2432  HB3 ALA A 154      34.934  18.297  28.592  1.00  0.00      A    H
ATOM   2433  C   ALA A 154      36.732  17.935  26.481  1.00  0.00      A    C
ATOM   2434  O   ALA A 154      36.650  18.015  25.248  1.00  0.00      A    O
ATOM   2435  N   ILE A 155      36.932  16.776  27.121  1.00  0.00      A    N
ATOM   2436  HN  ILE A 155      37.015  16.755  28.115  1.00  0.00      A    H
ATOM   2437  CA  ILE A 155      37.049  15.456  26.478  1.00  0.00      A    C
ATOM   2438  HA  ILE A 155      37.139  15.594  25.400  1.00  0.00      A    H
ATOM   2439  CB  ILE A 155      38.320  14.711  26.956  1.00  0.00      A    C
ATOM   2440  HB  ILE A 155      38.205  14.503  28.022  1.00  0.00      A    H
ATOM   2441  CG2 ILE A 155      38.449  13.359  26.230  1.00  0.00      A    C
ATOM   2442 HG21 ILE A 155      37.661  12.678  26.551  1.00  0.00      A    H
ATOM   2443 HG22 ILE A 155      38.380  13.499  25.150  1.00  0.00      A    H
ATOM   2444 HG23 ILE A 155      39.408  12.902  26.469  1.00  0.00      A    H
ATOM   2445  CG1 ILE A 155      39.630  15.519  26.801  1.00  0.00      A    C
ATOM   2446 HG11 ILE A 155      40.356  14.901  27.104  1.00  0.00      A    H
ATOM   2447 HG12 ILE A 155      39.562  16.422  27.405  1.00  0.00      A    H
ATOM   2448  CD  ILE A 155      40.000  15.921  25.366  1.00  0.00      A    C
ATOM   2449  HD1 ILE A 155      40.981  16.444  25.353  1.00  0.00      A    H
ATOM   2450  HD2 ILE A 155      40.076  15.024  24.715  1.00  0.00      A    H
ATOM   2451  HD3 ILE A 155      39.239  16.606  24.936  1.00  0.00      A    H
ATOM   2452  C   ILE A 155      35.787  14.616  26.736  1.00  0.00      A    C
ATOM   2453  O   ILE A 155      35.440  14.321  27.876  1.00  0.00      A    O
ATOM   2454  N   PHE A 156      35.137  14.152  25.674  1.00  0.00      A    N
ATOM   2455  HN  PHE A 156      35.420  14.427  24.757  1.00  0.00      A    H
ATOM   2456  CA  PHE A 156      33.995  13.237  25.707  1.00  0.00      A    C
ATOM   2457  HA  PHE A 156      33.513  13.295  26.681  1.00  0.00      A    H
ATOM   2458  CB  PHE A 156      32.948  13.673  24.662  1.00  0.00      A    C
ATOM   2459  HB1 PHE A 156      32.350  12.880  24.547  1.00  0.00      A    H
ATOM   2460  HB2 PHE A 156      33.447  13.951  23.736  1.00  0.00      A    H
ATOM   2461  CG  PHE A 156      32.059  14.834  25.089  1.00  0.00      A    C
ATOM   2462  CD1 PHE A 156      30.669  14.641  25.218  1.00  0.00      A    C
ATOM   2463  HD1 PHE A 156      30.240  13.674  25.010  1.00  0.00      A    H
ATOM   2464  CE1 PHE A 156      29.836  15.703  25.613  1.00  0.00      A    C
ATOM   2465  HE1 PHE A 156      28.770  15.552  25.713  1.00  0.00      A    H
ATOM   2466  CZ  PHE A 156      30.389  16.964  25.890  1.00  0.00      A    C
ATOM   2467  HZ  PHE A 156      29.754  17.778  26.210  1.00  0.00      A    H
ATOM   2468  CD2 PHE A 156      32.603  16.107  25.352  1.00  0.00      A    C
ATOM   2469  HD2 PHE A 156      33.662  16.280  25.246  1.00  0.00      A    H
ATOM   2470  CE2 PHE A 156      31.772  17.167  25.757  1.00  0.00      A    C
ATOM   2471  HE2 PHE A 156      32.191  18.140  25.964  1.00  0.00      A    H
ATOM   2472  C   PHE A 156      34.507  11.796  25.536  1.00  0.00      A    C
ATOM   2473  O   PHE A 156      34.520  11.241  24.433  1.00  0.00      A    O
ATOM   2474  N   VAL A 157      35.035  11.215  26.618  1.00  0.00      A    N
ATOM   2475  HN  VAL A 157      35.116  11.686  27.492  1.00  0.00      A    H
ATOM   2476  CA  VAL A 157      35.543   9.836  26.622  1.00  0.00      A    C
ATOM   2477  HA  VAL A 157      36.211   9.742  25.767  1.00  0.00      A    H
ATOM   2478  CB  VAL A 157      36.385   9.531  27.876  1.00  0.00      A    C
ATOM   2479  HB  VAL A 157      37.134  10.319  27.967  1.00  0.00      A    H
ATOM   2480  CG1 VAL A 157      35.588   9.499  29.185  1.00  0.00      A    C
ATOM   2481 HG11 VAL A 157      35.033  10.427  29.301  1.00  0.00      A    H
ATOM   2482 HG12 VAL A 157      34.884   8.668  29.184  1.00  0.00      A    H
ATOM   2483 HG13 VAL A 157      36.270   9.389  30.028  1.00  0.00      A    H
ATOM   2484  CG2 VAL A 157      37.138   8.206  27.717  1.00  0.00      A    C
ATOM   2485 HG21 VAL A 157      36.439   7.372  27.647  1.00  0.00      A    H
ATOM   2486 HG22 VAL A 157      37.755   8.235  26.818  1.00  0.00      A    H
ATOM   2487 HG23 VAL A 157      37.786   8.049  28.580  1.00  0.00      A    H
ATOM   2488  C   VAL A 157      34.388   8.850  26.411  1.00  0.00      A    C
ATOM   2489  O   VAL A 157      33.346   8.927  27.060  1.00  0.00      A    O
ATOM   2490  N   THR A 158      34.537   7.959  25.441  1.00  0.00      A    N
ATOM   2491  HN  THR A 158      35.414   7.718  25.027  1.00  0.00      A    H
ATOM   2492  CA  THR A 158      33.393   7.239  24.886  1.00  0.00      A    C
ATOM   2493  HA  THR A 158      32.482   7.543  25.397  1.00  0.00      A    H
ATOM   2494  CB  THR A 158      33.204   7.606  23.427  1.00  0.00      A    C
ATOM   2495  HB  THR A 158      34.054   7.254  22.842  1.00  0.00      A    H
ATOM   2496  OG1 THR A 158      33.090   9.000  23.310  1.00  0.00      A    O
ATOM   2497  HG1 THR A 158      33.752   9.434  23.870  1.00  0.00      A    H
ATOM   2498  CG2 THR A 158      31.909   7.050  22.864  1.00  0.00      A    C
ATOM   2499 HG21 THR A 158      31.934   5.965  22.872  1.00  0.00      A    H
ATOM   2500 HG22 THR A 158      31.060   7.379  23.458  1.00  0.00      A    H
ATOM   2501 HG23 THR A 158      31.771   7.394  21.839  1.00  0.00      A    H
ATOM   2502  C   THR A 158      33.524   5.740  25.039  1.00  0.00      A    C
ATOM   2503  O   THR A 158      34.495   5.137  24.583  1.00  0.00      A    O
ATOM   2504  N   VAL A 159      32.469   5.148  25.594  1.00  0.00      A    N
ATOM   2505  HN  VAL A 159      31.681   5.683  25.887  1.00  0.00      A    H
ATOM   2506  CA  VAL A 159      32.345   3.711  25.829  1.00  0.00      A    C
ATOM   2507  HA  VAL A 159      33.298   3.241  25.589  1.00  0.00      A    H
ATOM   2508  CB  VAL A 159      32.057   3.402  27.308  1.00  0.00      A    C
ATOM   2509  HB  VAL A 159      32.021   2.320  27.431  1.00  0.00      A    H
ATOM   2510  CG1 VAL A 159      33.184   3.924  28.210  1.00  0.00      A    C
ATOM   2511 HG11 VAL A 159      34.137   3.510  27.883  1.00  0.00      A    H
ATOM   2512 HG12 VAL A 159      33.234   5.012  28.176  1.00  0.00      A    H
ATOM   2513 HG13 VAL A 159      33.007   3.607  29.238  1.00  0.00      A    H
ATOM   2514  CG2 VAL A 159      30.727   3.979  27.812  1.00  0.00      A    C
ATOM   2515 HG21 VAL A 159      30.757   5.067  27.811  1.00  0.00      A    H
ATOM   2516 HG22 VAL A 159      29.906   3.632  27.186  1.00  0.00      A    H
ATOM   2517 HG23 VAL A 159      30.548   3.635  28.831  1.00  0.00      A    H
ATOM   2518  C   VAL A 159      31.319   3.023  24.912  1.00  0.00      A    C
ATOM   2519  O   VAL A 159      31.159   1.808  24.982  1.00  0.00      A    O
ATOM   2520  N   ASP A 160      30.652   3.758  24.011  1.00  0.00      A    N
ATOM   2521  HN  ASP A 160      30.770   4.741  23.898  1.00  0.00      A    H
ATOM   2522  CA  ASP A 160      29.661   3.187  23.080  1.00  0.00      A    C
ATOM   2523  HA  ASP A 160      29.015   2.532  23.667  1.00  0.00      A    H
ATOM   2524  CB  ASP A 160      28.742   4.291  22.504  1.00  0.00      A    C
ATOM   2525  HB1 ASP A 160      27.968   3.824  21.862  1.00  0.00      A    H
ATOM   2526  HB2 ASP A 160      28.254   4.795  23.339  1.00  0.00      A    H
ATOM   2527  CG  ASP A 160      29.434   5.344  21.626  1.00  0.00      A    C
ATOM   2528  OD1 ASP A 160      30.337   4.967  20.836  1.00  0.00      A    O
ATOM   2529  OD2 ASP A 160      29.093   6.542  21.779  1.00  0.00      A    O
ATOM   2530  C   ASP A 160      30.259   2.281  21.978  1.00  0.00      A    C
ATOM   2531  O   ASP A 160      29.520   1.542  21.330  1.00  0.00      A    O
ATOM   2532  N   THR A 161      31.585   2.286  21.778  1.00  0.00      A    N
ATOM   2533  HN  THR A 161      32.198   2.821  22.359  1.00  0.00      A    H
ATOM   2534  CA  THR A 161      32.269   1.526  20.711  1.00  0.00      A    C
ATOM   2535  HA  THR A 161      31.588   0.777  20.316  1.00  0.00      A    H
ATOM   2536  CB  THR A 161      32.636   2.456  19.529  1.00  0.00      A    C
ATOM   2537  HB  THR A 161      33.454   3.099  19.837  1.00  0.00      A    H
ATOM   2538  OG1 THR A 161      31.552   3.259  19.096  1.00  0.00      A    O
ATOM   2539  HG1 THR A 161      31.156   3.736  19.854  1.00  0.00      A    H
ATOM   2540  CG2 THR A 161      33.074   1.725  18.261  1.00  0.00      A    C
ATOM   2541 HG21 THR A 161      33.966   1.130  18.444  1.00  0.00      A    H
ATOM   2542 HG22 THR A 161      32.272   1.083  17.914  1.00  0.00      A    H
ATOM   2543 HG23 THR A 161      33.293   2.462  17.491  1.00  0.00      A    H
ATOM   2544  C   THR A 161      33.498   0.745  21.231  1.00  0.00      A    C
ATOM   2545  O   THR A 161      34.625   1.104  20.898  1.00  0.00      A    O
ATOM   2546  N   PRO A 162      33.329  -0.358  21.994  1.00  0.00      A    N
ATOM   2547  CD  PRO A 162      32.101  -0.766  22.665  1.00  0.00      A    C
ATOM   2548  HD1 PRO A 162      31.319  -0.756  22.041  1.00  0.00      A    H
ATOM   2549  HD2 PRO A 162      31.901  -0.083  23.490  1.00  0.00      A    H
ATOM   2550  CA  PRO A 162      34.373  -1.387  22.162  1.00  0.00      A    C
ATOM   2551  HA  PRO A 162      35.333  -0.935  22.418  1.00  0.00      A    H
ATOM   2552  CB  PRO A 162      33.879  -2.247  23.330  1.00  0.00      A    C
ATOM   2553  HB1 PRO A 162      34.193  -1.774  24.287  1.00  0.00      A    H
ATOM   2554  HB2 PRO A 162      34.236  -3.276  23.266  1.00  0.00      A    H
ATOM   2555  CG  PRO A 162      32.355  -2.170  23.218  1.00  0.00      A    C
ATOM   2556  HG1 PRO A 162      31.976  -2.888  22.634  1.00  0.00      A    H
ATOM   2557  HG2 PRO A 162      31.874  -2.312  24.186  1.00  0.00      A    H
ATOM   2558  C   PRO A 162      34.540  -2.212  20.868  1.00  0.00      A    C
ATOM   2559  O   PRO A 162      35.639  -2.633  20.523  1.00  0.00      A    O
ATOM   2560  N   TYR A 163      33.453  -2.350  20.105  1.00  0.00      A    N
ATOM   2561  HN  TYR A 163      32.573  -2.090  20.500  1.00  0.00      A    H
ATOM   2562  CA  TYR A 163      33.379  -2.844  18.731  1.00  0.00      A    C
ATOM   2563  HA  TYR A 163      34.362  -2.787  18.262  1.00  0.00      A    H
ATOM   2564  CB  TYR A 163      32.886  -4.301  18.720  1.00  0.00      A    C
ATOM   2565  HB1 TYR A 163      32.901  -4.583  17.761  1.00  0.00      A    H
ATOM   2566  HB2 TYR A 163      31.884  -4.339  19.151  1.00  0.00      A    H
ATOM   2567  CG  TYR A 163      33.773  -5.291  19.454  1.00  0.00      A    C
ATOM   2568  CD1 TYR A 163      33.442  -5.717  20.757  1.00  0.00      A    C
ATOM   2569  HD1 TYR A 163      32.558  -5.327  21.242  1.00  0.00      A    H
ATOM   2570  CE1 TYR A 163      34.260  -6.646  21.428  1.00  0.00      A    C
ATOM   2571  HE1 TYR A 163      34.009  -6.964  22.428  1.00  0.00      A    H
ATOM   2572  CZ  TYR A 163      35.416  -7.153  20.793  1.00  0.00      A    C
ATOM   2573  OH  TYR A 163      36.223  -8.038  21.437  1.00  0.00      A    O
ATOM   2574  HH  TYR A 163      35.889  -8.259  22.307  1.00  0.00      A    H
ATOM   2575  CD2 TYR A 163      34.925  -5.799  18.824  1.00  0.00      A    C
ATOM   2576  HD2 TYR A 163      35.178  -5.474  17.827  1.00  0.00      A    H
ATOM   2577  CE2 TYR A 163      35.747  -6.726  19.491  1.00  0.00      A    C
ATOM   2578  HE2 TYR A 163      36.635  -7.115  19.017  1.00  0.00      A    H
ATOM   2579  C   TYR A 163      32.399  -1.935  17.974  1.00  0.00      A    C
ATOM   2580  O   TYR A 163      31.533  -1.323  18.606  1.00  0.00      A    O
ATOM   2581  N   LEU A 164      32.487  -1.830  16.643  1.00  0.00      A    N
ATOM   2582  HN  LEU A 164      33.218  -2.219  16.086  1.00  0.00      A    H
ATOM   2583  CA  LEU A 164      31.466  -1.101  15.877  1.00  0.00      A    C
ATOM   2584  HA  LEU A 164      31.253  -0.177  16.409  1.00  0.00      A    H
ATOM   2585  CB  LEU A 164      31.982  -0.731  14.473  1.00  0.00      A    C
ATOM   2586  HB1 LEU A 164      31.767  -1.505  13.877  1.00  0.00      A    H
ATOM   2587  HB2 LEU A 164      33.055  -0.548  14.514  1.00  0.00      A    H
ATOM   2588  CG  LEU A 164      31.294   0.521  13.885  1.00  0.00      A    C
ATOM   2589  HG  LEU A 164      30.213   0.421  13.977  1.00  0.00      A    H
ATOM   2590  CD1 LEU A 164      31.742   1.802  14.591  1.00  0.00      A    C
ATOM   2591 HD11 LEU A 164      31.404   1.820  15.624  1.00  0.00      A    H
ATOM   2592 HD12 LEU A 164      32.824   1.889  14.565  1.00  0.00      A    H
ATOM   2593 HD13 LEU A 164      31.309   2.667  14.090  1.00  0.00      A    H
ATOM   2594  CD2 LEU A 164      31.633   0.684  12.403  1.00  0.00      A    C
ATOM   2595 HD21 LEU A 164      32.712   0.755  12.268  1.00  0.00      A    H
ATOM   2596 HD22 LEU A 164      31.234  -0.162  11.845  1.00  0.00      A    H
ATOM   2597 HD23 LEU A 164      31.166   1.589  12.016  1.00  0.00      A    H
ATOM   2598  C   LEU A 164      30.159  -1.909  15.836  1.00  0.00      A    C
ATOM   2599  O   LEU A 164      30.191  -3.139  15.800  1.00  0.00      A    O
ATOM   2600  N   GLY A 165      29.017  -1.222  15.868  1.00  0.00      A    N
ATOM   2601  HN  GLY A 165      29.018  -0.223  15.892  1.00  0.00      A    H
ATOM   2602  CA  GLY A 165      27.699  -1.852  15.871  1.00  0.00      A    C
ATOM   2603  HA1 GLY A 165      26.970  -1.054  15.838  1.00  0.00      A    H
ATOM   2604  HA2 GLY A 165      27.594  -2.441  16.783  1.00  0.00      A    H
ATOM   2605  C   GLY A 165      27.470  -2.754  14.655  1.00  0.00      A    C
ATOM   2606  O   GLY A 165      27.844  -2.415  13.531  1.00  0.00      A    O
ATOM   2607  N   ASN A 166      26.791  -3.883  14.874  1.00  0.00      A    N
ATOM   2608  HN  ASN A 166      26.510  -4.142  15.797  1.00  0.00      A    H
ATOM   2609  CA  ASN A 166      26.396  -4.834  13.829  1.00  0.00      A    C
ATOM   2610  HA  ASN A 166      27.248  -5.002  13.166  1.00  0.00      A    H
ATOM   2611  CB  ASN A 166      26.042  -6.176  14.494  1.00  0.00      A    C
ATOM   2612  HB1 ASN A 166      26.925  -6.507  15.083  1.00  0.00      A    H
ATOM   2613  HB2 ASN A 166      25.186  -6.048  15.157  1.00  0.00      A    H
ATOM   2614  CG  ASN A 166      25.722  -7.233  13.452  1.00  0.00      A    C
ATOM   2615  OD1 ASN A 166      26.523  -7.522  12.581  1.00  0.00      A    O
ATOM   2616  ND2 ASN A 166      24.548  -7.815  13.480  1.00  0.00      A    N
ATOM   2617 HD21 ASN A 166      23.837  -7.513  14.143  1.00  0.00      A    H
ATOM   2618 HD22 ASN A 166      24.350  -8.467  12.746  1.00  0.00      A    H
ATOM   2619  C   ASN A 166      25.247  -4.263  12.975  1.00  0.00      A    C
ATOM   2620  O   ASN A 166      24.075  -4.538  13.227  1.00  0.00      A    O
ATOM   2621  N   ARG A 167      25.569  -3.311  12.097  1.00  0.00      A    N
ATOM   2622  HN  ARG A 167      26.528  -3.201  11.845  1.00  0.00      A    H
ATOM   2623  CA  ARG A 167      24.610  -2.397  11.461  1.00  0.00      A    C
ATOM   2624  HA  ARG A 167      23.850  -2.142  12.193  1.00  0.00      A    H
ATOM   2625  CB  ARG A 167      25.335  -1.134  11.026  1.00  0.00      A    C
ATOM   2626  HB1 ARG A 167      24.770  -0.621  10.380  1.00  0.00      A    H
ATOM   2627  HB2 ARG A 167      26.275  -1.428  10.559  1.00  0.00      A    H
ATOM   2628  CG  ARG A 167      25.610  -0.234  12.234  1.00  0.00      A    C
ATOM   2629  HG1 ARG A 167      24.670   0.296  12.502  1.00  0.00      A    H
ATOM   2630  HG2 ARG A 167      25.868  -0.834  13.105  1.00  0.00      A    H
ATOM   2631  CD  ARG A 167      26.780   0.675  11.893  1.00  0.00      A    C
ATOM   2632  HD1 ARG A 167      27.578   0.080  11.392  1.00  0.00      A    H
ATOM   2633  HD2 ARG A 167      26.432   1.438  11.194  1.00  0.00      A    H
ATOM   2634  NE  ARG A 167      27.333   1.303  13.090  1.00  0.00      A    N
ATOM   2635  HE  ARG A 167      26.935   1.058  13.989  1.00  0.00      A    H
ATOM   2636  CZ  ARG A 167      28.142   2.334  13.074  1.00  0.00      A    C
ATOM   2637  NH1 ARG A 167      28.603   2.825  11.959  1.00  0.00      A    N
ATOM   2638 HH11 ARG A 167      29.166   3.674  12.017  1.00  0.00      A    H
ATOM   2639 HH12 ARG A 167      28.359   2.408  11.060  1.00  0.00      A    H
ATOM   2640  NH2 ARG A 167      28.477   2.886  14.199  1.00  0.00      A    N
ATOM   2641 HH21 ARG A 167      28.836   3.840  14.213  1.00  0.00      A    H
ATOM   2642 HH22 ARG A 167      28.381   2.386  15.074  1.00  0.00      A    H
ATOM   2643  C   ARG A 167      23.866  -2.990  10.270  1.00  0.00      A    C
ATOM   2644  O   ARG A 167      24.451  -3.705   9.456  1.00  0.00      A    O
ATOM   2645  N   LEU A 168      22.614  -2.557  10.110  1.00  0.00      A    N
ATOM   2646  HN  LEU A 168      22.239  -1.816  10.663  1.00  0.00      A    H
ATOM   2647  CA  LEU A 168      21.677  -3.110   9.129  1.00  0.00      A    C
ATOM   2648  HA  LEU A 168      21.623  -4.183   9.316  1.00  0.00      A    H
ATOM   2649  CB  LEU A 168      20.290  -2.491   9.389  1.00  0.00      A    C
ATOM   2650  HB1 LEU A 168      20.351  -1.544   9.073  1.00  0.00      A    H
ATOM   2651  HB2 LEU A 168      20.061  -2.550  10.451  1.00  0.00      A    H
ATOM   2652  CG  LEU A 168      19.141  -3.142   8.598  1.00  0.00      A    C
ATOM   2653  HG  LEU A 168      19.347  -3.017   7.539  1.00  0.00      A    H
ATOM   2654  CD1 LEU A 168      18.978  -4.639   8.885  1.00  0.00      A    C
ATOM   2655 HD11 LEU A 168      19.846  -5.197   8.539  1.00  0.00      A    H
ATOM   2656 HD12 LEU A 168      18.866  -4.792   9.960  1.00  0.00      A    H
ATOM   2657 HD13 LEU A 168      18.088  -5.031   8.396  1.00  0.00      A    H
ATOM   2658  CD2 LEU A 168      17.800  -2.470   8.873  1.00  0.00      A    C
ATOM   2659 HD21 LEU A 168      17.534  -2.590   9.923  1.00  0.00      A    H
ATOM   2660 HD22 LEU A 168      17.865  -1.408   8.639  1.00  0.00      A    H
ATOM   2661 HD23 LEU A 168      17.020  -2.913   8.258  1.00  0.00      A    H
ATOM   2662  C   LEU A 168      22.103  -2.923   7.661  1.00  0.00      A    C
ATOM   2663  O   LEU A 168      21.792  -3.790   6.841  1.00  0.00      A    O
ATOM   2664  N   ASP A 169      22.811  -1.836   7.321  1.00  0.00      A    N
ATOM   2665  HN  ASP A 169      23.126  -1.155   7.977  1.00  0.00      A    H
ATOM   2666  CA  ASP A 169      23.204  -1.524   5.936  1.00  0.00      A    C
ATOM   2667  HA  ASP A 169      22.973  -2.378   5.304  1.00  0.00      A    H
ATOM   2668  CB  ASP A 169      22.367  -0.364   5.392  1.00  0.00      A    C
ATOM   2669  HB1 ASP A 169      22.259   0.409   6.179  1.00  0.00      A    H
ATOM   2670  HB2 ASP A 169      22.869   0.015   4.506  1.00  0.00      A    H
ATOM   2671  CG  ASP A 169      20.958  -0.794   4.980  1.00  0.00      A    C
ATOM   2672  OD1 ASP A 169      20.732  -1.029   3.769  1.00  0.00      A    O
ATOM   2673  OD2 ASP A 169      20.082  -0.871   5.867  1.00  0.00      A    O
ATOM   2674  C   ASP A 169      24.708  -1.269   5.709  1.00  0.00      A    C
ATOM   2675  O   ASP A 169      25.177  -1.495   4.592  1.00  0.00      A    O
ATOM   2676  N   ASP A 170      25.519  -0.957   6.726  1.00  0.00      A    N
ATOM   2677  HN  ASP A 170      25.211  -0.765   7.654  1.00  0.00      A    H
ATOM   2678  CA  ASP A 170      26.988  -0.862   6.575  1.00  0.00      A    C
ATOM   2679  HA  ASP A 170      27.218  -0.090   5.839  1.00  0.00      A    H
ATOM   2680  CB  ASP A 170      27.665  -0.475   7.913  1.00  0.00      A    C
ATOM   2681  HB1 ASP A 170      27.479  -1.272   8.661  1.00  0.00      A    H
ATOM   2682  HB2 ASP A 170      28.738  -0.394   7.732  1.00  0.00      A    H
ATOM   2683  CG  ASP A 170      27.185   0.829   8.581  1.00  0.00      A    C
ATOM   2684  OD1 ASP A 170      25.953   1.051   8.609  1.00  0.00      A    O
ATOM   2685  OD2 ASP A 170      28.029   1.534   9.186  1.00  0.00      A    O
ATOM   2686  C   ASP A 170      27.572  -2.201   6.064  1.00  0.00      A    C
ATOM   2687  O   ASP A 170      28.437  -2.226   5.188  1.00  0.00      A    O
ATOM   2688  N   VAL A 171      27.000  -3.326   6.517  1.00  0.00      A    N
ATOM   2689  HN  VAL A 171      26.278  -3.274   7.202  1.00  0.00      A    H
ATOM   2690  CA  VAL A 171      27.340  -4.700   6.091  1.00  0.00      A    C
ATOM   2691  HA  VAL A 171      28.419  -4.759   5.948  1.00  0.00      A    H
ATOM   2692  CB  VAL A 171      26.961  -5.703   7.207  1.00  0.00      A    C
ATOM   2693  HB  VAL A 171      25.877  -5.699   7.331  1.00  0.00      A    H
ATOM   2694  CG1 VAL A 171      27.410  -7.141   6.910  1.00  0.00      A    C
ATOM   2695 HG11 VAL A 171      26.854  -7.547   6.067  1.00  0.00      A    H
ATOM   2696 HG12 VAL A 171      28.476  -7.163   6.676  1.00  0.00      A    H
ATOM   2697 HG13 VAL A 171      27.219  -7.782   7.770  1.00  0.00      A    H
ATOM   2698  CG2 VAL A 171      27.603  -5.310   8.550  1.00  0.00      A    C
ATOM   2699 HG21 VAL A 171      28.686  -5.257   8.447  1.00  0.00      A    H
ATOM   2700 HG22 VAL A 171      27.219  -4.350   8.895  1.00  0.00      A    H
ATOM   2701 HG23 VAL A 171      27.352  -6.051   9.311  1.00  0.00      A    H
ATOM   2702  C   VAL A 171      26.707  -5.077   4.736  1.00  0.00      A    C
ATOM   2703  O   VAL A 171      27.144  -6.024   4.087  1.00  0.00      A    O
ATOM   2704  N   ARG A 172      25.738  -4.301   4.225  1.00  0.00      A    N
ATOM   2705  HN  ARG A 172      25.312  -3.589   4.778  1.00  0.00      A    H
ATOM   2706  CA  ARG A 172      25.248  -4.446   2.840  1.00  0.00      A    C
ATOM   2707  HA  ARG A 172      25.270  -5.500   2.574  1.00  0.00      A    H
ATOM   2708  CB  ARG A 172      23.802  -3.951   2.677  1.00  0.00      A    C
ATOM   2709  HB1 ARG A 172      23.544  -4.128   1.727  1.00  0.00      A    H
ATOM   2710  HB2 ARG A 172      23.749  -2.884   2.900  1.00  0.00      A    H
ATOM   2711  CG  ARG A 172      22.805  -4.702   3.567  1.00  0.00      A    C
ATOM   2712  HG1 ARG A 172      22.977  -5.794   3.447  1.00  0.00      A    H
ATOM   2713  HG2 ARG A 172      23.035  -4.488   4.610  1.00  0.00      A    H
ATOM   2714  CD  ARG A 172      21.371  -4.262   3.243  1.00  0.00      A    C
ATOM   2715  HD1 ARG A 172      21.376  -3.197   2.915  1.00  0.00      A    H
ATOM   2716  HD2 ARG A 172      21.001  -4.852   2.404  1.00  0.00      A    H
ATOM   2717  NE  ARG A 172      20.499  -4.405   4.420  1.00  0.00      A    N
ATOM   2718  HE  ARG A 172      20.938  -4.211   5.316  1.00  0.00      A    H
ATOM   2719  CZ  ARG A 172      19.191  -4.547   4.453  1.00  0.00      A    C
ATOM   2720  NH1 ARG A 172      18.466  -4.697   3.378  1.00  0.00      A    N
ATOM   2721 HH11 ARG A 172      17.472  -4.786   3.451  1.00  0.00      A    H
ATOM   2722 HH12 ARG A 172      18.927  -4.628   2.491  1.00  0.00      A    H
ATOM   2723  NH2 ARG A 172      18.583  -4.557   5.600  1.00  0.00      A    N
ATOM   2724 HH21 ARG A 172      17.587  -4.608   5.665  1.00  0.00      A    H
ATOM   2725 HH22 ARG A 172      19.131  -4.345   6.422  1.00  0.00      A    H
ATOM   2726  C   ARG A 172      26.166  -3.734   1.849  1.00  0.00      A    C
ATOM   2727  O   ARG A 172      26.494  -4.320   0.817  1.00  0.00      A    O
ATOM   2728  N   ASN A 173      26.601  -2.520   2.194  1.00  0.00      A    N
ATOM   2729  HN  ASN A 173      26.404  -2.148   3.100  1.00  0.00      A    H
ATOM   2730  CA  ASN A 173      27.381  -1.630   1.328  1.00  0.00      A    C
ATOM   2731  HA  ASN A 173      27.034  -1.753   0.299  1.00  0.00      A    H
ATOM   2732  CB  ASN A 173      27.103  -0.177   1.740  1.00  0.00      A    C
ATOM   2733  HB1 ASN A 173      27.261  -0.099   2.838  1.00  0.00      A    H
ATOM   2734  HB2 ASN A 173      27.772   0.477   1.182  1.00  0.00      A    H
ATOM   2735  CG  ASN A 173      25.678   0.261   1.438  1.00  0.00      A    C
ATOM   2736  OD1 ASN A 173      25.344   0.613   0.320  1.00  0.00      A    O
ATOM   2737  ND2 ASN A 173      24.823   0.296   2.429  1.00  0.00      A    N
ATOM   2738 HD21 ASN A 173      23.933   0.783   2.296  1.00  0.00      A    H
ATOM   2739 HD22 ASN A 173      25.067  -0.068   3.338  1.00  0.00      A    H
ATOM   2740  C   ASN A 173      28.892  -1.944   1.302  1.00  0.00      A    C
ATOM   2741  O   ASN A 173      29.473  -1.896   0.221  1.00  0.00      A    O
ATOM   2742  N   ARG A 174      29.468  -2.430   2.417  1.00  0.00      A    N
ATOM   2743  HN  ARG A 174      28.958  -2.358   3.271  1.00  0.00      A    H
ATOM   2744  CA  ARG A 174      30.805  -3.069   2.491  1.00  0.00      A    C
ATOM   2745  HA  ARG A 174      30.989  -3.356   3.527  1.00  0.00      A    H
ATOM   2746  CB  ARG A 174      30.779  -4.361   1.641  1.00  0.00      A    C
ATOM   2747  HB1 ARG A 174      31.632  -4.844   1.838  1.00  0.00      A    H
ATOM   2748  HB2 ARG A 174      30.695  -4.086   0.588  1.00  0.00      A    H
ATOM   2749  CG  ARG A 174      29.652  -5.336   1.996  1.00  0.00      A    C
ATOM   2750  HG1 ARG A 174      29.907  -5.837   2.955  1.00  0.00      A    H
ATOM   2751  HG2 ARG A 174      28.718  -4.823   2.199  1.00  0.00      A    H
ATOM   2752  CD  ARG A 174      29.418  -6.302   0.831  1.00  0.00      A    C
ATOM   2753  HD1 ARG A 174      28.714  -5.839   0.102  1.00  0.00      A    H
ATOM   2754  HD2 ARG A 174      30.374  -6.525   0.356  1.00  0.00      A    H
ATOM   2755  NE  ARG A 174      28.861  -7.559   1.330  1.00  0.00      A    N
ATOM   2756  HE  ARG A 174      29.510  -8.168   1.820  1.00  0.00      A    H
ATOM   2757  CZ  ARG A 174      27.619  -7.890   1.573  1.00  0.00      A    C
ATOM   2758  NH1 ARG A 174      27.436  -8.942   2.312  1.00  0.00      A    N
ATOM   2759 HH11 ARG A 174      26.542  -9.182   2.676  1.00  0.00      A    H
ATOM   2760 HH12 ARG A 174      28.292  -9.296   2.761  1.00  0.00      A    H
ATOM   2761  NH2 ARG A 174      26.593  -7.223   1.118  1.00  0.00      A    N
ATOM   2762 HH21 ARG A 174      26.763  -6.309   0.711  1.00  0.00      A    H
ATOM   2763 HH22 ARG A 174      25.670  -7.531   1.331  1.00  0.00      A    H
ATOM   2764  C   ARG A 174      31.975  -2.151   2.082  1.00  0.00      A    C
ATOM   2765  O   ARG A 174      31.828  -0.940   1.949  1.00  0.00      A    O
ATOM   2766  N   PHE A 175      33.158  -2.746   1.914  1.00  0.00      A    N
ATOM   2767  HN  PHE A 175      33.332  -3.645   2.314  1.00  0.00      A    H
ATOM   2768  CA  PHE A 175      34.286  -2.186   1.164  1.00  0.00      A    C
ATOM   2769  HA  PHE A 175      33.984  -1.230   0.734  1.00  0.00      A    H
ATOM   2770  CB  PHE A 175      35.453  -1.921   2.126  1.00  0.00      A    C
ATOM   2771  HB1 PHE A 175      35.674  -2.807   2.534  1.00  0.00      A    H
ATOM   2772  HB2 PHE A 175      35.134  -1.176   2.854  1.00  0.00      A    H
ATOM   2773  CG  PHE A 175      36.736  -1.426   1.477  1.00  0.00      A    C
ATOM   2774  CD1 PHE A 175      37.965  -2.031   1.804  1.00  0.00      A    C
ATOM   2775  HD1 PHE A 175      37.998  -2.839   2.522  1.00  0.00      A    H
ATOM   2776  CE1 PHE A 175      39.157  -1.582   1.208  1.00  0.00      A    C
ATOM   2777  HE1 PHE A 175      40.095  -2.050   1.469  1.00  0.00      A    H
ATOM   2778  CZ  PHE A 175      39.128  -0.523   0.284  1.00  0.00      A    C
ATOM   2779  HZ  PHE A 175      40.045  -0.179  -0.172  1.00  0.00      A    H
ATOM   2780  CD2 PHE A 175      36.713  -0.357   0.558  1.00  0.00      A    C
ATOM   2781  HD2 PHE A 175      35.779   0.121   0.303  1.00  0.00      A    H
ATOM   2782  CE2 PHE A 175      37.905   0.090  -0.040  1.00  0.00      A    C
ATOM   2783  HE2 PHE A 175      37.880   0.905  -0.750  1.00  0.00      A    H
ATOM   2784  C   PHE A 175      34.690  -3.085  -0.021  1.00  0.00      A    C
ATOM   2785  O   PHE A 175      34.840  -2.581  -1.133  1.00  0.00      A    O
ATOM   2786  N   LYS A 176      34.751  -4.420   0.147  1.00  0.00      A    N
ATOM   2787  HN  LYS A 176      34.637  -4.847   1.043  1.00  0.00      A    H
ATOM   2788  CA  LYS A 176      34.990  -5.360  -0.970  1.00  0.00      A    C
ATOM   2789  HA  LYS A 176      34.543  -4.927  -1.866  1.00  0.00      A    H
ATOM   2790  CB  LYS A 176      36.513  -5.476  -1.206  1.00  0.00      A    C
ATOM   2791  HB1 LYS A 176      36.888  -5.804  -0.339  1.00  0.00      A    H
ATOM   2792  HB2 LYS A 176      36.895  -4.497  -1.500  1.00  0.00      A    H
ATOM   2793  CG  LYS A 176      36.958  -6.508  -2.263  1.00  0.00      A    C
ATOM   2794  HG1 LYS A 176      36.643  -7.400  -1.938  1.00  0.00      A    H
ATOM   2795  HG2 LYS A 176      38.043  -6.447  -2.359  1.00  0.00      A    H
ATOM   2796  CD  LYS A 176      36.331  -6.321  -3.655  1.00  0.00      A    C
ATOM   2797  HD1 LYS A 176      35.222  -6.339  -3.547  1.00  0.00      A    H
ATOM   2798  HD2 LYS A 176      36.602  -5.341  -4.053  1.00  0.00      A    H
ATOM   2799  CE  LYS A 176      36.826  -7.424  -4.602  1.00  0.00      A    C
ATOM   2800  HE1 LYS A 176      37.766  -7.110  -5.108  1.00  0.00      A    H
ATOM   2801  HE2 LYS A 176      37.016  -8.326  -4.014  1.00  0.00      A    H
ATOM   2802  NZ  LYS A 176      35.830  -7.736  -5.658  1.00  0.00      A    N
ATOM   2803  HZ1 LYS A 176      34.977  -8.100  -5.227  1.00  0.00      A    H
ATOM   2804  HZ2 LYS A 176      35.595  -6.913  -6.196  1.00  0.00      A    H
ATOM   2805  HZ3 LYS A 176      36.177  -8.448  -6.285  1.00  0.00      A    H
ATOM   2806  C   LYS A 176      34.351  -6.735  -0.746  1.00  0.00      A    C
ATOM   2807  O   LYS A 176      34.693  -7.420   0.206  1.00  0.00      A    O
ATOM   2808  N   LEU A 177      33.577  -7.199  -1.732  1.00  0.00      A    N
ATOM   2809  HN  LEU A 177      33.328  -6.580  -2.474  1.00  0.00      A    H
ATOM   2810  CA  LEU A 177      33.025  -8.559  -1.867  1.00  0.00      A    C
ATOM   2811  HA  LEU A 177      33.046  -9.070  -0.902  1.00  0.00      A    H
ATOM   2812  CB  LEU A 177      31.545  -8.381  -2.280  1.00  0.00      A    C
ATOM   2813  HB1 LEU A 177      31.579  -7.741  -3.047  1.00  0.00      A    H
ATOM   2814  HB2 LEU A 177      30.998  -8.025  -1.406  1.00  0.00      A    H
ATOM   2815  CG  LEU A 177      30.795  -9.597  -2.861  1.00  0.00      A    C
ATOM   2816  HG  LEU A 177      31.260  -9.894  -3.800  1.00  0.00      A    H
ATOM   2817  CD1 LEU A 177      30.767 -10.802  -1.928  1.00  0.00      A    C
ATOM   2818 HD11 LEU A 177      31.755 -11.254  -1.880  1.00  0.00      A    H
ATOM   2819 HD12 LEU A 177      30.461 -10.497  -0.927  1.00  0.00      A    H
ATOM   2820 HD13 LEU A 177      30.068 -11.551  -2.299  1.00  0.00      A    H
ATOM   2821  CD2 LEU A 177      29.348  -9.195  -3.154  1.00  0.00      A    C
ATOM   2822 HD21 LEU A 177      28.838  -8.932  -2.226  1.00  0.00      A    H
ATOM   2823 HD22 LEU A 177      29.328  -8.342  -3.832  1.00  0.00      A    H
ATOM   2824 HD23 LEU A 177      28.824 -10.026  -3.626  1.00  0.00      A    H
ATOM   2825  C   LEU A 177      33.838  -9.402  -2.883  1.00  0.00      A    C
ATOM   2826  O   LEU A 177      33.921  -9.006  -4.055  1.00  0.00      A    O
ATOM   2827  N   PRO A 178      34.485 -10.509  -2.463  1.00  0.00      A    N
ATOM   2828  CD  PRO A 178      35.353 -10.468  -1.288  1.00  0.00      A    C
ATOM   2829  HD1 PRO A 178      34.925 -10.953  -0.525  1.00  0.00      A    H
ATOM   2830  HD2 PRO A 178      35.533  -9.444  -0.969  1.00  0.00      A    H
ATOM   2831  CA  PRO A 178      35.023 -11.535  -3.366  1.00  0.00      A    C
ATOM   2832  HA  PRO A 178      34.732 -11.326  -4.395  1.00  0.00      A    H
ATOM   2833  CB  PRO A 178      36.534 -11.364  -3.208  1.00  0.00      A    C
ATOM   2834  HB1 PRO A 178      36.882 -10.561  -3.896  1.00  0.00      A    H
ATOM   2835  HB2 PRO A 178      37.093 -12.245  -3.527  1.00  0.00      A    H
ATOM   2836  CG  PRO A 178      36.684 -11.106  -1.706  1.00  0.00      A    C
ATOM   2837  HG1 PRO A 178      36.875 -11.944  -1.195  1.00  0.00      A    H
ATOM   2838  HG2 PRO A 178      37.525 -10.442  -1.502  1.00  0.00      A    H
ATOM   2839  C   PRO A 178      34.608 -12.992  -3.007  1.00  0.00      A    C
ATOM   2840  O   PRO A 178      34.280 -13.268  -1.852  1.00  0.00      A    O
ATOM   2841  N   PRO A 179      34.748 -13.953  -3.946  1.00  0.00      A    N
ATOM   2842  CD  PRO A 179      34.910 -13.738  -5.379  1.00  0.00      A    C
ATOM   2843  HD1 PRO A 179      35.590 -13.030  -5.571  1.00  0.00      A    H
ATOM   2844  HD2 PRO A 179      33.954 -13.430  -5.804  1.00  0.00      A    H
ATOM   2845  CA  PRO A 179      34.922 -15.380  -3.635  1.00  0.00      A    C
ATOM   2846  HA  PRO A 179      34.148 -15.743  -2.962  1.00  0.00      A    H
ATOM   2847  CB  PRO A 179      34.786 -16.101  -4.978  1.00  0.00      A    C
ATOM   2848  HB1 PRO A 179      33.707 -16.283  -5.185  1.00  0.00      A    H
ATOM   2849  HB2 PRO A 179      35.351 -17.034  -5.009  1.00  0.00      A    H
ATOM   2850  CG  PRO A 179      35.327 -15.082  -5.978  1.00  0.00      A    C
ATOM   2851  HG1 PRO A 179      36.316 -15.156  -6.110  1.00  0.00      A    H
ATOM   2852  HG2 PRO A 179      34.903 -15.230  -6.971  1.00  0.00      A    H
ATOM   2853  C   PRO A 179      36.303 -15.647  -3.011  1.00  0.00      A    C
ATOM   2854  O   PRO A 179      37.253 -14.909  -3.295  1.00  0.00      A    O
ATOM   2855  N   GLN A 180      36.462 -16.716  -2.228  1.00  0.00      A    N
ATOM   2856  HN  GLN A 180      35.674 -17.283  -1.997  1.00  0.00      A    H
ATOM   2857  CA  GLN A 180      37.733 -17.171  -1.641  1.00  0.00      A    C
ATOM   2858  HA  GLN A 180      38.555 -16.794  -2.248  1.00  0.00      A    H
ATOM   2859  CB  GLN A 180      37.912 -16.645  -0.200  1.00  0.00      A    C
ATOM   2860  HB1 GLN A 180      38.789 -17.016   0.105  1.00  0.00      A    H
ATOM   2861  HB2 GLN A 180      37.059 -16.978   0.391  1.00  0.00      A    H
ATOM   2862  CG  GLN A 180      38.042 -15.118  -0.034  1.00  0.00      A    C
ATOM   2863  HG1 GLN A 180      37.242 -14.597  -0.602  1.00  0.00      A    H
ATOM   2864  HG2 GLN A 180      37.978 -14.890   1.030  1.00  0.00      A    H
ATOM   2865  CD  GLN A 180      39.358 -14.538  -0.557  1.00  0.00      A    C
ATOM   2866  OE1 GLN A 180      40.333 -14.357   0.163  1.00  0.00      A    O
ATOM   2867  NE2 GLN A 180      39.469 -14.221  -1.826  1.00  0.00      A    N
ATOM   2868 HE21 GLN A 180      40.314 -13.807  -2.160  1.00  0.00      A    H
ATOM   2869 HE22 GLN A 180      38.669 -14.382  -2.439  1.00  0.00      A    H
ATOM   2870  C   GLN A 180      37.821 -18.710  -1.655  1.00  0.00      A    C
ATOM   2871  O   GLN A 180      36.922 -19.411  -1.198  1.00  0.00      A    O
ATOM   2872  N   LEU A 181      38.938 -19.244  -2.165  1.00  0.00      A    N
ATOM   2873  HN  LEU A 181      39.693 -18.674  -2.482  1.00  0.00      A    H
ATOM   2874  CA  LEU A 181      39.170 -20.688  -2.310  1.00  0.00      A    C
ATOM   2875  HA  LEU A 181      38.232 -21.150  -2.621  1.00  0.00      A    H
ATOM   2876  CB  LEU A 181      40.229 -20.938  -3.403  1.00  0.00      A    C
ATOM   2877  HB1 LEU A 181      40.324 -21.931  -3.474  1.00  0.00      A    H
ATOM   2878  HB2 LEU A 181      41.153 -20.442  -3.103  1.00  0.00      A    H
ATOM   2879  CG  LEU A 181      39.845 -20.458  -4.818  1.00  0.00      A    C
ATOM   2880  HG  LEU A 181      39.644 -19.387  -4.798  1.00  0.00      A    H
ATOM   2881  CD1 LEU A 181      41.011 -20.709  -5.774  1.00  0.00      A    C
ATOM   2882 HD11 LEU A 181      41.896 -20.179  -5.423  1.00  0.00      A    H
ATOM   2883 HD12 LEU A 181      41.231 -21.775  -5.832  1.00  0.00      A    H
ATOM   2884 HD13 LEU A 181      40.758 -20.341  -6.768  1.00  0.00      A    H
ATOM   2885  CD2 LEU A 181      38.617 -21.185  -5.370  1.00  0.00      A    C
ATOM   2886 HD21 LEU A 181      38.773 -22.263  -5.350  1.00  0.00      A    H
ATOM   2887 HD22 LEU A 181      37.739 -20.931  -4.778  1.00  0.00      A    H
ATOM   2888 HD23 LEU A 181      38.431 -20.868  -6.396  1.00  0.00      A    H
ATOM   2889  C   LEU A 181      39.567 -21.365  -0.986  1.00  0.00      A    C
ATOM   2890  O   LEU A 181      40.089 -20.724  -0.072  1.00  0.00      A    O
ATOM   2891  N   ARG A 182      39.378 -22.691  -0.910  1.00  0.00      A    N
ATOM   2892  HN  ARG A 182      39.122 -23.210  -1.722  1.00  0.00      A    H
ATOM   2893  CA  ARG A 182      39.530 -23.452   0.339  1.00  0.00      A    C
ATOM   2894  HA  ARG A 182      38.842 -22.988   1.048  1.00  0.00      A    H
ATOM   2895  CB  ARG A 182      39.079 -24.913   0.181  1.00  0.00      A    C
ATOM   2896  HB1 ARG A 182      38.286 -24.923  -0.428  1.00  0.00      A    H
ATOM   2897  HB2 ARG A 182      38.883 -25.266   1.191  1.00  0.00      A    H
ATOM   2898  CG  ARG A 182      40.081 -25.865  -0.509  1.00  0.00      A    C
ATOM   2899  HG1 ARG A 182      40.207 -25.541  -1.565  1.00  0.00      A    H
ATOM   2900  HG2 ARG A 182      41.069 -25.762  -0.061  1.00  0.00      A    H
ATOM   2901  CD  ARG A 182      39.672 -27.348  -0.395  1.00  0.00      A    C
ATOM   2902  HD1 ARG A 182      38.640 -27.479  -0.794  1.00  0.00      A    H
ATOM   2903  HD2 ARG A 182      40.376 -27.944  -0.980  1.00  0.00      A    H
ATOM   2904  NE  ARG A 182      39.711 -27.811   1.011  1.00  0.00      A    N
ATOM   2905  HE  ARG A 182      40.626 -27.919   1.418  1.00  0.00      A    H
ATOM   2906  CZ  ARG A 182      38.698 -27.767   1.860  1.00  0.00      A    C
ATOM   2907  NH1 ARG A 182      37.455 -27.761   1.474  1.00  0.00      A    N
ATOM   2908 HH11 ARG A 182      36.747 -27.509   2.163  1.00  0.00      A    H
ATOM   2909 HH12 ARG A 182      37.215 -27.920   0.516  1.00  0.00      A    H
ATOM   2910  NH2 ARG A 182      38.906 -27.672   3.139  1.00  0.00      A    N
ATOM   2911 HH21 ARG A 182      38.106 -27.392   3.701  1.00  0.00      A    H
ATOM   2912 HH22 ARG A 182      39.830 -27.616   3.524  1.00  0.00      A    H
ATOM   2913  C   ARG A 182      40.908 -23.331   0.989  1.00  0.00      A    C
ATOM   2914  O   ARG A 182      41.934 -23.328   0.317  1.00  0.00      A    O
ATOM   2915  N   MET A 183      40.907 -23.343   2.319  1.00  0.00      A    N
ATOM   2916  HN  MET A 183      40.048 -23.488   2.806  1.00  0.00      A    H
ATOM   2917  CA  MET A 183      42.072 -23.160   3.189  1.00  0.00      A    C
ATOM   2918  HA  MET A 183      41.660 -23.140   4.198  1.00  0.00      A    H
ATOM   2919  CB  MET A 183      43.021 -24.373   3.110  1.00  0.00      A    C
ATOM   2920  HB1 MET A 183      42.439 -25.212   2.661  1.00  0.00      A    H
ATOM   2921  HB2 MET A 183      43.866 -24.135   2.463  1.00  0.00      A    H
ATOM   2922  CG  MET A 183      43.530 -24.755   4.503  1.00  0.00      A    C
ATOM   2923  HG1 MET A 183      44.378 -25.468   4.422  1.00  0.00      A    H
ATOM   2924  HG2 MET A 183      43.902 -23.859   5.001  1.00  0.00      A    H
ATOM   2925  SD  MET A 183      42.257 -25.534   5.539  1.00  0.00      A    S
ATOM   2926  CE  MET A 183      42.973 -25.204   7.172  1.00  0.00      A    C
ATOM   2927  HE1 MET A 183      43.970 -25.639   7.234  1.00  0.00      A    H
ATOM   2928  HE2 MET A 183      43.034 -24.126   7.332  1.00  0.00      A    H
ATOM   2929  HE3 MET A 183      42.338 -25.641   7.943  1.00  0.00      A    H
ATOM   2930  C   MET A 183      42.789 -21.803   3.050  1.00  0.00      A    C
ATOM   2931  O   MET A 183      43.871 -21.616   3.605  1.00  0.00      A    O
ATOM   2932  N   LYS A 184      42.166 -20.807   2.403  1.00  0.00      A    N
ATOM   2933  HN  LYS A 184      41.364 -20.964   1.829  1.00  0.00      A    H
ATOM   2934  CA  LYS A 184      42.609 -19.413   2.484  1.00  0.00      A    C
ATOM   2935  HA  LYS A 184      43.675 -19.380   2.262  1.00  0.00      A    H
ATOM   2936  CB  LYS A 184      41.852 -18.578   1.431  1.00  0.00      A    C
ATOM   2937  HB1 LYS A 184      40.881 -18.720   1.621  1.00  0.00      A    H
ATOM   2938  HB2 LYS A 184      42.144 -18.923   0.437  1.00  0.00      A    H
ATOM   2939  CG  LYS A 184      42.067 -17.057   1.511  1.00  0.00      A    C
ATOM   2940  HG1 LYS A 184      41.749 -16.760   2.411  1.00  0.00      A    H
ATOM   2941  HG2 LYS A 184      41.512 -16.608   0.689  1.00  0.00      A    H
ATOM   2942  CD  LYS A 184      43.536 -16.610   1.420  1.00  0.00      A    C
ATOM   2943  HD1 LYS A 184      44.134 -17.219   2.136  1.00  0.00      A    H
ATOM   2944  HD2 LYS A 184      43.932 -16.846   0.431  1.00  0.00      A    H
ATOM   2945  CE  LYS A 184      43.695 -15.113   1.717  1.00  0.00      A    C
ATOM   2946  HE1 LYS A 184      43.271 -14.867   2.716  1.00  0.00      A    H
ATOM   2947  HE2 LYS A 184      44.763 -14.877   1.744  1.00  0.00      A    H
ATOM   2948  NZ  LYS A 184      43.005 -14.254   0.726  1.00  0.00      A    N
ATOM   2949  HZ1 LYS A 184      43.357 -14.415  -0.205  1.00  0.00      A    H
ATOM   2950  HZ2 LYS A 184      42.002 -14.453   0.715  1.00  0.00      A    H
ATOM   2951  HZ3 LYS A 184      43.108 -13.278   0.963  1.00  0.00      A    H
ATOM   2952  C   LYS A 184      42.396 -18.890   3.907  1.00  0.00      A    C
ATOM   2953  O   LYS A 184      41.268 -18.581   4.285  1.00  0.00      A    O
ATOM   2954  N   ASN A 185      43.480 -18.738   4.668  1.00  0.00      A    N
ATOM   2955  HN  ASN A 185      44.368 -19.122   4.420  1.00  0.00      A    H
ATOM   2956  CA  ASN A 185      43.470 -17.998   5.930  1.00  0.00      A    C
ATOM   2957  HA  ASN A 185      42.743 -18.463   6.595  1.00  0.00      A    H
ATOM   2958  CB  ASN A 185      44.848 -18.066   6.611  1.00  0.00      A    C
ATOM   2959  HB1 ASN A 185      45.622 -17.911   5.828  1.00  0.00      A    H
ATOM   2960  HB2 ASN A 185      44.867 -17.301   7.378  1.00  0.00      A    H
ATOM   2961  CG  ASN A 185      45.149 -19.396   7.286  1.00  0.00      A    C
ATOM   2962  OD1 ASN A 185      44.622 -20.439   6.951  1.00  0.00      A    O
ATOM   2963  ND2 ASN A 185      46.027 -19.410   8.263  1.00  0.00      A    N
ATOM   2964 HD21 ASN A 185      46.447 -18.567   8.612  1.00  0.00      A    H
ATOM   2965 HD22 ASN A 185      46.172 -20.301   8.702  1.00  0.00      A    H
ATOM   2966  C   ASN A 185      43.017 -16.541   5.708  1.00  0.00      A    C
ATOM   2967  O   ASN A 185      43.303 -15.937   4.671  1.00  0.00      A    O
ATOM   2968  N   PHE A 186      42.298 -15.987   6.682  1.00  0.00      A    N
ATOM   2969  HN  PHE A 186      42.270 -16.400   7.591  1.00  0.00      A    H
ATOM   2970  CA  PHE A 186      41.503 -14.769   6.546  1.00  0.00      A    C
ATOM   2971  HA  PHE A 186      41.871 -14.195   5.695  1.00  0.00      A    H
ATOM   2972  CB  PHE A 186      40.053 -15.192   6.252  1.00  0.00      A    C
ATOM   2973  HB1 PHE A 186      39.701 -15.555   7.115  1.00  0.00      A    H
ATOM   2974  HB2 PHE A 186      40.061 -15.926   5.444  1.00  0.00      A    H
ATOM   2975  CG  PHE A 186      39.116 -14.068   5.849  1.00  0.00      A    C
ATOM   2976  CD1 PHE A 186      38.950 -13.744   4.487  1.00  0.00      A    C
ATOM   2977  HD1 PHE A 186      39.485 -14.297   3.729  1.00  0.00      A    H
ATOM   2978  CE1 PHE A 186      38.075 -12.709   4.109  1.00  0.00      A    C
ATOM   2979  HE1 PHE A 186      37.944 -12.460   3.065  1.00  0.00      A    H
ATOM   2980  CZ  PHE A 186      37.363 -11.996   5.089  1.00  0.00      A    C
ATOM   2981  HZ  PHE A 186      36.691 -11.196   4.802  1.00  0.00      A    H
ATOM   2982  CD2 PHE A 186      38.394 -13.357   6.827  1.00  0.00      A    C
ATOM   2983  HD2 PHE A 186      38.515 -13.597   7.874  1.00  0.00      A    H
ATOM   2984  CE2 PHE A 186      37.520 -12.323   6.447  1.00  0.00      A    C
ATOM   2985  HE2 PHE A 186      36.970 -11.770   7.196  1.00  0.00      A    H
ATOM   2986  C   PHE A 186      41.610 -13.878   7.795  1.00  0.00      A    C
ATOM   2987  O   PHE A 186      41.766 -14.372   8.913  1.00  0.00      A    O
ATOM   2988  N   GLU A 187      41.452 -12.568   7.585  1.00  0.00      A    N
ATOM   2989  HN  GLU A 187      41.198 -12.250   6.676  1.00  0.00      A    H
ATOM   2990  CA  GLU A 187      41.614 -11.489   8.572  1.00  0.00      A    C
ATOM   2991  HA  GLU A 187      41.486 -10.570   8.003  1.00  0.00      A    H
ATOM   2992  CB  GLU A 187      40.482 -11.523   9.631  1.00  0.00      A    C
ATOM   2993  HB1 GLU A 187      40.888 -11.213  10.490  1.00  0.00      A    H
ATOM   2994  HB2 GLU A 187      40.090 -12.536   9.731  1.00  0.00      A    H
ATOM   2995  CG  GLU A 187      39.317 -10.585   9.280  1.00  0.00      A    C
ATOM   2996  HG1 GLU A 187      39.021 -10.743   8.227  1.00  0.00      A    H
ATOM   2997  HG2 GLU A 187      38.491 -10.799   9.962  1.00  0.00      A    H
ATOM   2998  CD  GLU A 187      39.678  -9.095   9.382  1.00  0.00      A    C
ATOM   2999  OE1 GLU A 187      38.767  -8.243   9.399  1.00  0.00      A    O
ATOM   3000  OE2 GLU A 187      40.878  -8.740   9.421  1.00  0.00      A    O
ATOM   3001  C   GLU A 187      43.014 -11.325   9.203  1.00  0.00      A    C
ATOM   3002  O   GLU A 187      43.911 -12.163   9.083  1.00  0.00      A    O
ATOM   3003  N   THR A 188      43.219 -10.181   9.863  1.00  0.00      A    N
ATOM   3004  HN  THR A 188      42.526  -9.461   9.859  1.00  0.00      A    H
ATOM   3005  CA  THR A 188      44.424  -9.855  10.637  1.00  0.00      A    C
ATOM   3006  HA  THR A 188      45.273  -9.815   9.954  1.00  0.00      A    H
ATOM   3007  CB  THR A 188      44.293  -8.493  11.337  1.00  0.00      A    C
ATOM   3008  HB  THR A 188      45.157  -8.351  11.987  1.00  0.00      A    H
ATOM   3009  OG1 THR A 188      43.121  -8.432  12.119  1.00  0.00      A    O
ATOM   3010  HG1 THR A 188      42.925  -9.330  12.422  1.00  0.00      A    H
ATOM   3011  CG2 THR A 188      44.242  -7.333  10.344  1.00  0.00      A    C
ATOM   3012 HG21 THR A 188      45.137  -7.339   9.723  1.00  0.00      A    H
ATOM   3013 HG22 THR A 188      43.361  -7.423   9.707  1.00  0.00      A    H
ATOM   3014 HG23 THR A 188      44.197  -6.393  10.892  1.00  0.00      A    H
ATOM   3015  C   THR A 188      44.697 -10.921  11.695  1.00  0.00      A    C
ATOM   3016  O   THR A 188      43.776 -11.346  12.389  1.00  0.00      A    O
ATOM   3017  N   SER A 189      45.959 -11.338  11.842  1.00  0.00      A    N
ATOM   3018  HN  SER A 189      46.719 -10.866  11.395  1.00  0.00      A    H
ATOM   3019  CA  SER A 189      46.364 -12.502  12.653  1.00  0.00      A    C
ATOM   3020  HA  SER A 189      47.436 -12.621  12.498  1.00  0.00      A    H
ATOM   3021  CB  SER A 189      46.182 -12.221  14.153  1.00  0.00      A    C
ATOM   3022  HB1 SER A 189      46.598 -11.210  14.369  1.00  0.00      A    H
ATOM   3023  HB2 SER A 189      45.124 -12.247  14.414  1.00  0.00      A    H
ATOM   3024  OG  SER A 189      46.879 -13.186  14.910  1.00  0.00      A    O
ATOM   3025  HG1 SER A 189      46.575 -14.058  14.607  1.00  0.00      A    H
ATOM   3026  C   SER A 189      45.742 -13.847  12.221  1.00  0.00      A    C
ATOM   3027  O   SER A 189      45.825 -14.828  12.962  1.00  0.00      A    O
ATOM   3028  N   THR A 190      45.175 -13.930  11.010  1.00  0.00      A    N
ATOM   3029  HN  THR A 190      45.097 -13.115  10.437  1.00  0.00      A    H
ATOM   3030  CA  THR A 190      44.626 -15.155  10.400  1.00  0.00      A    C
ATOM   3031  HA  THR A 190      44.052 -14.827   9.537  1.00  0.00      A    H
ATOM   3032  CB  THR A 190      45.720 -16.077   9.836  1.00  0.00      A    C
ATOM   3033  HB  THR A 190      45.252 -16.992   9.478  1.00  0.00      A    H
ATOM   3034  OG1 THR A 190      46.705 -16.420  10.779  1.00  0.00      A    O
ATOM   3035  HG1 THR A 190      46.313 -16.307  11.659  1.00  0.00      A    H
ATOM   3036  CG2 THR A 190      46.461 -15.419   8.670  1.00  0.00      A    C
ATOM   3037 HG21 THR A 190      45.750 -15.108   7.904  1.00  0.00      A    H
ATOM   3038 HG22 THR A 190      47.008 -14.544   9.021  1.00  0.00      A    H
ATOM   3039 HG23 THR A 190      47.167 -16.128   8.240  1.00  0.00      A    H
ATOM   3040  C   THR A 190      43.608 -15.888  11.282  1.00  0.00      A    C
ATOM   3041  O   THR A 190      43.682 -17.098  11.471  1.00  0.00      A    O
ATOM   3042  N   LEU A 191      42.667 -15.136  11.859  1.00  0.00      A    N
ATOM   3043  HN  LEU A 191      42.575 -14.168  11.633  1.00  0.00      A    H
ATOM   3044  CA  LEU A 191      41.696 -15.620  12.852  1.00  0.00      A    C
ATOM   3045  HA  LEU A 191      42.204 -16.346  13.488  1.00  0.00      A    H
ATOM   3046  CB  LEU A 191      41.252 -14.437  13.737  1.00  0.00      A    C
ATOM   3047  HB1 LEU A 191      40.641 -14.816  14.432  1.00  0.00      A    H
ATOM   3048  HB2 LEU A 191      40.759 -13.700  13.101  1.00  0.00      A    H
ATOM   3049  CG  LEU A 191      42.395 -13.744  14.508  1.00  0.00      A    C
ATOM   3050  HG  LEU A 191      43.148 -13.398  13.805  1.00  0.00      A    H
ATOM   3051  CD1 LEU A 191      41.849 -12.529  15.259  1.00  0.00      A    C
ATOM   3052 HD11 LEU A 191      41.402 -11.834  14.548  1.00  0.00      A    H
ATOM   3053 HD12 LEU A 191      41.098 -12.841  15.984  1.00  0.00      A    H
ATOM   3054 HD13 LEU A 191      42.664 -12.020  15.774  1.00  0.00      A    H
ATOM   3055  CD2 LEU A 191      43.076 -14.668  15.520  1.00  0.00      A    C
ATOM   3056 HD21 LEU A 191      42.339 -15.083  16.207  1.00  0.00      A    H
ATOM   3057 HD22 LEU A 191      43.585 -15.478  14.998  1.00  0.00      A    H
ATOM   3058 HD23 LEU A 191      43.823 -14.109  16.084  1.00  0.00      A    H
ATOM   3059  C   LEU A 191      40.502 -16.393  12.246  1.00  0.00      A    C
ATOM   3060  O   LEU A 191      39.548 -16.712  12.951  1.00  0.00      A    O
ATOM   3061  N   SER A 192      40.539 -16.691  10.945  1.00  0.00      A    N
ATOM   3062  HN  SER A 192      41.264 -16.317  10.367  1.00  0.00      A    H
ATOM   3063  CA  SER A 192      39.586 -17.550  10.234  1.00  0.00      A    C
ATOM   3064  HA  SER A 192      39.258 -18.353  10.895  1.00  0.00      A    H
ATOM   3065  CB  SER A 192      38.363 -16.712   9.842  1.00  0.00      A    C
ATOM   3066  HB1 SER A 192      37.940 -16.262  10.769  1.00  0.00      A    H
ATOM   3067  HB2 SER A 192      38.666 -15.918   9.159  1.00  0.00      A    H
ATOM   3068  OG  SER A 192      37.374 -17.518   9.232  1.00  0.00      A    O
ATOM   3069  HG1 SER A 192      36.577 -16.996   9.098  1.00  0.00      A    H
ATOM   3070  C   SER A 192      40.257 -18.179   9.002  1.00  0.00      A    C
ATOM   3071  O   SER A 192      41.345 -17.754   8.608  1.00  0.00      A    O
ATOM   3072  N   PHE A 193      39.614 -19.159   8.360  1.00  0.00      A    N
ATOM   3073  HN  PHE A 193      38.826 -19.617   8.769  1.00  0.00      A    H
ATOM   3074  CA  PHE A 193      39.981 -19.654   7.029  1.00  0.00      A    C
ATOM   3075  HA  PHE A 193      40.381 -18.813   6.469  1.00  0.00      A    H
ATOM   3076  CB  PHE A 193      41.076 -20.734   7.122  1.00  0.00      A    C
ATOM   3077  HB1 PHE A 193      41.810 -20.324   7.664  1.00  0.00      A    H
ATOM   3078  HB2 PHE A 193      41.389 -21.000   6.112  1.00  0.00      A    H
ATOM   3079  CG  PHE A 193      40.687 -22.004   7.857  1.00  0.00      A    C
ATOM   3080  CD1 PHE A 193      40.986 -22.144   9.226  1.00  0.00      A    C
ATOM   3081  HD1 PHE A 193      41.491 -21.345   9.751  1.00  0.00      A    H
ATOM   3082  CE1 PHE A 193      40.628 -23.318   9.911  1.00  0.00      A    C
ATOM   3083  HE1 PHE A 193      40.856 -23.419  10.963  1.00  0.00      A    H
ATOM   3084  CZ  PHE A 193      39.969 -24.357   9.231  1.00  0.00      A    C
ATOM   3085  HZ  PHE A 193      39.688 -25.257   9.760  1.00  0.00      A    H
ATOM   3086  CD2 PHE A 193      40.036 -23.051   7.176  1.00  0.00      A    C
ATOM   3087  HD2 PHE A 193      39.808 -22.954   6.125  1.00  0.00      A    H
ATOM   3088  CE2 PHE A 193      39.673 -24.224   7.862  1.00  0.00      A    C
ATOM   3089  HE2 PHE A 193      39.168 -25.020   7.336  1.00  0.00      A    H
ATOM   3090  C   PHE A 193      38.754 -20.167   6.258  1.00  0.00      A    C
ATOM   3091  O   PHE A 193      37.795 -20.647   6.861  1.00  0.00      A    O
ATOM   3092  N   SER A 194      38.798 -20.110   4.923  1.00  0.00      A    N
ATOM   3093  HN  SER A 194      39.571 -19.714   4.429  1.00  0.00      A    H
ATOM   3094  CA  SER A 194      37.725 -20.619   4.055  1.00  0.00      A    C
ATOM   3095  HA  SER A 194      36.793 -20.160   4.376  1.00  0.00      A    H
ATOM   3096  CB  SER A 194      37.970 -20.180   2.606  1.00  0.00      A    C
ATOM   3097  HB1 SER A 194      39.020 -20.440   2.338  1.00  0.00      A    H
ATOM   3098  HB2 SER A 194      37.257 -20.672   1.946  1.00  0.00      A    H
ATOM   3099  OG  SER A 194      37.784 -18.784   2.511  1.00  0.00      A    O
ATOM   3100  HG1 SER A 194      36.817 -18.655   2.545  1.00  0.00      A    H
ATOM   3101  C   SER A 194      37.602 -22.153   4.146  1.00  0.00      A    C
ATOM   3102  O   SER A 194      38.550 -22.852   3.770  1.00  0.00      A    O
ATOM   3103  N   PRO A 195      36.479 -22.714   4.646  1.00  0.00      A    N
ATOM   3104  CD  PRO A 195      35.284 -22.007   5.092  1.00  0.00      A    C
ATOM   3105  HD1 PRO A 195      34.928 -21.404   4.378  1.00  0.00      A    H
ATOM   3106  HD2 PRO A 195      35.521 -21.401   5.967  1.00  0.00      A    H
ATOM   3107  CA  PRO A 195      36.347 -24.154   4.911  1.00  0.00      A    C
ATOM   3108  HA  PRO A 195      37.242 -24.520   5.415  1.00  0.00      A    H
ATOM   3109  CB  PRO A 195      35.158 -24.265   5.871  1.00  0.00      A    C
ATOM   3110  HB1 PRO A 195      35.517 -24.108   6.913  1.00  0.00      A    H
ATOM   3111  HB2 PRO A 195      34.635 -25.217   5.778  1.00  0.00      A    H
ATOM   3112  CG  PRO A 195      34.271 -23.082   5.479  1.00  0.00      A    C
ATOM   3113  HG1 PRO A 195      33.631 -23.300   4.742  1.00  0.00      A    H
ATOM   3114  HG2 PRO A 195      33.636 -22.761   6.305  1.00  0.00      A    H
ATOM   3115  C   PRO A 195      36.145 -24.988   3.632  1.00  0.00      A    C
ATOM   3116  O   PRO A 195      36.626 -26.121   3.544  1.00  0.00      A    O
ATOM   3117  N   GLU A 196      35.600 -24.357   2.594  1.00  0.00      A    N
ATOM   3118  HN  GLU A 196      35.192 -23.466   2.773  1.00  0.00      A    H
ATOM   3119  CA  GLU A 196      35.507 -24.785   1.196  1.00  0.00      A    C
ATOM   3120  HA  GLU A 196      36.328 -25.458   0.976  1.00  0.00      A    H
ATOM   3121  CB  GLU A 196      34.196 -25.560   0.948  1.00  0.00      A    C
ATOM   3122  HB1 GLU A 196      34.275 -26.399   1.486  1.00  0.00      A    H
ATOM   3123  HB2 GLU A 196      34.100 -25.752  -0.122  1.00  0.00      A    H
ATOM   3124  CG  GLU A 196      32.912 -24.874   1.448  1.00  0.00      A    C
ATOM   3125  HG1 GLU A 196      33.143 -23.837   1.754  1.00  0.00      A    H
ATOM   3126  HG2 GLU A 196      32.175 -24.906   0.642  1.00  0.00      A    H
ATOM   3127  CD  GLU A 196      32.342 -25.570   2.692  1.00  0.00      A    C
ATOM   3128  OE1 GLU A 196      31.180 -26.026   2.622  1.00  0.00      A    O
ATOM   3129  OE2 GLU A 196      33.089 -25.673   3.693  1.00  0.00      A    O
ATOM   3130  C   GLU A 196      35.715 -23.545   0.303  1.00  0.00      A    C
ATOM   3131  O   GLU A 196      36.516 -22.687   0.667  1.00  0.00      A    O
ATOM   3132  N   GLU A 197      35.067 -23.418  -0.860  1.00  0.00      A    N
ATOM   3133  HN  GLU A 197      34.671 -24.149  -1.408  1.00  0.00      A    H
ATOM   3134  CA  GLU A 197      34.892 -22.075  -1.438  1.00  0.00      A    C
ATOM   3135  HA  GLU A 197      35.849 -21.556  -1.437  1.00  0.00      A    H
ATOM   3136  CB  GLU A 197      34.379 -22.149  -2.890  1.00  0.00      A    C
ATOM   3137  HB1 GLU A 197      33.392 -22.297  -2.826  1.00  0.00      A    H
ATOM   3138  HB2 GLU A 197      34.922 -22.949  -3.396  1.00  0.00      A    H
ATOM   3139  CG  GLU A 197      34.591 -20.868  -3.724  1.00  0.00      A    C
ATOM   3140  HG1 GLU A 197      35.655 -20.571  -3.680  1.00  0.00      A    H
ATOM   3141  HG2 GLU A 197      34.289 -21.082  -4.752  1.00  0.00      A    H
ATOM   3142  CD  GLU A 197      33.830 -19.619  -3.240  1.00  0.00      A    C
ATOM   3143  OE1 GLU A 197      34.505 -18.596  -2.995  1.00  0.00      A    O
ATOM   3144  OE2 GLU A 197      32.589 -19.679  -3.094  1.00  0.00      A    O
ATOM   3145  C   GLU A 197      33.913 -21.308  -0.544  1.00  0.00      A    C
ATOM   3146  O   GLU A 197      32.880 -21.861  -0.162  1.00  0.00      A    O
ATOM   3147  N   ASN A 198      34.206 -20.048  -0.228  1.00  0.00      A    N
ATOM   3148  HN  ASN A 198      35.118 -19.643  -0.275  1.00  0.00      A    H
ATOM   3149  CA  ASN A 198      33.166 -19.140   0.227  1.00  0.00      A    C
ATOM   3150  HA  ASN A 198      32.231 -19.491  -0.215  1.00  0.00      A    H
ATOM   3151  CB  ASN A 198      32.998 -19.217   1.761  1.00  0.00      A    C
ATOM   3152  HB1 ASN A 198      32.011 -18.774   2.018  1.00  0.00      A    H
ATOM   3153  HB2 ASN A 198      33.012 -20.260   2.077  1.00  0.00      A    H
ATOM   3154  CG  ASN A 198      34.047 -18.458   2.557  1.00  0.00      A    C
ATOM   3155  OD1 ASN A 198      35.094 -18.968   2.923  1.00  0.00      A    O
ATOM   3156  ND2 ASN A 198      33.783 -17.223   2.914  1.00  0.00      A    N
ATOM   3157 HD21 ASN A 198      32.973 -16.757   2.520  1.00  0.00      A    H
ATOM   3158 HD22 ASN A 198      34.525 -16.715   3.352  1.00  0.00      A    H
ATOM   3159  C   ASN A 198      33.377 -17.715  -0.294  1.00  0.00      A    C
ATOM   3160  O   ASN A 198      34.399 -17.076  -0.035  1.00  0.00      A    O
ATOM   3161  N   PHE A 199      32.296 -17.136  -0.809  1.00  0.00      A    N
ATOM   3162  HN  PHE A 199      31.537 -17.647  -1.209  1.00  0.00      A    H
ATOM   3163  CA  PHE A 199      32.128 -15.689  -0.832  1.00  0.00      A    C
ATOM   3164  HA  PHE A 199      32.985 -15.255  -1.338  1.00  0.00      A    H
ATOM   3165  CB  PHE A 199      30.863 -15.302  -1.610  1.00  0.00      A    C
ATOM   3166  HB1 PHE A 199      30.714 -14.331  -1.425  1.00  0.00      A    H
ATOM   3167  HB2 PHE A 199      30.027 -15.914  -1.265  1.00  0.00      A    H
ATOM   3168  CG  PHE A 199      30.982 -15.427  -3.118  1.00  0.00      A    C
ATOM   3169  CD1 PHE A 199      30.953 -16.693  -3.735  1.00  0.00      A    C
ATOM   3170  HD1 PHE A 199      30.894 -17.595  -3.142  1.00  0.00      A    H
ATOM   3171  CE1 PHE A 199      31.027 -16.800  -5.133  1.00  0.00      A    C
ATOM   3172  HE1 PHE A 199      31.025 -17.780  -5.590  1.00  0.00      A    H
ATOM   3173  CZ  PHE A 199      31.129 -15.643  -5.926  1.00  0.00      A    C
ATOM   3174  HZ  PHE A 199      31.187 -15.731  -7.002  1.00  0.00      A    H
ATOM   3175  CD2 PHE A 199      31.104 -14.271  -3.915  1.00  0.00      A    C
ATOM   3176  HD2 PHE A 199      31.141 -13.298  -3.451  1.00  0.00      A    H
ATOM   3177  CE2 PHE A 199      31.172 -14.377  -5.316  1.00  0.00      A    C
ATOM   3178  HE2 PHE A 199      31.256 -13.488  -5.923  1.00  0.00      A    H
ATOM   3179  C   PHE A 199      32.109 -15.120   0.593  1.00  0.00      A    C
ATOM   3180  O   PHE A 199      31.667 -15.766   1.550  1.00  0.00      A    O
ATOM   3181  N   GLY A 200      32.548 -13.874   0.720  1.00  0.00      A    N
ATOM   3182  HN  GLY A 200      32.981 -13.430  -0.064  1.00  0.00      A    H
ATOM   3183  CA  GLY A 200      32.456 -13.065   1.932  1.00  0.00      A    C
ATOM   3184  HA1 GLY A 200      33.239 -13.379   2.608  1.00  0.00      A    H
ATOM   3185  HA2 GLY A 200      31.468 -13.171   2.382  1.00  0.00      A    H
ATOM   3186  C   GLY A 200      32.686 -11.597   1.594  1.00  0.00      A    C
ATOM   3187  O   GLY A 200      32.710 -11.227   0.422  1.00  0.00      A    O
ATOM   3188  N   ASP A 201      32.911 -10.752   2.594  1.00  0.00      A    N
ATOM   3189  HN  ASP A 201      32.834 -10.969   3.564  1.00  0.00      A    H
ATOM   3190  CA  ASP A 201      33.309  -9.369   2.351  1.00  0.00      A    C
ATOM   3191  HA  ASP A 201      33.881  -9.350   1.426  1.00  0.00      A    H
ATOM   3192  CB  ASP A 201      32.081  -8.470   2.141  1.00  0.00      A    C
ATOM   3193  HB1 ASP A 201      32.413  -7.418   2.032  1.00  0.00      A    H
ATOM   3194  HB2 ASP A 201      31.572  -8.785   1.228  1.00  0.00      A    H
ATOM   3195  CG  ASP A 201      31.078  -8.492   3.298  1.00  0.00      A    C
ATOM   3196  OD1 ASP A 201      31.218  -7.657   4.214  1.00  0.00      A    O
ATOM   3197  OD2 ASP A 201      30.068  -9.227   3.153  1.00  0.00      A    O
ATOM   3198  C   ASP A 201      34.241  -8.817   3.426  1.00  0.00      A    C
ATOM   3199  O   ASP A 201      34.279  -9.284   4.563  1.00  0.00      A    O
ATOM   3200  N   ASP A 202      34.998  -7.799   3.026  1.00  0.00      A    N
ATOM   3201  HN  ASP A 202      35.220  -7.621   2.071  1.00  0.00      A    H
ATOM   3202  CA  ASP A 202      35.587  -6.831   3.934  1.00  0.00      A    C
ATOM   3203  HA  ASP A 202      35.803  -7.315   4.888  1.00  0.00      A    H
ATOM   3204  CB  ASP A 202      36.913  -6.326   3.352  1.00  0.00      A    C
ATOM   3205  HB1 ASP A 202      37.577  -7.191   3.151  1.00  0.00      A    H
ATOM   3206  HB2 ASP A 202      36.727  -5.792   2.417  1.00  0.00      A    H
ATOM   3207  CG  ASP A 202      37.616  -5.399   4.340  1.00  0.00      A    C
ATOM   3208  OD1 ASP A 202      38.577  -5.851   5.002  1.00  0.00      A    O
ATOM   3209  OD2 ASP A 202      37.163  -4.243   4.476  1.00  0.00      A    O
ATOM   3210  C   ASP A 202      34.582  -5.691   4.165  1.00  0.00      A    C
ATOM   3211  O   ASP A 202      34.139  -5.034   3.212  1.00  0.00      A    O
ATOM   3212  N   SER A 203      34.259  -5.429   5.435  1.00  0.00      A    N
ATOM   3213  HN  SER A 203      34.499  -6.053   6.179  1.00  0.00      A    H
ATOM   3214  CA  SER A 203      33.538  -4.232   5.866  1.00  0.00      A    C
ATOM   3215  HA  SER A 203      33.082  -3.759   5.000  1.00  0.00      A    H
ATOM   3216  CB  SER A 203      32.377  -4.582   6.799  1.00  0.00      A    C
ATOM   3217  HB1 SER A 203      31.728  -5.324   6.281  1.00  0.00      A    H
ATOM   3218  HB2 SER A 203      32.761  -5.008   7.727  1.00  0.00      A    H
ATOM   3219  OG  SER A 203      31.631  -3.405   7.078  1.00  0.00      A    O
ATOM   3220  HG1 SER A 203      30.796  -3.460   6.595  1.00  0.00      A    H
ATOM   3221  C   SER A 203      34.541  -3.244   6.457  1.00  0.00      A    C
ATOM   3222  O   SER A 203      34.782  -3.212   7.670  1.00  0.00      A    O
ATOM   3223  N   GLY A 204      35.112  -2.431   5.560  1.00  0.00      A    N
ATOM   3224  HN  GLY A 204      34.736  -2.442   4.635  1.00  0.00      A    H
ATOM   3225  CA  GLY A 204      36.241  -1.513   5.777  1.00  0.00      A    C
ATOM   3226  HA1 GLY A 204      36.372  -1.001   4.833  1.00  0.00      A    H
ATOM   3227  HA2 GLY A 204      37.128  -2.099   6.003  1.00  0.00      A    H
ATOM   3228  C   GLY A 204      36.062  -0.455   6.869  1.00  0.00      A    C
ATOM   3229  O   GLY A 204      36.993   0.283   7.172  1.00  0.00      A    O
ATOM   3230  N   LEU A 205      34.885  -0.403   7.496  1.00  0.00      A    N
ATOM   3231  HN  LEU A 205      34.109  -0.942   7.173  1.00  0.00      A    H
ATOM   3232  CA  LEU A 205      34.602   0.409   8.674  1.00  0.00      A    C
ATOM   3233  HA  LEU A 205      35.436   1.090   8.838  1.00  0.00      A    H
ATOM   3234  CB  LEU A 205      33.327   1.244   8.426  1.00  0.00      A    C
ATOM   3235  HB1 LEU A 205      33.289   1.901   9.179  1.00  0.00      A    H
ATOM   3236  HB2 LEU A 205      32.470   0.570   8.394  1.00  0.00      A    H
ATOM   3237  CG  LEU A 205      33.320   2.074   7.122  1.00  0.00      A    C
ATOM   3238  HG  LEU A 205      33.366   1.401   6.266  1.00  0.00      A    H
ATOM   3239  CD1 LEU A 205      32.015   2.860   7.036  1.00  0.00      A    C
ATOM   3240 HD11 LEU A 205      31.166   2.176   7.070  1.00  0.00      A    H
ATOM   3241 HD12 LEU A 205      31.950   3.552   7.873  1.00  0.00      A    H
ATOM   3242 HD13 LEU A 205      31.975   3.420   6.101  1.00  0.00      A    H
ATOM   3243  CD2 LEU A 205      34.468   3.080   7.016  1.00  0.00      A    C
ATOM   3244 HD21 LEU A 205      34.369   3.841   7.786  1.00  0.00      A    H
ATOM   3245 HD22 LEU A 205      35.431   2.578   7.105  1.00  0.00      A    H
ATOM   3246 HD23 LEU A 205      34.431   3.564   6.040  1.00  0.00      A    H
ATOM   3247  C   LEU A 205      34.507  -0.464   9.935  1.00  0.00      A    C
ATOM   3248  O   LEU A 205      35.287  -0.289  10.871  1.00  0.00      A    O
ATOM   3249  N   ALA A 206      33.614  -1.460   9.943  1.00  0.00      A    N
ATOM   3250  HN  ALA A 206      33.119  -1.713   9.112  1.00  0.00      A    H
ATOM   3251  CA  ALA A 206      33.289  -2.247  11.132  1.00  0.00      A    C
ATOM   3252  HA  ALA A 206      33.015  -1.562  11.929  1.00  0.00      A    H
ATOM   3253  CB  ALA A 206      32.070  -3.124  10.814  1.00  0.00      A    C
ATOM   3254  HB1 ALA A 206      31.231  -2.499  10.503  1.00  0.00      A    H
ATOM   3255  HB2 ALA A 206      32.308  -3.826  10.013  1.00  0.00      A    H
ATOM   3256  HB3 ALA A 206      31.779  -3.683  11.704  1.00  0.00      A    H
ATOM   3257  C   ALA A 206      34.471  -3.070  11.665  1.00  0.00      A    C
ATOM   3258  O   ALA A 206      34.792  -2.986  12.853  1.00  0.00      A    O
ATOM   3259  N   ALA A 207      35.204  -3.756  10.782  1.00  0.00      A    N
ATOM   3260  HN  ALA A 207      34.984  -3.786   9.807  1.00  0.00      A    H
ATOM   3261  CA  ALA A 207      36.388  -4.517  11.182  1.00  0.00      A    C
ATOM   3262  HA  ALA A 207      36.135  -5.122  12.056  1.00  0.00      A    H
ATOM   3263  CB  ALA A 207      36.770  -5.476  10.045  1.00  0.00      A    C
ATOM   3264  HB1 ALA A 207      35.934  -6.142   9.826  1.00  0.00      A    H
ATOM   3265  HB2 ALA A 207      37.021  -4.918   9.143  1.00  0.00      A    H
ATOM   3266  HB3 ALA A 207      37.623  -6.090  10.341  1.00  0.00      A    H
ATOM   3267  C   ALA A 207      37.560  -3.603  11.589  1.00  0.00      A    C
ATOM   3268  O   ALA A 207      38.418  -4.016  12.362  1.00  0.00      A    O
ATOM   3269  N   TYR A 208      37.605  -2.353  11.117  1.00  0.00      A    N
ATOM   3270  HN  TYR A 208      36.824  -1.931  10.660  1.00  0.00      A    H
ATOM   3271  CA  TYR A 208      38.789  -1.491  11.223  1.00  0.00      A    C
ATOM   3272  HA  TYR A 208      39.655  -2.122  11.396  1.00  0.00      A    H
ATOM   3273  CB  TYR A 208      39.043  -0.806   9.879  1.00  0.00      A    C
ATOM   3274  HB1 TYR A 208      39.781  -0.141   9.993  1.00  0.00      A    H
ATOM   3275  HB2 TYR A 208      38.142  -0.286   9.551  1.00  0.00      A    H
ATOM   3276  CG  TYR A 208      39.469  -1.823   8.835  1.00  0.00      A    C
ATOM   3277  CD1 TYR A 208      40.836  -2.060   8.591  1.00  0.00      A    C
ATOM   3278  HD1 TYR A 208      41.586  -1.456   9.084  1.00  0.00      A    H
ATOM   3279  CE1 TYR A 208      41.228  -3.078   7.700  1.00  0.00      A    C
ATOM   3280  HE1 TYR A 208      42.272  -3.256   7.494  1.00  0.00      A    H
ATOM   3281  CZ  TYR A 208      40.254  -3.859   7.042  1.00  0.00      A    C
ATOM   3282  OH  TYR A 208      40.641  -4.880   6.238  1.00  0.00      A    O
ATOM   3283  HH  TYR A 208      39.869  -5.270   5.755  1.00  0.00      A    H
ATOM   3284  CD2 TYR A 208      38.501  -2.616   8.193  1.00  0.00      A    C
ATOM   3285  HD2 TYR A 208      37.450  -2.445   8.373  1.00  0.00      A    H
ATOM   3286  CE2 TYR A 208      38.889  -3.635   7.308  1.00  0.00      A    C
ATOM   3287  HE2 TYR A 208      38.139  -4.236   6.814  1.00  0.00      A    H
ATOM   3288  C   TYR A 208      38.752  -0.541  12.420  1.00  0.00      A    C
ATOM   3289  O   TYR A 208      39.766  -0.405  13.106  1.00  0.00      A    O
ATOM   3290  N   VAL A 209      37.560  -0.103  12.836  1.00  0.00      A    N
ATOM   3291  HN  VAL A 209      36.734  -0.128  12.279  1.00  0.00      A    H
ATOM   3292  CA  VAL A 209      37.370   0.465  14.182  1.00  0.00      A    C
ATOM   3293  HA  VAL A 209      38.089   1.272  14.326  1.00  0.00      A    H
ATOM   3294  CB  VAL A 209      35.960   1.041  14.364  1.00  0.00      A    C
ATOM   3295  HB  VAL A 209      35.224   0.249  14.230  1.00  0.00      A    H
ATOM   3296  CG1 VAL A 209      35.769   1.679  15.745  1.00  0.00      A    C
ATOM   3297 HG11 VAL A 209      35.869   0.935  16.535  1.00  0.00      A    H
ATOM   3298 HG12 VAL A 209      36.503   2.470  15.891  1.00  0.00      A    H
ATOM   3299 HG13 VAL A 209      34.776   2.116  15.810  1.00  0.00      A    H
ATOM   3300  CG2 VAL A 209      35.705   2.137  13.338  1.00  0.00      A    C
ATOM   3301 HG21 VAL A 209      36.425   2.949  13.455  1.00  0.00      A    H
ATOM   3302 HG22 VAL A 209      35.780   1.745  12.327  1.00  0.00      A    H
ATOM   3303 HG23 VAL A 209      34.697   2.517  13.472  1.00  0.00      A    H
ATOM   3304  C   VAL A 209      37.645  -0.597  15.244  1.00  0.00      A    C
ATOM   3305  O   VAL A 209      38.408  -0.336  16.166  1.00  0.00      A    O
ATOM   3306  N   ALA A 210      37.178  -1.834  15.042  1.00  0.00      A    N
ATOM   3307  HN  ALA A 210      36.594  -2.053  14.261  1.00  0.00      A    H
ATOM   3308  CA  ALA A 210      37.479  -2.955  15.936  1.00  0.00      A    C
ATOM   3309  HA  ALA A 210      37.231  -2.661  16.958  1.00  0.00      A    H
ATOM   3310  CB  ALA A 210      36.572  -4.120  15.539  1.00  0.00      A    C
ATOM   3311  HB1 ALA A 210      35.524  -3.826  15.616  1.00  0.00      A    H
ATOM   3312  HB2 ALA A 210      36.784  -4.436  14.517  1.00  0.00      A    H
ATOM   3313  HB3 ALA A 210      36.763  -4.951  16.212  1.00  0.00      A    H
ATOM   3314  C   ALA A 210      38.967  -3.370  15.937  1.00  0.00      A    C
ATOM   3315  O   ALA A 210      39.452  -3.936  16.922  1.00  0.00      A    O
ATOM   3316  N   LYS A 211      39.733  -3.080  14.875  1.00  0.00      A    N
ATOM   3317  HN  LYS A 211      39.341  -2.710  14.034  1.00  0.00      A    H
ATOM   3318  CA  LYS A 211      41.195  -3.276  14.851  1.00  0.00      A    C
ATOM   3319  HA  LYS A 211      41.423  -4.230  15.326  1.00  0.00      A    H
ATOM   3320  CB  LYS A 211      41.718  -3.360  13.403  1.00  0.00      A    C
ATOM   3321  HB1 LYS A 211      42.710  -3.232  13.410  1.00  0.00      A    H
ATOM   3322  HB2 LYS A 211      41.258  -2.574  12.808  1.00  0.00      A    H
ATOM   3323  CG  LYS A 211      41.437  -4.745  12.789  1.00  0.00      A    C
ATOM   3324  HG1 LYS A 211      40.535  -5.030  13.115  1.00  0.00      A    H
ATOM   3325  HG2 LYS A 211      42.213  -5.443  13.109  1.00  0.00      A    H
ATOM   3326  CD  LYS A 211      41.373  -4.730  11.253  1.00  0.00      A    C
ATOM   3327  HD1 LYS A 211      40.808  -3.825  10.933  1.00  0.00      A    H
ATOM   3328  HD2 LYS A 211      42.374  -4.638  10.832  1.00  0.00      A    H
ATOM   3329  CE  LYS A 211      40.710  -6.026  10.784  1.00  0.00      A    C
ATOM   3330  HE1 LYS A 211      41.389  -6.893  10.948  1.00  0.00      A    H
ATOM   3331  HE2 LYS A 211      39.793  -6.177  11.361  1.00  0.00      A    H
ATOM   3332  NZ  LYS A 211      40.362  -6.020   9.345  1.00  0.00      A    N
ATOM   3333  HZ1 LYS A 211      39.708  -5.295   9.095  1.00  0.00      A    H
ATOM   3334  HZ2 LYS A 211      41.172  -5.987   8.747  1.00  0.00      A    H
ATOM   3335  HZ3 LYS A 211      39.910  -6.924   9.153  1.00  0.00      A    H
ATOM   3336  C   LYS A 211      41.933  -2.212  15.667  1.00  0.00      A    C
ATOM   3337  O   LYS A 211      42.873  -2.585  16.367  1.00  0.00      A    O
ATOM   3338  N   ALA A 212      41.453  -0.965  15.693  1.00  0.00      A    N
ATOM   3339  HN  ALA A 212      40.577  -0.747  15.264  1.00  0.00      A    H
ATOM   3340  CA  ALA A 212      42.140   0.165  16.331  1.00  0.00      A    C
ATOM   3341  HA  ALA A 212      43.202  -0.073  16.418  1.00  0.00      A    H
ATOM   3342  CB  ALA A 212      42.016   1.354  15.377  1.00  0.00      A    C
ATOM   3343  HB1 ALA A 212      42.455   1.104  14.410  1.00  0.00      A    H
ATOM   3344  HB2 ALA A 212      40.963   1.597  15.236  1.00  0.00      A    H
ATOM   3345  HB3 ALA A 212      42.536   2.218  15.790  1.00  0.00      A    H
ATOM   3346  C   ALA A 212      41.655   0.531  17.752  1.00  0.00      A    C
ATOM   3347  O   ALA A 212      42.480   0.841  18.612  1.00  0.00      A    O
ATOM   3348  N   ILE A 213      40.345   0.509  18.014  1.00  0.00      A    N
ATOM   3349  HN  ILE A 213      39.691   0.238  17.311  1.00  0.00      A    H
ATOM   3350  CA  ILE A 213      39.730   0.864  19.307  1.00  0.00      A    C
ATOM   3351  HA  ILE A 213      40.344   1.622  19.788  1.00  0.00      A    H
ATOM   3352  CB  ILE A 213      38.321   1.471  19.112  1.00  0.00      A    C
ATOM   3353  HB  ILE A 213      37.676   0.713  18.663  1.00  0.00      A    H
ATOM   3354  CG2 ILE A 213      37.679   1.887  20.446  1.00  0.00      A    C
ATOM   3355 HG21 ILE A 213      37.462   1.007  21.053  1.00  0.00      A    H
ATOM   3356 HG22 ILE A 213      38.332   2.555  21.001  1.00  0.00      A    H
ATOM   3357 HG23 ILE A 213      36.733   2.394  20.261  1.00  0.00      A    H
ATOM   3358  CG1 ILE A 213      38.337   2.695  18.170  1.00  0.00      A    C
ATOM   3359 HG11 ILE A 213      37.459   3.155  18.300  1.00  0.00      A    H
ATOM   3360 HG12 ILE A 213      38.491   2.339  17.153  1.00  0.00      A    H
ATOM   3361  CD  ILE A 213      39.417   3.743  18.479  1.00  0.00      A    C
ATOM   3362  HD1 ILE A 213      39.319   4.612  17.793  1.00  0.00      A    H
ATOM   3363  HD2 ILE A 213      39.318   4.111  19.523  1.00  0.00      A    H
ATOM   3364  HD3 ILE A 213      40.434   3.317  18.350  1.00  0.00      A    H
ATOM   3365  C   ILE A 213      39.724  -0.342  20.244  1.00  0.00      A    C
ATOM   3366  O   ILE A 213      39.648  -1.484  19.792  1.00  0.00      A    O
ATOM   3367  N   ASP A 214      39.923  -0.106  21.539  1.00  0.00      A    N
ATOM   3368  HN  ASP A 214      39.910   0.800  21.953  1.00  0.00      A    H
ATOM   3369  CA  ASP A 214      40.185  -1.168  22.504  1.00  0.00      A    C
ATOM   3370  HA  ASP A 214      40.724  -1.955  21.984  1.00  0.00      A    H
ATOM   3371  CB  ASP A 214      41.146  -0.636  23.574  1.00  0.00      A    C
ATOM   3372  HB1 ASP A 214      41.918  -0.005  23.090  1.00  0.00      A    H
ATOM   3373  HB2 ASP A 214      40.611  -0.012  24.291  1.00  0.00      A    H
ATOM   3374  CG  ASP A 214      41.859  -1.769  24.305  1.00  0.00      A    C
ATOM   3375  OD1 ASP A 214      41.329  -2.902  24.351  1.00  0.00      A    O
ATOM   3376  OD2 ASP A 214      42.970  -1.506  24.810  1.00  0.00      A    O
ATOM   3377  C   ASP A 214      38.898  -1.767  23.117  1.00  0.00      A    C
ATOM   3378  O   ASP A 214      38.233  -1.092  23.907  1.00  0.00      A    O
ATOM   3379  N   PRO A 215      38.575  -3.054  22.871  1.00  0.00      A    N
ATOM   3380  CD  PRO A 215      39.230  -3.974  21.951  1.00  0.00      A    C
ATOM   3381  HD1 PRO A 215      40.219  -3.998  22.094  1.00  0.00      A    H
ATOM   3382  HD2 PRO A 215      39.033  -3.659  20.926  1.00  0.00      A    H
ATOM   3383  CA  PRO A 215      37.440  -3.716  23.511  1.00  0.00      A    C
ATOM   3384  HA  PRO A 215      36.566  -3.070  23.451  1.00  0.00      A    H
ATOM   3385  CB  PRO A 215      37.193  -4.973  22.677  1.00  0.00      A    C
ATOM   3386  HB1 PRO A 215      36.546  -4.712  21.810  1.00  0.00      A    H
ATOM   3387  HB2 PRO A 215      36.739  -5.777  23.258  1.00  0.00      A    H
ATOM   3388  CG  PRO A 215      38.592  -5.340  22.191  1.00  0.00      A    C
ATOM   3389  HG1 PRO A 215      39.101  -5.905  22.840  1.00  0.00      A    H
ATOM   3390  HG2 PRO A 215      38.560  -5.938  21.280  1.00  0.00      A    H
ATOM   3391  C   PRO A 215      37.674  -4.054  24.993  1.00  0.00      A    C
ATOM   3392  O   PRO A 215      36.738  -4.487  25.661  1.00  0.00      A    O
ATOM   3393  N   SER A 216      38.892  -3.868  25.522  1.00  0.00      A    N
ATOM   3394  HN  SER A 216      39.676  -3.600  24.962  1.00  0.00      A    H
ATOM   3395  CA  SER A 216      39.201  -4.034  26.952  1.00  0.00      A    C
ATOM   3396  HA  SER A 216      38.525  -4.787  27.355  1.00  0.00      A    H
ATOM   3397  CB  SER A 216      40.622  -4.581  27.143  1.00  0.00      A    C
ATOM   3398  HB1 SER A 216      40.741  -4.870  28.212  1.00  0.00      A    H
ATOM   3399  HB2 SER A 216      40.756  -5.464  26.517  1.00  0.00      A    H
ATOM   3400  OG  SER A 216      41.625  -3.635  26.836  1.00  0.00      A    O
ATOM   3401  HG1 SER A 216      41.591  -3.409  25.877  1.00  0.00      A    H
ATOM   3402  C   SER A 216      38.964  -2.771  27.795  1.00  0.00      A    C
ATOM   3403  O   SER A 216      39.173  -2.814  29.007  1.00  0.00      A    O
ATOM   3404  N   ILE A 217      38.497  -1.675  27.174  1.00  0.00      A    N
ATOM   3405  HN  ILE A 217      38.274  -1.716  26.202  1.00  0.00      A    H
ATOM   3406  CA  ILE A 217      38.265  -0.358  27.792  1.00  0.00      A    C
ATOM   3407  HA  ILE A 217      39.251   0.073  27.969  1.00  0.00      A    H
ATOM   3408  CB  ILE A 217      37.537   0.581  26.795  1.00  0.00      A    C
ATOM   3409  HB  ILE A 217      38.178   0.659  25.915  1.00  0.00      A    H
ATOM   3410  CG2 ILE A 217      36.174   0.040  26.312  1.00  0.00      A    C
ATOM   3411 HG21 ILE A 217      36.267  -0.995  25.986  1.00  0.00      A    H
ATOM   3412 HG22 ILE A 217      35.435   0.093  27.111  1.00  0.00      A    H
ATOM   3413 HG23 ILE A 217      35.823   0.619  25.458  1.00  0.00      A    H
ATOM   3414  CG1 ILE A 217      37.409   2.005  27.383  1.00  0.00      A    C
ATOM   3415 HG11 ILE A 217      38.343   2.292  27.594  1.00  0.00      A    H
ATOM   3416 HG12 ILE A 217      36.780   1.983  28.274  1.00  0.00      A    H
ATOM   3417  CD  ILE A 217      36.823   3.038  26.409  1.00  0.00      A    C
ATOM   3418  HD1 ILE A 217      36.814   4.047  26.876  1.00  0.00      A    H
ATOM   3419  HD2 ILE A 217      37.431   3.090  25.480  1.00  0.00      A    H
ATOM   3420  HD3 ILE A 217      35.780   2.778  26.133  1.00  0.00      A    H
ATOM   3421  C   ILE A 217      37.564  -0.449  29.163  1.00  0.00      A    C
ATOM   3422  O   ILE A 217      36.405  -0.846  29.284  1.00  0.00      A    O
ATOM   3423  N   SER A 218      38.292  -0.057  30.209  1.00  0.00      A    N
ATOM   3424  HN  SER A 218      39.155   0.432  30.082  1.00  0.00      A    H
ATOM   3425  CA  SER A 218      37.932  -0.285  31.611  1.00  0.00      A    C
ATOM   3426  HA  SER A 218      37.001  -0.850  31.656  1.00  0.00      A    H
ATOM   3427  CB  SER A 218      39.030  -1.142  32.251  1.00  0.00      A    C
ATOM   3428  HB1 SER A 218      38.647  -1.525  33.225  1.00  0.00      A    H
ATOM   3429  HB2 SER A 218      39.272  -1.985  31.601  1.00  0.00      A    H
ATOM   3430  OG  SER A 218      40.188  -0.363  32.480  1.00  0.00      A    O
ATOM   3431  HG1 SER A 218      40.606  -0.181  31.600  1.00  0.00      A    H
ATOM   3432  C   SER A 218      37.736   1.014  32.401  1.00  0.00      A    C
ATOM   3433  O   SER A 218      38.126   2.099  31.967  1.00  0.00      A    O
ATOM   3434  N   TRP A 219      37.265   0.914  33.648  1.00  0.00      A    N
ATOM   3435  HN  TRP A 219      36.881   0.074  34.024  1.00  0.00      A    H
ATOM   3436  CA  TRP A 219      37.281   2.056  34.570  1.00  0.00      A    C
ATOM   3437  HA  TRP A 219      36.798   2.895  34.070  1.00  0.00      A    H
ATOM   3438  CB  TRP A 219      36.461   1.741  35.827  1.00  0.00      A    C
ATOM   3439  HB1 TRP A 219      36.524   2.548  36.414  1.00  0.00      A    H
ATOM   3440  HB2 TRP A 219      36.879   0.859  36.316  1.00  0.00      A    H
ATOM   3441  CG  TRP A 219      34.998   1.529  35.574  1.00  0.00      A    C
ATOM   3442  CD1 TRP A 219      34.309   0.392  35.819  1.00  0.00      A    C
ATOM   3443  HD1 TRP A 219      34.731  -0.509  36.247  1.00  0.00      A    H
ATOM   3444  NE1 TRP A 219      32.988   0.559  35.449  1.00  0.00      A    N
ATOM   3445  HE1 TRP A 219      32.273  -0.144  35.576  1.00  0.00      A    H
ATOM   3446  CE2 TRP A 219      32.755   1.823  34.956  1.00  0.00      A    C
ATOM   3447  CD2 TRP A 219      34.022   2.476  35.029  1.00  0.00      A    C
ATOM   3448  CE3 TRP A 219      34.075   3.820  34.596  1.00  0.00      A    C
ATOM   3449  HE3 TRP A 219      35.010   4.355  34.654  1.00  0.00      A    H
ATOM   3450  CZ3 TRP A 219      32.925   4.470  34.104  1.00  0.00      A    C
ATOM   3451  HZ3 TRP A 219      32.988   5.495  33.768  1.00  0.00      A    H
ATOM   3452  CZ2 TRP A 219      31.601   2.465  34.483  1.00  0.00      A    C
ATOM   3453  HZ2 TRP A 219      30.654   1.942  34.461  1.00  0.00      A    H
ATOM   3454  CH2 TRP A 219      31.689   3.798  34.054  1.00  0.00      A    C
ATOM   3455  HH2 TRP A 219      30.804   4.303  33.692  1.00  0.00      A    H
ATOM   3456  C   TRP A 219      38.702   2.532  34.920  1.00  0.00      A    C
ATOM   3457  O   TRP A 219      38.875   3.717  35.188  1.00  0.00      A    O
ATOM   3458  N   GLU A 220      39.741   1.695  34.789  1.00  0.00      A    N
ATOM   3459  HN  GLU A 220      39.651   0.715  34.636  1.00  0.00      A    H
ATOM   3460  CA  GLU A 220      41.133   2.163  34.861  1.00  0.00      A    C
ATOM   3461  HA  GLU A 220      41.207   2.883  35.674  1.00  0.00      A    H
ATOM   3462  CB  GLU A 220      42.116   1.020  35.176  1.00  0.00      A    C
ATOM   3463  HB1 GLU A 220      43.033   1.401  35.054  1.00  0.00      A    H
ATOM   3464  HB2 GLU A 220      41.933   0.188  34.496  1.00  0.00      A    H
ATOM   3465  CG  GLU A 220      42.044   0.507  36.625  1.00  0.00      A    C
ATOM   3466  HG1 GLU A 220      41.020   0.152  36.840  1.00  0.00      A    H
ATOM   3467  HG2 GLU A 220      42.773  -0.297  36.742  1.00  0.00      A    H
ATOM   3468  CD  GLU A 220      42.326   1.588  37.683  1.00  0.00      A    C
ATOM   3469  OE1 GLU A 220      41.602   1.613  38.705  1.00  0.00      A    O
ATOM   3470  OE2 GLU A 220      43.197   2.469  37.467  1.00  0.00      A    O
ATOM   3471  C   GLU A 220      41.569   2.924  33.598  1.00  0.00      A    C
ATOM   3472  O   GLU A 220      42.414   3.808  33.711  1.00  0.00      A    O
ATOM   3473  N   ASP A 221      40.925   2.730  32.442  1.00  0.00      A    N
ATOM   3474  HN  ASP A 221      40.253   2.008  32.300  1.00  0.00      A    H
ATOM   3475  CA  ASP A 221      41.135   3.561  31.247  1.00  0.00      A    C
ATOM   3476  HA  ASP A 221      42.199   3.763  31.156  1.00  0.00      A    H
ATOM   3477  CB  ASP A 221      40.733   2.817  29.972  1.00  0.00      A    C
ATOM   3478  HB1 ASP A 221      39.673   2.504  30.051  1.00  0.00      A    H
ATOM   3479  HB2 ASP A 221      40.892   3.476  29.120  1.00  0.00      A    H
ATOM   3480  CG  ASP A 221      41.579   1.569  29.770  1.00  0.00      A    C
ATOM   3481  OD1 ASP A 221      42.695   1.701  29.218  1.00  0.00      A    O
ATOM   3482  OD2 ASP A 221      41.095   0.483  30.159  1.00  0.00      A    O
ATOM   3483  C   ASP A 221      40.397   4.907  31.342  1.00  0.00      A    C
ATOM   3484  O   ASP A 221      40.943   5.939  30.953  1.00  0.00      A    O
ATOM   3485  N   ILE A 222      39.219   4.938  31.975  1.00  0.00      A    N
ATOM   3486  HN  ILE A 222      38.748   4.110  32.271  1.00  0.00      A    H
ATOM   3487  CA  ILE A 222      38.505   6.187  32.296  1.00  0.00      A    C
ATOM   3488  HA  ILE A 222      38.477   6.806  31.399  1.00  0.00      A    H
ATOM   3489  CB  ILE A 222      37.050   5.888  32.725  1.00  0.00      A    C
ATOM   3490  HB  ILE A 222      37.082   5.287  33.635  1.00  0.00      A    H
ATOM   3491  CG2 ILE A 222      36.299   7.186  33.063  1.00  0.00      A    C
ATOM   3492 HG21 ILE A 222      36.747   7.669  33.932  1.00  0.00      A    H
ATOM   3493 HG22 ILE A 222      36.332   7.876  32.219  1.00  0.00      A    H
ATOM   3494 HG23 ILE A 222      35.258   6.966  33.304  1.00  0.00      A    H
ATOM   3495  CG1 ILE A 222      36.246   5.087  31.671  1.00  0.00      A    C
ATOM   3496 HG11 ILE A 222      35.305   5.097  32.010  1.00  0.00      A    H
ATOM   3497 HG12 ILE A 222      36.665   4.088  31.589  1.00  0.00      A    H
ATOM   3498  CD  ILE A 222      36.197   5.690  30.260  1.00  0.00      A    C
ATOM   3499  HD1 ILE A 222      35.551   5.073  29.599  1.00  0.00      A    H
ATOM   3500  HD2 ILE A 222      35.782   6.720  30.288  1.00  0.00      A    H
ATOM   3501  HD3 ILE A 222      37.211   5.731  29.809  1.00  0.00      A    H
ATOM   3502  C   ILE A 222      39.274   6.997  33.356  1.00  0.00      A    C
ATOM   3503  O   ILE A 222      39.519   8.192  33.168  1.00  0.00      A    O
ATOM   3504  N   LYS A 223      39.801   6.333  34.395  1.00  0.00      A    N
ATOM   3505  HN  LYS A 223      39.565   5.382  34.589  1.00  0.00      A    H
ATOM   3506  CA  LYS A 223      40.761   6.940  35.328  1.00  0.00      A    C
ATOM   3507  HA  LYS A 223      40.338   7.864  35.724  1.00  0.00      A    H
ATOM   3508  CB  LYS A 223      41.074   5.998  36.492  1.00  0.00      A    C
ATOM   3509  HB1 LYS A 223      41.794   6.447  37.021  1.00  0.00      A    H
ATOM   3510  HB2 LYS A 223      41.374   5.041  36.068  1.00  0.00      A    H
ATOM   3511  CG  LYS A 223      39.950   5.769  37.510  1.00  0.00      A    C
ATOM   3512  HG1 LYS A 223      39.112   5.462  37.059  1.00  0.00      A    H
ATOM   3513  HG2 LYS A 223      39.718   6.697  38.034  1.00  0.00      A    H
ATOM   3514  CD  LYS A 223      40.468   4.717  38.500  1.00  0.00      A    C
ATOM   3515  HD1 LYS A 223      40.958   3.900  37.921  1.00  0.00      A    H
ATOM   3516  HD2 LYS A 223      41.257   5.154  39.113  1.00  0.00      A    H
ATOM   3517  CE  LYS A 223      39.380   4.132  39.396  1.00  0.00      A    C
ATOM   3518  HE1 LYS A 223      38.964   4.916  40.067  1.00  0.00      A    H
ATOM   3519  HE2 LYS A 223      38.588   3.741  38.750  1.00  0.00      A    H
ATOM   3520  NZ  LYS A 223      39.939   3.044  40.233  1.00  0.00      A    N
ATOM   3521  HZ1 LYS A 223      40.400   2.353  39.628  1.00  0.00      A    H
ATOM   3522  HZ2 LYS A 223      40.672   3.385  40.835  1.00  0.00      A    H
ATOM   3523  HZ3 LYS A 223      39.229   2.574  40.772  1.00  0.00      A    H
ATOM   3524  C   LYS A 223      42.081   7.301  34.646  1.00  0.00      A    C
ATOM   3525  O   LYS A 223      42.707   8.266  35.056  1.00  0.00      A    O
ATOM   3526  N   TRP A 224      42.581   6.533  33.673  1.00  0.00      A    N
ATOM   3527  HN  TRP A 224      42.149   5.675  33.406  1.00  0.00      A    H
ATOM   3528  CA  TRP A 224      43.797   6.879  32.918  1.00  0.00      A    C
ATOM   3529  HA  TRP A 224      44.621   7.068  33.601  1.00  0.00      A    H
ATOM   3530  CB  TRP A 224      44.229   5.735  31.991  1.00  0.00      A    C
ATOM   3531  HB1 TRP A 224      43.428   5.545  31.423  1.00  0.00      A    H
ATOM   3532  HB2 TRP A 224      44.526   4.876  32.593  1.00  0.00      A    H
ATOM   3533  CG  TRP A 224      45.335   6.057  31.035  1.00  0.00      A    C
ATOM   3534  CD1 TRP A 224      46.657   5.867  31.247  1.00  0.00      A    C
ATOM   3535  HD1 TRP A 224      47.087   5.442  32.145  1.00  0.00      A    H
ATOM   3536  NE1 TRP A 224      47.369   6.294  30.142  1.00  0.00      A    N
ATOM   3537  HE1 TRP A 224      48.375   6.238  30.071  1.00  0.00      A    H
ATOM   3538  CE2 TRP A 224      46.537   6.786  29.159  1.00  0.00      A    C
ATOM   3539  CD2 TRP A 224      45.224   6.631  29.695  1.00  0.00      A    C
ATOM   3540  CE3 TRP A 224      44.145   7.036  28.878  1.00  0.00      A    C
ATOM   3541  HE3 TRP A 224      43.134   6.910  29.240  1.00  0.00      A    H
ATOM   3542  CZ3 TRP A 224      44.368   7.602  27.609  1.00  0.00      A    C
ATOM   3543  HZ3 TRP A 224      43.525   7.920  27.013  1.00  0.00      A    H
ATOM   3544  CZ2 TRP A 224      46.771   7.329  27.888  1.00  0.00      A    C
ATOM   3545  HZ2 TRP A 224      47.778   7.421  27.508  1.00  0.00      A    H
ATOM   3546  CH2 TRP A 224      45.676   7.751  27.115  1.00  0.00      A    C
ATOM   3547  HH2 TRP A 224      45.842   8.181  26.141  1.00  0.00      A    H
ATOM   3548  C   TRP A 224      43.578   8.172  32.140  1.00  0.00      A    C
ATOM   3549  O   TRP A 224      44.373   9.091  32.289  1.00  0.00      A    O
ATOM   3550  N   LEU A 225      42.416   8.327  31.501  1.00  0.00      A    N
ATOM   3551  HN  LEU A 225      41.732   7.603  31.439  1.00  0.00      A    H
ATOM   3552  CA  LEU A 225      42.037   9.566  30.835  1.00  0.00      A    C
ATOM   3553  HA  LEU A 225      42.846   9.807  30.145  1.00  0.00      A    H
ATOM   3554  CB  LEU A 225      40.760   9.295  30.011  1.00  0.00      A    C
ATOM   3555  HB1 LEU A 225      40.025   9.267  30.688  1.00  0.00      A    H
ATOM   3556  HB2 LEU A 225      40.929   8.377  29.445  1.00  0.00      A    H
ATOM   3557  CG  LEU A 225      40.339  10.362  28.981  1.00  0.00      A    C
ATOM   3558  HG  LEU A 225      39.668   9.877  28.273  1.00  0.00      A    H
ATOM   3559  CD1 LEU A 225      39.563  11.515  29.607  1.00  0.00      A    C
ATOM   3560 HD11 LEU A 225      38.724  11.113  30.170  1.00  0.00      A    H
ATOM   3561 HD12 LEU A 225      40.206  12.098  30.262  1.00  0.00      A    H
ATOM   3562 HD13 LEU A 225      39.176  12.166  28.826  1.00  0.00      A    H
ATOM   3563  CD2 LEU A 225      41.513  10.932  28.188  1.00  0.00      A    C
ATOM   3564 HD21 LEU A 225      42.174  11.511  28.833  1.00  0.00      A    H
ATOM   3565 HD22 LEU A 225      42.073  10.119  27.725  1.00  0.00      A    H
ATOM   3566 HD23 LEU A 225      41.135  11.590  27.410  1.00  0.00      A    H
ATOM   3567  C   LEU A 225      41.943  10.730  31.839  1.00  0.00      A    C
ATOM   3568  O   LEU A 225      42.542  11.773  31.589  1.00  0.00      A    O
ATOM   3569  N   ARG A 226      41.398  10.515  33.048  1.00  0.00      A    N
ATOM   3570  HN  ARG A 226      40.935   9.652  33.238  1.00  0.00      A    H
ATOM   3571  CA  ARG A 226      41.440  11.503  34.150  1.00  0.00      A    C
ATOM   3572  HA  ARG A 226      41.042  12.435  33.767  1.00  0.00      A    H
ATOM   3573  CB  ARG A 226      40.551  11.027  35.315  1.00  0.00      A    C
ATOM   3574  HB1 ARG A 226      40.960  10.171  35.630  1.00  0.00      A    H
ATOM   3575  HB2 ARG A 226      39.531  10.892  34.952  1.00  0.00      A    H
ATOM   3576  CG  ARG A 226      40.524  11.954  36.550  1.00  0.00      A    C
ATOM   3577  HG1 ARG A 226      40.082  11.394  37.403  1.00  0.00      A    H
ATOM   3578  HG2 ARG A 226      41.531  12.134  36.924  1.00  0.00      A    H
ATOM   3579  CD  ARG A 226      39.806  13.290  36.321  1.00  0.00      A    C
ATOM   3580  HD1 ARG A 226      38.844  13.107  35.790  1.00  0.00      A    H
ATOM   3581  HD2 ARG A 226      39.594  13.741  37.292  1.00  0.00      A    H
ATOM   3582  NE  ARG A 226      40.584  14.256  35.524  1.00  0.00      A    N
ATOM   3583  HE  ARG A 226      41.576  14.072  35.403  1.00  0.00      A    H
ATOM   3584  CZ  ARG A 226      40.093  15.286  34.859  1.00  0.00      A    C
ATOM   3585  NH1 ARG A 226      38.836  15.643  34.934  1.00  0.00      A    N
ATOM   3586 HH11 ARG A 226      38.509  16.407  34.367  1.00  0.00      A    H
ATOM   3587 HH12 ARG A 226      38.188  15.124  35.518  1.00  0.00      A    H
ATOM   3588  NH2 ARG A 226      40.862  15.978  34.073  1.00  0.00      A    N
ATOM   3589 HH21 ARG A 226      40.444  16.678  33.473  1.00  0.00      A    H
ATOM   3590 HH22 ARG A 226      41.843  15.745  33.929  1.00  0.00      A    H
ATOM   3591  C   ARG A 226      42.854  11.841  34.636  1.00  0.00      A    C
ATOM   3592  O   ARG A 226      43.113  13.004  34.938  1.00  0.00      A    O
ATOM   3593  N   ARG A 227      43.735  10.843  34.738  1.00  0.00      A    N
ATOM   3594  HN  ARG A 227      43.404   9.925  34.532  1.00  0.00      A    H
ATOM   3595  CA  ARG A 227      45.154  10.964  35.126  1.00  0.00      A    C
ATOM   3596  HA  ARG A 227      45.240  11.645  35.974  1.00  0.00      A    H
ATOM   3597  CB  ARG A 227      45.697   9.572  35.538  1.00  0.00      A    C
ATOM   3598  HB1 ARG A 227      46.685   9.668  35.660  1.00  0.00      A    H
ATOM   3599  HB2 ARG A 227      45.467   8.855  34.752  1.00  0.00      A    H
ATOM   3600  CG  ARG A 227      45.146   9.064  36.889  1.00  0.00      A    C
ATOM   3601  HG1 ARG A 227      45.467   9.767  37.689  1.00  0.00      A    H
ATOM   3602  HG2 ARG A 227      44.062   9.164  36.921  1.00  0.00      A    H
ATOM   3603  CD  ARG A 227      45.526   7.607  37.236  1.00  0.00      A    C
ATOM   3604  HD1 ARG A 227      46.627   7.476  37.127  1.00  0.00      A    H
ATOM   3605  HD2 ARG A 227      45.248   7.437  38.278  1.00  0.00      A    H
ATOM   3606  NE  ARG A 227      44.863   6.591  36.382  1.00  0.00      A    N
ATOM   3607  HE  ARG A 227      44.557   6.906  35.476  1.00  0.00      A    H
ATOM   3608  CZ  ARG A 227      44.556   5.337  36.702  1.00  0.00      A    C
ATOM   3609  NH1 ARG A 227      44.029   4.500  35.864  1.00  0.00      A    N
ATOM   3610 HH11 ARG A 227      43.764   3.586  36.243  1.00  0.00      A    H
ATOM   3611 HH12 ARG A 227      43.777   4.705  34.908  1.00  0.00      A    H
ATOM   3612  NH2 ARG A 227      44.726   4.823  37.884  1.00  0.00      A    N
ATOM   3613 HH21 ARG A 227      45.153   5.347  38.619  1.00  0.00      A    H
ATOM   3614 HH22 ARG A 227      44.365   3.874  38.024  1.00  0.00      A    H
ATOM   3615  C   ARG A 227      46.013  11.594  34.016  1.00  0.00      A    C
ATOM   3616  O   ARG A 227      47.136  12.003  34.291  1.00  0.00      A    O
ATOM   3617  N   LEU A 228      45.497  11.675  32.784  1.00  0.00      A    N
ATOM   3618  HN  LEU A 228      44.549  11.414  32.612  1.00  0.00      A    H
ATOM   3619  CA  LEU A 228      46.219  12.132  31.597  1.00  0.00      A    C
ATOM   3620  HA  LEU A 228      47.274  12.212  31.862  1.00  0.00      A    H
ATOM   3621  CB  LEU A 228      46.085  11.032  30.516  1.00  0.00      A    C
ATOM   3622  HB1 LEU A 228      45.159  11.165  30.164  1.00  0.00      A    H
ATOM   3623  HB2 LEU A 228      46.314  10.082  31.000  1.00  0.00      A    H
ATOM   3624  CG  LEU A 228      47.001  11.083  29.279  1.00  0.00      A    C
ATOM   3625  HG  LEU A 228      46.967  10.098  28.816  1.00  0.00      A    H
ATOM   3626  CD1 LEU A 228      46.537  12.079  28.216  1.00  0.00      A    C
ATOM   3627 HD11 LEU A 228      45.528  11.819  27.898  1.00  0.00      A    H
ATOM   3628 HD12 LEU A 228      46.541  13.093  28.601  1.00  0.00      A    H
ATOM   3629 HD13 LEU A 228      47.199  12.036  27.354  1.00  0.00      A    H
ATOM   3630  CD2 LEU A 228      48.461  11.357  29.648  1.00  0.00      A    C
ATOM   3631 HD21 LEU A 228      48.579  12.383  29.988  1.00  0.00      A    H
ATOM   3632 HD22 LEU A 228      48.766  10.674  30.443  1.00  0.00      A    H
ATOM   3633 HD23 LEU A 228      49.096  11.187  28.785  1.00  0.00      A    H
ATOM   3634  C   LEU A 228      45.777  13.532  31.141  1.00  0.00      A    C
ATOM   3635  O   LEU A 228      46.647  14.348  30.826  1.00  0.00      A    O
ATOM   3636  N   THR A 229      44.475  13.849  31.113  1.00  0.00      A    N
ATOM   3637  HN  THR A 229      43.758  13.214  31.400  1.00  0.00      A    H
ATOM   3638  CA  THR A 229      43.976  15.163  30.657  1.00  0.00      A    C
ATOM   3639  HA  THR A 229      44.717  15.541  29.956  1.00  0.00      A    H
ATOM   3640  CB  THR A 229      42.667  15.076  29.851  1.00  0.00      A    C
ATOM   3641  HB  THR A 229      42.761  14.275  29.119  1.00  0.00      A    H
ATOM   3642  OG1 THR A 229      42.435  16.293  29.176  1.00  0.00      A    O
ATOM   3643  HG1 THR A 229      43.290  16.655  28.849  1.00  0.00      A    H
ATOM   3644  CG2 THR A 229      41.405  14.834  30.672  1.00  0.00      A    C
ATOM   3645 HG21 THR A 229      41.564  14.018  31.369  1.00  0.00      A    H
ATOM   3646 HG22 THR A 229      41.136  15.729  31.231  1.00  0.00      A    H
ATOM   3647 HG23 THR A 229      40.587  14.582  29.998  1.00  0.00      A    H
ATOM   3648  C   THR A 229      43.863  16.202  31.773  1.00  0.00      A    C
ATOM   3649  O   THR A 229      43.416  15.909  32.884  1.00  0.00      A    O
ATOM   3650  N   SER A 230      44.152  17.456  31.418  1.00  0.00      A    N
ATOM   3651  HN  SER A 230      44.564  17.655  30.529  1.00  0.00      A    H
ATOM   3652  CA  SER A 230      43.912  18.644  32.249  1.00  0.00      A    C
ATOM   3653  HA  SER A 230      44.107  18.399  33.294  1.00  0.00      A    H
ATOM   3654  CB  SER A 230      44.867  19.770  31.835  1.00  0.00      A    C
ATOM   3655  HB1 SER A 230      44.602  20.086  30.800  1.00  0.00      A    H
ATOM   3656  HB2 SER A 230      44.760  20.607  32.527  1.00  0.00      A    H
ATOM   3657  OG  SER A 230      46.210  19.326  31.847  1.00  0.00      A    O
ATOM   3658  HG1 SER A 230      46.308  18.664  31.157  1.00  0.00      A    H
ATOM   3659  C   SER A 230      42.469  19.164  32.153  1.00  0.00      A    C
ATOM   3660  O   SER A 230      42.083  20.046  32.916  1.00  0.00      A    O
ATOM   3661  N   LEU A 231      41.682  18.671  31.190  1.00  0.00      A    N
ATOM   3662  HN  LEU A 231      41.966  17.890  30.637  1.00  0.00      A    H
ATOM   3663  CA  LEU A 231      40.360  19.202  30.848  1.00  0.00      A    C
ATOM   3664  HA  LEU A 231      40.371  20.275  31.033  1.00  0.00      A    H
ATOM   3665  CB  LEU A 231      40.117  18.956  29.345  1.00  0.00      A    C
ATOM   3666  HB1 LEU A 231      39.181  19.253  29.156  1.00  0.00      A    H
ATOM   3667  HB2 LEU A 231      40.264  17.895  29.142  1.00  0.00      A    H
ATOM   3668  CG  LEU A 231      41.011  19.781  28.403  1.00  0.00      A    C
ATOM   3669  HG  LEU A 231      42.053  19.615  28.666  1.00  0.00      A    H
ATOM   3670  CD1 LEU A 231      40.791  19.335  26.958  1.00  0.00      A    C
ATOM   3671 HD11 LEU A 231      41.092  18.295  26.854  1.00  0.00      A    H
ATOM   3672 HD12 LEU A 231      39.744  19.450  26.681  1.00  0.00      A    H
ATOM   3673 HD13 LEU A 231      41.403  19.940  26.289  1.00  0.00      A    H
ATOM   3674  CD2 LEU A 231      40.714  21.279  28.490  1.00  0.00      A    C
ATOM   3675 HD21 LEU A 231      39.659  21.467  28.294  1.00  0.00      A    H
ATOM   3676 HD22 LEU A 231      40.977  21.663  29.474  1.00  0.00      A    H
ATOM   3677 HD23 LEU A 231      41.309  21.814  27.748  1.00  0.00      A    H
ATOM   3678  C   LEU A 231      39.214  18.612  31.697  1.00  0.00      A    C
ATOM   3679  O   LEU A 231      39.372  17.558  32.328  1.00  0.00      A    O
ATOM   3680  N   PRO A 232      38.015  19.224  31.648  1.00  0.00      A    N
ATOM   3681  CD  PRO A 232      37.758  20.600  31.258  1.00  0.00      A    C
ATOM   3682  HD1 PRO A 232      38.466  20.352  32.081  1.00  0.00      A    H
ATOM   3683  HD2 PRO A 232      38.507  21.281  31.662  1.00  0.00      A    H
ATOM   3684  CA  PRO A 232      36.763  18.558  31.996  1.00  0.00      A    C
ATOM   3685  HA  PRO A 232      36.815  18.296  33.049  1.00  0.00      A    H
ATOM   3686  CB  PRO A 232      35.653  19.596  31.783  1.00  0.00      A    C
ATOM   3687  HB1 PRO A 232      35.561  20.222  32.699  1.00  0.00      A    H
ATOM   3688  HB2 PRO A 232      35.207  19.474  30.798  1.00  0.00      A    H
ATOM   3689  CG  PRO A 232      36.384  20.937  31.834  1.00  0.00      A    C
ATOM   3690  HG1 PRO A 232      35.720  21.781  32.105  1.00  0.00      A    H
ATOM   3691  HG2 PRO A 232      36.492  21.257  32.871  1.00  0.00      A    H
ATOM   3692  C   PRO A 232      36.521  17.297  31.148  1.00  0.00      A    C
ATOM   3693  O   PRO A 232      36.921  17.242  29.982  1.00  0.00      A    O
ATOM   3694  N   ILE A 233      35.819  16.306  31.710  1.00  0.00      A    N
ATOM   3695  HN  ILE A 233      35.431  16.392  32.625  1.00  0.00      A    H
ATOM   3696  CA  ILE A 233      35.548  15.011  31.058  1.00  0.00      A    C
ATOM   3697  HA  ILE A 233      35.844  15.095  30.018  1.00  0.00      A    H
ATOM   3698  CB  ILE A 233      36.387  13.867  31.676  1.00  0.00      A    C
ATOM   3699  HB  ILE A 233      36.033  13.705  32.694  1.00  0.00      A    H
ATOM   3700  CG2 ILE A 233      36.206  12.564  30.869  1.00  0.00      A    C
ATOM   3701 HG21 ILE A 233      35.159  12.274  30.817  1.00  0.00      A    H
ATOM   3702 HG22 ILE A 233      36.583  12.695  29.854  1.00  0.00      A    H
ATOM   3703 HG23 ILE A 233      36.732  11.739  31.345  1.00  0.00      A    H
ATOM   3704  CG1 ILE A 233      37.891  14.200  31.739  1.00  0.00      A    C
ATOM   3705 HG11 ILE A 233      37.974  15.102  32.162  1.00  0.00      A    H
ATOM   3706 HG12 ILE A 233      38.308  14.215  30.731  1.00  0.00      A    H
ATOM   3707  CD  ILE A 233      38.680  13.221  32.610  1.00  0.00      A    C
ATOM   3708  HD1 ILE A 233      39.745  13.533  32.673  1.00  0.00      A    H
ATOM   3709  HD2 ILE A 233      38.265  13.191  33.640  1.00  0.00      A    H
ATOM   3710  HD3 ILE A 233      38.647  12.195  32.186  1.00  0.00      A    H
ATOM   3711  C   ILE A 233      34.054  14.661  31.099  1.00  0.00      A    C
ATOM   3712  O   ILE A 233      33.426  14.748  32.155  1.00  0.00      A    O
ATOM   3713  N   VAL A 234      33.520  14.143  29.990  1.00  0.00      A    N
ATOM   3714  HN  VAL A 234      34.047  14.130  29.144  1.00  0.00      A    H
ATOM   3715  CA  VAL A 234      32.172  13.561  29.877  1.00  0.00      A    C
ATOM   3716  HA  VAL A 234      31.686  13.614  30.845  1.00  0.00      A    H
ATOM   3717  CB  VAL A 234      31.314  14.349  28.867  1.00  0.00      A    C
ATOM   3718  HB  VAL A 234      31.783  14.291  27.886  1.00  0.00      A    H
ATOM   3719  CG1 VAL A 234      29.888  13.793  28.746  1.00  0.00      A    C
ATOM   3720 HG11 VAL A 234      29.907  12.780  28.349  1.00  0.00      A    H
ATOM   3721 HG12 VAL A 234      29.396  13.800  29.713  1.00  0.00      A    H
ATOM   3722 HG13 VAL A 234      29.312  14.410  28.057  1.00  0.00      A    H
ATOM   3723  CG2 VAL A 234      31.220  15.824  29.260  1.00  0.00      A    C
ATOM   3724 HG21 VAL A 234      30.931  15.924  30.303  1.00  0.00      A    H
ATOM   3725 HG22 VAL A 234      32.184  16.307  29.110  1.00  0.00      A    H
ATOM   3726 HG23 VAL A 234      30.483  16.322  28.632  1.00  0.00      A    H
ATOM   3727  C   VAL A 234      32.258  12.093  29.457  1.00  0.00      A    C
ATOM   3728  O   VAL A 234      32.945  11.791  28.487  1.00  0.00      A    O
ATOM   3729  N   ALA A 235      31.510  11.192  30.103  1.00  0.00      A    N
ATOM   3730  HN  ALA A 235      31.018  11.410  30.945  1.00  0.00      A    H
ATOM   3731  CA  ALA A 235      31.356   9.812  29.622  1.00  0.00      A    C
ATOM   3732  HA  ALA A 235      32.281   9.500  29.137  1.00  0.00      A    H
ATOM   3733  CB  ALA A 235      31.132   8.860  30.803  1.00  0.00      A    C
ATOM   3734  HB1 ALA A 235      32.027   8.813  31.416  1.00  0.00      A    H
ATOM   3735  HB2 ALA A 235      30.285   9.194  31.403  1.00  0.00      A    H
ATOM   3736  HB3 ALA A 235      30.930   7.858  30.425  1.00  0.00      A    H
ATOM   3737  C   ALA A 235      30.215   9.701  28.595  1.00  0.00      A    C
ATOM   3738  O   ALA A 235      29.052   9.873  28.960  1.00  0.00      A    O
ATOM   3739  N   LYS A 236      30.521   9.322  27.351  1.00  0.00      A    N
ATOM   3740  HN  LYS A 236      31.471   9.191  27.071  1.00  0.00      A    H
ATOM   3741  CA  LYS A 236      29.526   9.070  26.309  1.00  0.00      A    C
ATOM   3742  HA  LYS A 236      28.588   9.552  26.585  1.00  0.00      A    H
ATOM   3743  CB  LYS A 236      30.017   9.718  25.012  1.00  0.00      A    C
ATOM   3744  HB1 LYS A 236      30.878   9.286  24.743  1.00  0.00      A    H
ATOM   3745  HB2 LYS A 236      30.169  10.786  25.179  1.00  0.00      A    H
ATOM   3746  CG  LYS A 236      29.002   9.519  23.888  1.00  0.00      A    C
ATOM   3747  HG1 LYS A 236      28.150   9.967  24.160  1.00  0.00      A    H
ATOM   3748  HG2 LYS A 236      28.851   8.452  23.730  1.00  0.00      A    H
ATOM   3749  CD  LYS A 236      29.478  10.147  22.574  1.00  0.00      A    C
ATOM   3750  HD1 LYS A 236      29.861  11.170  22.792  1.00  0.00      A    H
ATOM   3751  HD2 LYS A 236      30.302   9.551  22.177  1.00  0.00      A    H
ATOM   3752  CE  LYS A 236      28.357  10.198  21.533  1.00  0.00      A    C
ATOM   3753  HE1 LYS A 236      27.655  11.032  21.757  1.00  0.00      A    H
ATOM   3754  HE2 LYS A 236      28.808  10.372  20.556  1.00  0.00      A    H
ATOM   3755  NZ  LYS A 236      27.571   8.949  21.505  1.00  0.00      A    N
ATOM   3756  HZ1 LYS A 236      28.155   8.107  21.470  1.00  0.00      A    H
ATOM   3757  HZ2 LYS A 236      26.938   8.884  22.291  1.00  0.00      A    H
ATOM   3758  HZ3 LYS A 236      26.980   8.916  20.681  1.00  0.00      A    H
ATOM   3759  C   LYS A 236      29.233   7.575  26.179  1.00  0.00      A    C
ATOM   3760  O   LYS A 236      30.148   6.782  25.957  1.00  0.00      A    O
ATOM   3761  N   GLY A 237      27.957   7.204  26.296  1.00  0.00      A    N
ATOM   3762  HN  GLY A 237      27.246   7.883  26.476  1.00  0.00      A    H
ATOM   3763  CA  GLY A 237      27.492   5.811  26.176  1.00  0.00      A    C
ATOM   3764  HA1 GLY A 237      28.373   5.225  25.951  1.00  0.00      A    H
ATOM   3765  HA2 GLY A 237      26.762   5.749  25.372  1.00  0.00      A    H
ATOM   3766  C   GLY A 237      26.849   5.233  27.440  1.00  0.00      A    C
ATOM   3767  O   GLY A 237      26.559   4.042  27.492  1.00  0.00      A    O
ATOM   3768  N   ILE A 238      26.640   6.049  28.478  1.00  0.00      A    N
ATOM   3769  HN  ILE A 238      26.855   7.023  28.451  1.00  0.00      A    H
ATOM   3770  CA  ILE A 238      26.075   5.593  29.755  1.00  0.00      A    C
ATOM   3771  HA  ILE A 238      26.475   4.603  29.979  1.00  0.00      A    H
ATOM   3772  CB  ILE A 238      26.493   6.542  30.897  1.00  0.00      A    C
ATOM   3773  HB  ILE A 238      26.059   7.519  30.683  1.00  0.00      A    H
ATOM   3774  CG2 ILE A 238      25.923   6.069  32.244  1.00  0.00      A    C
ATOM   3775 HG21 ILE A 238      24.834   6.144  32.246  1.00  0.00      A    H
ATOM   3776 HG22 ILE A 238      26.211   5.038  32.448  1.00  0.00      A    H
ATOM   3777 HG23 ILE A 238      26.303   6.705  33.042  1.00  0.00      A    H
ATOM   3778  CG1 ILE A 238      28.026   6.738  31.010  1.00  0.00      A    C
ATOM   3779 HG11 ILE A 238      28.156   7.303  31.825  1.00  0.00      A    H
ATOM   3780 HG12 ILE A 238      28.392   7.214  30.100  1.00  0.00      A    H
ATOM   3781  CD  ILE A 238      28.846   5.462  31.251  1.00  0.00      A    C
ATOM   3782  HD1 ILE A 238      29.922   5.712  31.375  1.00  0.00      A    H
ATOM   3783  HD2 ILE A 238      28.502   4.943  32.171  1.00  0.00      A    H
ATOM   3784  HD3 ILE A 238      28.753   4.761  30.395  1.00  0.00      A    H
ATOM   3785  C   ILE A 238      24.550   5.467  29.639  1.00  0.00      A    C
ATOM   3786  O   ILE A 238      23.865   6.455  29.383  1.00  0.00      A    O
ATOM   3787  N   LEU A 239      24.018   4.262  29.862  1.00  0.00      A    N
ATOM   3788  HN  LEU A 239      24.591   3.488  30.125  1.00  0.00      A    H
ATOM   3789  CA  LEU A 239      22.582   3.943  29.751  1.00  0.00      A    C
ATOM   3790  HA  LEU A 239      22.026   4.869  29.605  1.00  0.00      A    H
ATOM   3791  CB  LEU A 239      22.351   3.047  28.515  1.00  0.00      A    C
ATOM   3792  HB1 LEU A 239      21.378   2.815  28.514  1.00  0.00      A    H
ATOM   3793  HB2 LEU A 239      22.994   2.170  28.605  1.00  0.00      A    H
ATOM   3794  CG  LEU A 239      22.611   3.725  27.155  1.00  0.00      A    C
ATOM   3795  HG  LEU A 239      23.621   4.131  27.132  1.00  0.00      A    H
ATOM   3796  CD1 LEU A 239      22.484   2.681  26.045  1.00  0.00      A    C
ATOM   3797 HD11 LEU A 239      23.162   1.851  26.245  1.00  0.00      A    H
ATOM   3798 HD12 LEU A 239      21.461   2.310  25.986  1.00  0.00      A    H
ATOM   3799 HD13 LEU A 239      22.772   3.131  25.098  1.00  0.00      A    H
ATOM   3800  CD2 LEU A 239      21.609   4.849  26.867  1.00  0.00      A    C
ATOM   3801 HD21 LEU A 239      20.588   4.480  26.974  1.00  0.00      A    H
ATOM   3802 HD22 LEU A 239      21.773   5.672  27.559  1.00  0.00      A    H
ATOM   3803 HD23 LEU A 239      21.748   5.215  25.855  1.00  0.00      A    H
ATOM   3804  C   LEU A 239      21.977   3.342  31.037  1.00  0.00      A    C
ATOM   3805  O   LEU A 239      20.891   2.770  30.990  1.00  0.00      A    O
ATOM   3806  N   ARG A 240      22.663   3.483  32.180  1.00  0.00      A    N
ATOM   3807  HN  ARG A 240      23.571   3.891  32.129  1.00  0.00      A    H
ATOM   3808  CA  ARG A 240      22.191   3.085  33.517  1.00  0.00      A    C
ATOM   3809  HA  ARG A 240      21.098   3.001  33.531  1.00  0.00      A    H
ATOM   3810  CB  ARG A 240      22.815   1.743  33.919  1.00  0.00      A    C
ATOM   3811  HB1 ARG A 240      22.559   1.621  34.878  1.00  0.00      A    H
ATOM   3812  HB2 ARG A 240      23.893   1.799  33.769  1.00  0.00      A    H
ATOM   3813  CG  ARG A 240      22.271   0.489  33.224  1.00  0.00      A    C
ATOM   3814  HG1 ARG A 240      21.276   0.248  33.658  1.00  0.00      A    H
ATOM   3815  HG2 ARG A 240      22.093   0.696  32.170  1.00  0.00      A    H
ATOM   3816  CD  ARG A 240      23.261  -0.687  33.307  1.00  0.00      A    C
ATOM   3817  HD1 ARG A 240      22.761  -1.618  32.952  1.00  0.00      A    H
ATOM   3818  HD2 ARG A 240      24.088  -0.469  32.631  1.00  0.00      A    H
ATOM   3819  NE  ARG A 240      23.784  -0.953  34.668  1.00  0.00      A    N
ATOM   3820  HE  ARG A 240      23.304  -0.536  35.467  1.00  0.00      A    H
ATOM   3821  CZ  ARG A 240      24.955  -1.490  34.971  1.00  0.00      A    C
ATOM   3822  NH1 ARG A 240      25.863  -1.736  34.079  1.00  0.00      A    N
ATOM   3823 HH11 ARG A 240      26.803  -1.723  34.434  1.00  0.00      A    H
ATOM   3824 HH12 ARG A 240      25.797  -1.087  33.294  1.00  0.00      A    H
ATOM   3825  NH2 ARG A 240      25.277  -1.770  36.195  1.00  0.00      A    N
ATOM   3826 HH21 ARG A 240      26.208  -2.043  36.416  1.00  0.00      A    H
ATOM   3827 HH22 ARG A 240      24.682  -1.425  36.957  1.00  0.00      A    H
ATOM   3828  C   ARG A 240      22.597   4.120  34.567  1.00  0.00      A    C
ATOM   3829  O   ARG A 240      23.730   4.607  34.542  1.00  0.00      A    O
ATOM   3830  N   GLY A 241      21.729   4.388  35.538  1.00  0.00      A    N
ATOM   3831  HN  GLY A 241      20.826   3.960  35.541  1.00  0.00      A    H
ATOM   3832  CA  GLY A 241      22.001   5.299  36.651  1.00  0.00      A    C
ATOM   3833  HA1 GLY A 241      21.075   5.390  37.201  1.00  0.00      A    H
ATOM   3834  HA2 GLY A 241      22.308   6.268  36.259  1.00  0.00      A    H
ATOM   3835  C   GLY A 241      23.080   4.797  37.618  1.00  0.00      A    C
ATOM   3836  O   GLY A 241      23.792   5.605  38.215  1.00  0.00      A    O
ATOM   3837  N   ASP A 242      23.293   3.482  37.721  1.00  0.00      A    N
ATOM   3838  HN  ASP A 242      22.749   2.790  37.254  1.00  0.00      A    H
ATOM   3839  CA  ASP A 242      24.365   2.908  38.543  1.00  0.00      A    C
ATOM   3840  HA  ASP A 242      24.494   3.558  39.407  1.00  0.00      A    H
ATOM   3841  CB  ASP A 242      23.943   1.551  39.126  1.00  0.00      A    C
ATOM   3842  HB1 ASP A 242      24.687   1.232  39.883  1.00  0.00      A    H
ATOM   3843  HB2 ASP A 242      22.973   1.660  39.615  1.00  0.00      A    H
ATOM   3844  CG  ASP A 242      23.854   0.416  38.107  1.00  0.00      A    C
ATOM   3845  OD1 ASP A 242      23.449   0.656  36.950  1.00  0.00      A    O
ATOM   3846  OD2 ASP A 242      24.209  -0.727  38.457  1.00  0.00      A    O
ATOM   3847  C   ASP A 242      25.730   2.893  37.829  1.00  0.00      A    C
ATOM   3848  O   ASP A 242      26.713   3.288  38.451  1.00  0.00      A    O
ATOM   3849  N   ASP A 243      25.779   2.692  36.503  1.00  0.00      A    N
ATOM   3850  HN  ASP A 243      25.030   2.326  35.957  1.00  0.00      A    H
ATOM   3851  CA  ASP A 243      26.980   3.002  35.699  1.00  0.00      A    C
ATOM   3852  HA  ASP A 243      27.835   2.463  36.112  1.00  0.00      A    H
ATOM   3853  CB  ASP A 243      26.814   2.600  34.223  1.00  0.00      A    C
ATOM   3854  HB1 ASP A 243      25.818   2.929  33.865  1.00  0.00      A    H
ATOM   3855  HB2 ASP A 243      27.615   3.070  33.649  1.00  0.00      A    H
ATOM   3856  CG  ASP A 243      26.888   1.102  33.939  1.00  0.00      A    C
ATOM   3857  OD1 ASP A 243      26.245   0.679  32.949  1.00  0.00      A    O
ATOM   3858  OD2 ASP A 243      27.583   0.357  34.669  1.00  0.00      A    O
ATOM   3859  C   ASP A 243      27.318   4.503  35.734  1.00  0.00      A    C
ATOM   3860  O   ASP A 243      28.492   4.872  35.751  1.00  0.00      A    O
ATOM   3861  N   ALA A 244      26.314   5.385  35.814  1.00  0.00      A    N
ATOM   3862  HN  ALA A 244      25.355   5.107  35.756  1.00  0.00      A    H
ATOM   3863  CA  ALA A 244      26.543   6.820  35.992  1.00  0.00      A    C
ATOM   3864  HA  ALA A 244      27.268   7.143  35.244  1.00  0.00      A    H
ATOM   3865  CB  ALA A 244      25.235   7.574  35.736  1.00  0.00      A    C
ATOM   3866  HB1 ALA A 244      24.791   7.234  34.802  1.00  0.00      A    H
ATOM   3867  HB2 ALA A 244      24.529   7.405  36.548  1.00  0.00      A    H
ATOM   3868  HB3 ALA A 244      25.443   8.640  35.663  1.00  0.00      A    H
ATOM   3869  C   ALA A 244      27.145   7.138  37.374  1.00  0.00      A    C
ATOM   3870  O   ALA A 244      28.127   7.875  37.460  1.00  0.00      A    O
ATOM   3871  N   ARG A 245      26.670   6.472  38.435  1.00  0.00      A    N
ATOM   3872  HN  ARG A 245      25.848   5.918  38.330  1.00  0.00      A    H
ATOM   3873  CA  ARG A 245      27.285   6.497  39.776  1.00  0.00      A    C
ATOM   3874  HA  ARG A 245      27.499   7.533  40.041  1.00  0.00      A    H
ATOM   3875  CB  ARG A 245      26.296   5.923  40.799  1.00  0.00      A    C
ATOM   3876  HB1 ARG A 245      26.793   5.741  41.647  1.00  0.00      A    H
ATOM   3877  HB2 ARG A 245      25.873   4.993  40.421  1.00  0.00      A    H
ATOM   3878  CG  ARG A 245      25.179   6.923  41.118  1.00  0.00      A    C
ATOM   3879  HG1 ARG A 245      25.641   7.858  41.504  1.00  0.00      A    H
ATOM   3880  HG2 ARG A 245      24.667   7.234  40.207  1.00  0.00      A    H
ATOM   3881  CD  ARG A 245      24.162   6.296  42.078  1.00  0.00      A    C
ATOM   3882  HD1 ARG A 245      23.391   5.745  41.492  1.00  0.00      A    H
ATOM   3883  HD2 ARG A 245      24.686   5.604  42.740  1.00  0.00      A    H
ATOM   3884  NE  ARG A 245      23.505   7.327  42.897  1.00  0.00      A    N
ATOM   3885  HE  ARG A 245      23.549   8.286  42.549  1.00  0.00      A    H
ATOM   3886  CZ  ARG A 245      22.893   7.149  44.050  1.00  0.00      A    C
ATOM   3887  NH1 ARG A 245      22.596   5.958  44.495  1.00  0.00      A    N
ATOM   3888 HH11 ARG A 245      22.131   5.854  45.375  1.00  0.00      A    H
ATOM   3889 HH12 ARG A 245      22.792   5.172  43.904  1.00  0.00      A    H
ATOM   3890  NH2 ARG A 245      22.579   8.166  44.790  1.00  0.00      A    N
ATOM   3891 HH21 ARG A 245      22.919   9.092  44.505  1.00  0.00      A    H
ATOM   3892 HH22 ARG A 245      22.099   8.079  45.662  1.00  0.00      A    H
ATOM   3893  C   ARG A 245      28.640   5.781  39.854  1.00  0.00      A    C
ATOM   3894  O   ARG A 245      29.361   5.965  40.838  1.00  0.00      A    O
ATOM   3895  N   GLU A 246      29.034   5.024  38.833  1.00  0.00      A    N
ATOM   3896  HN  GLU A 246      28.417   4.732  38.108  1.00  0.00      A    H
ATOM   3897  CA  GLU A 246      30.407   4.547  38.673  1.00  0.00      A    C
ATOM   3898  HA  GLU A 246      30.827   4.437  39.664  1.00  0.00      A    H
ATOM   3899  CB  GLU A 246      30.435   3.157  38.012  1.00  0.00      A    C
ATOM   3900  HB1 GLU A 246      30.293   3.290  37.031  1.00  0.00      A    H
ATOM   3901  HB2 GLU A 246      29.653   2.540  38.457  1.00  0.00      A    H
ATOM   3902  CG  GLU A 246      31.781   2.437  38.205  1.00  0.00      A    C
ATOM   3903  HG1 GLU A 246      31.684   1.382  37.890  1.00  0.00      A    H
ATOM   3904  HG2 GLU A 246      32.541   2.957  37.619  1.00  0.00      A    H
ATOM   3905  CD  GLU A 246      32.206   2.404  39.678  1.00  0.00      A    C
ATOM   3906  OE1 GLU A 246      33.267   2.983  39.995  1.00  0.00      A    O
ATOM   3907  OE2 GLU A 246      31.396   1.986  40.536  1.00  0.00      A    O
ATOM   3908  C   GLU A 246      31.281   5.598  37.985  1.00  0.00      A    C
ATOM   3909  O   GLU A 246      32.215   6.092  38.612  1.00  0.00      A    O
ATOM   3910  N   ALA A 247      30.873   6.102  36.817  1.00  0.00      A    N
ATOM   3911  HN  ALA A 247      30.041   5.756  36.383  1.00  0.00      A    H
ATOM   3912  CA  ALA A 247      31.569   7.163  36.086  1.00  0.00      A    C
ATOM   3913  HA  ALA A 247      32.529   6.778  35.744  1.00  0.00      A    H
ATOM   3914  CB  ALA A 247      30.724   7.512  34.855  1.00  0.00      A    C
ATOM   3915  HB1 ALA A 247      30.632   6.642  34.206  1.00  0.00      A    H
ATOM   3916  HB2 ALA A 247      29.727   7.818  35.171  1.00  0.00      A    H
ATOM   3917  HB3 ALA A 247      31.194   8.324  34.300  1.00  0.00      A    H
ATOM   3918  C   ALA A 247      31.861   8.415  36.941  1.00  0.00      A    C
ATOM   3919  O   ALA A 247      32.987   8.916  36.926  1.00  0.00      A    O
ATOM   3920  N   VAL A 248      30.898   8.856  37.762  1.00  0.00      A    N
ATOM   3921  HN  VAL A 248      30.010   8.405  37.793  1.00  0.00      A    H
ATOM   3922  CA  VAL A 248      31.029  10.010  38.678  1.00  0.00      A    C
ATOM   3923  HA  VAL A 248      31.261  10.897  38.087  1.00  0.00      A    H
ATOM   3924  CB  VAL A 248      29.679  10.255  39.394  1.00  0.00      A    C
ATOM   3925  HB  VAL A 248      29.287   9.295  39.734  1.00  0.00      A    H
ATOM   3926  CG1 VAL A 248      29.745  11.186  40.614  1.00  0.00      A    C
ATOM   3927 HG11 VAL A 248      30.335  10.726  41.407  1.00  0.00      A    H
ATOM   3928 HG12 VAL A 248      30.203  12.136  40.334  1.00  0.00      A    H
ATOM   3929 HG13 VAL A 248      28.742  11.369  40.999  1.00  0.00      A    H
ATOM   3930  CG2 VAL A 248      28.664  10.889  38.432  1.00  0.00      A    C
ATOM   3931 HG21 VAL A 248      28.963  11.909  38.199  1.00  0.00      A    H
ATOM   3932 HG22 VAL A 248      28.606  10.327  37.502  1.00  0.00      A    H
ATOM   3933 HG23 VAL A 248      27.676  10.902  38.893  1.00  0.00      A    H
ATOM   3934  C   VAL A 248      32.183   9.860  39.685  1.00  0.00      A    C
ATOM   3935  O   VAL A 248      32.781  10.865  40.065  1.00  0.00      A    O
ATOM   3936  N   LYS A 249      32.583   8.639  40.069  1.00  0.00      A    N
ATOM   3937  HN  LYS A 249      32.150   7.803  39.735  1.00  0.00      A    H
ATOM   3938  CA  LYS A 249      33.697   8.433  41.017  1.00  0.00      A    C
ATOM   3939  HA  LYS A 249      33.619   9.177  41.812  1.00  0.00      A    H
ATOM   3940  CB  LYS A 249      33.617   7.039  41.657  1.00  0.00      A    C
ATOM   3941  HB1 LYS A 249      34.445   6.901  42.201  1.00  0.00      A    H
ATOM   3942  HB2 LYS A 249      33.563   6.279  40.876  1.00  0.00      A    H
ATOM   3943  CG  LYS A 249      32.419   6.913  42.614  1.00  0.00      A    C
ATOM   3944  HG1 LYS A 249      31.589   6.878  42.057  1.00  0.00      A    H
ATOM   3945  HG2 LYS A 249      32.419   7.768  43.291  1.00  0.00      A    H
ATOM   3946  CD  LYS A 249      32.489   5.636  43.466  1.00  0.00      A    C
ATOM   3947  HD1 LYS A 249      33.446   5.646  44.037  1.00  0.00      A    H
ATOM   3948  HD2 LYS A 249      31.693   5.655  44.211  1.00  0.00      A    H
ATOM   3949  CE  LYS A 249      32.388   4.352  42.635  1.00  0.00      A    C
ATOM   3950  HE1 LYS A 249      33.017   4.429  41.721  1.00  0.00      A    H
ATOM   3951  HE2 LYS A 249      32.750   3.508  43.227  1.00  0.00      A    H
ATOM   3952  NZ  LYS A 249      31.003   4.075  42.197  1.00  0.00      A    N
ATOM   3953  HZ1 LYS A 249      30.385   3.901  42.969  1.00  0.00      A    H
ATOM   3954  HZ2 LYS A 249      30.627   4.832  41.631  1.00  0.00      A    H
ATOM   3955  HZ3 LYS A 249      31.022   3.232  41.611  1.00  0.00      A    H
ATOM   3956  C   LYS A 249      35.082   8.662  40.403  1.00  0.00      A    C
ATOM   3957  O   LYS A 249      36.037   8.883  41.144  1.00  0.00      A    O
ATOM   3958  N   HSD A 250      35.208   8.672  39.075  1.00  0.00      A    N
ATOM   3959  HN  HSD A 250      34.407   8.673  38.479  1.00  0.00      A    H
ATOM   3960  CA  HSD A 250      36.507   8.682  38.380  1.00  0.00      A    C
ATOM   3961  HA  HSD A 250      37.264   8.351  39.094  1.00  0.00      A    H
ATOM   3962  CB  HSD A 250      36.501   7.619  37.266  1.00  0.00      A    C
ATOM   3963  HB1 HSD A 250      35.758   7.910  36.492  1.00  0.00      A    H
ATOM   3964  HB2 HSD A 250      37.486   7.569  36.801  1.00  0.00      A    H
ATOM   3965  ND1 HSD A 250      36.794   5.655  38.913  1.00  0.00      A    N
ATOM   3966  HD1 HSD A 250      37.610   5.993  39.383  1.00  0.00      A    H
ATOM   3967  CG  HSD A 250      36.159   6.256  37.820  1.00  0.00      A    C
ATOM   3968  CE1 HSD A 250      36.017   4.618  39.260  1.00  0.00      A    C
ATOM   3969  HE1 HSD A 250      36.160   3.992  40.130  1.00  0.00      A    H
ATOM   3970  NE2 HSD A 250      34.963   4.524  38.443  1.00  0.00      A    N
ATOM   3971  CD2 HSD A 250      35.028   5.550  37.530  1.00  0.00      A    C
ATOM   3972  HD2 HSD A 250      34.256   5.837  36.833  1.00  0.00      A    H
ATOM   3973  C   HSD A 250      36.971  10.084  37.954  1.00  0.00      A    C
ATOM   3974  O   HSD A 250      37.721  10.232  36.992  1.00  0.00      A    O
ATOM   3975  N   GLY A 251      36.528  11.126  38.669  1.00  0.00      A    N
ATOM   3976  HN  GLY A 251      35.893  10.974  39.426  1.00  0.00      A    H
ATOM   3977  CA  GLY A 251      36.908  12.527  38.429  1.00  0.00      A    C
ATOM   3978  HA1 GLY A 251      37.983  12.528  38.310  1.00  0.00      A    H
ATOM   3979  HA2 GLY A 251      36.584  13.121  39.282  1.00  0.00      A    H
ATOM   3980  C   GLY A 251      36.290  13.150  37.168  1.00  0.00      A    C
ATOM   3981  O   GLY A 251      36.812  14.137  36.637  1.00  0.00      A    O
ATOM   3982  N   LEU A 252      35.212  12.541  36.670  1.00  0.00      A    N
ATOM   3983  HN  LEU A 252      34.880  11.694  37.079  1.00  0.00      A    H
ATOM   3984  CA  LEU A 252      34.425  13.006  35.530  1.00  0.00      A    C
ATOM   3985  HA  LEU A 252      35.101  13.424  34.784  1.00  0.00      A    H
ATOM   3986  CB  LEU A 252      33.686  11.807  34.908  1.00  0.00      A    C
ATOM   3987  HB1 LEU A 252      32.862  12.173  34.475  1.00  0.00      A    H
ATOM   3988  HB2 LEU A 252      33.425  11.095  35.689  1.00  0.00      A    H
ATOM   3989  CG  LEU A 252      34.475  11.101  33.794  1.00  0.00      A    C
ATOM   3990  HG  LEU A 252      34.568  11.797  32.966  1.00  0.00      A    H
ATOM   3991  CD1 LEU A 252      35.875  10.623  34.185  1.00  0.00      A    C
ATOM   3992 HD11 LEU A 252      36.500  11.466  34.475  1.00  0.00      A    H
ATOM   3993 HD12 LEU A 252      35.808   9.926  35.020  1.00  0.00      A    H
ATOM   3994 HD13 LEU A 252      36.349  10.128  33.339  1.00  0.00      A    H
ATOM   3995  CD2 LEU A 252      33.681   9.894  33.308  1.00  0.00      A    C
ATOM   3996 HD21 LEU A 252      33.621   9.147  34.100  1.00  0.00      A    H
ATOM   3997 HD22 LEU A 252      32.676  10.216  33.039  1.00  0.00      A    H
ATOM   3998 HD23 LEU A 252      34.169   9.462  32.435  1.00  0.00      A    H
ATOM   3999  C   LEU A 252      33.465  14.136  35.926  1.00  0.00      A    C
ATOM   4000  O   LEU A 252      33.185  14.371  37.100  1.00  0.00      A    O
ATOM   4001  N   ASN A 253      33.004  14.880  34.921  1.00  0.00      A    N
ATOM   4002  HN  ASN A 253      33.117  14.590  33.972  1.00  0.00      A    H
ATOM   4003  CA  ASN A 253      32.306  16.158  35.086  1.00  0.00      A    C
ATOM   4004  HA  ASN A 253      32.059  16.296  36.140  1.00  0.00      A    H
ATOM   4005  CB  ASN A 253      33.270  17.286  34.671  1.00  0.00      A    C
ATOM   4006  HB1 ASN A 253      33.352  17.273  33.562  1.00  0.00      A    H
ATOM   4007  HB2 ASN A 253      32.867  18.243  35.003  1.00  0.00      A    H
ATOM   4008  CG  ASN A 253      34.667  17.109  35.248  1.00  0.00      A    C
ATOM   4009  OD1 ASN A 253      35.628  16.880  34.531  1.00  0.00      A    O
ATOM   4010  ND2 ASN A 253      34.817  17.098  36.551  1.00  0.00      A    N
ATOM   4011 HD21 ASN A 253      34.010  17.109  37.151  1.00  0.00      A    H
ATOM   4012 HD22 ASN A 253      35.720  16.821  36.895  1.00  0.00      A    H
ATOM   4013  C   ASN A 253      30.969  16.215  34.325  1.00  0.00      A    C
ATOM   4014  O   ASN A 253      30.104  17.014  34.686  1.00  0.00      A    O
ATOM   4015  N   GLY A 254      30.754  15.302  33.368  1.00  0.00      A    N
ATOM   4016  HN  GLY A 254      31.504  14.724  33.048  1.00  0.00      A    H
ATOM   4017  CA  GLY A 254      29.460  15.072  32.727  1.00  0.00      A    C
ATOM   4018  HA1 GLY A 254      29.481  15.643  31.809  1.00  0.00      A    H
ATOM   4019  HA2 GLY A 254      28.686  15.409  33.407  1.00  0.00      A    H
ATOM   4020  C   GLY A 254      29.165  13.609  32.370  1.00  0.00      A    C
ATOM   4021  O   GLY A 254      30.068  12.770  32.323  1.00  0.00      A    O
ATOM   4022  N   ILE A 255      27.900  13.325  32.042  1.00  0.00      A    N
ATOM   4023  HN  ILE A 255      27.203  14.037  32.098  1.00  0.00      A    H
ATOM   4024  CA  ILE A 255      27.393  12.019  31.585  1.00  0.00      A    C
ATOM   4025  HA  ILE A 255      28.230  11.372  31.320  1.00  0.00      A    H
ATOM   4026  CB  ILE A 255      26.571  11.329  32.705  1.00  0.00      A    C
ATOM   4027  HB  ILE A 255      25.728  11.977  32.949  1.00  0.00      A    H
ATOM   4028  CG2 ILE A 255      25.994   9.990  32.214  1.00  0.00      A    C
ATOM   4029 HG21 ILE A 255      25.238  10.159  31.447  1.00  0.00      A    H
ATOM   4030 HG22 ILE A 255      26.793   9.381  31.796  1.00  0.00      A    H
ATOM   4031 HG23 ILE A 255      25.527   9.457  33.042  1.00  0.00      A    H
ATOM   4032  CG1 ILE A 255      27.352  11.107  34.019  1.00  0.00      A    C
ATOM   4033 HG11 ILE A 255      26.692  10.685  34.640  1.00  0.00      A    H
ATOM   4034 HG12 ILE A 255      27.725  12.064  34.372  1.00  0.00      A    H
ATOM   4035  CD  ILE A 255      28.532  10.130  33.949  1.00  0.00      A    C
ATOM   4036  HD1 ILE A 255      28.985  10.000  34.955  1.00  0.00      A    H
ATOM   4037  HD2 ILE A 255      28.196   9.134  33.587  1.00  0.00      A    H
ATOM   4038  HD3 ILE A 255      29.320  10.506  33.263  1.00  0.00      A    H
ATOM   4039  C   ILE A 255      26.532  12.222  30.330  1.00  0.00      A    C
ATOM   4040  O   ILE A 255      25.448  12.789  30.409  1.00  0.00      A    O
ATOM   4041  N   LEU A 256      26.976  11.731  29.173  1.00  0.00      A    N
ATOM   4042  HN  LEU A 256      27.870  11.294  29.099  1.00  0.00      A    H
ATOM   4043  CA  LEU A 256      26.224  11.776  27.919  1.00  0.00      A    C
ATOM   4044  HA  LEU A 256      25.458  12.546  28.006  1.00  0.00      A    H
ATOM   4045  CB  LEU A 256      27.152  12.228  26.776  1.00  0.00      A    C
ATOM   4046  HB1 LEU A 256      27.935  11.606  26.781  1.00  0.00      A    H
ATOM   4047  HB2 LEU A 256      27.430  13.266  26.956  1.00  0.00      A    H
ATOM   4048  CG  LEU A 256      26.529  12.134  25.371  1.00  0.00      A    C
ATOM   4049  HG  LEU A 256      26.360  11.088  25.122  1.00  0.00      A    H
ATOM   4050  CD1 LEU A 256      25.212  12.885  25.232  1.00  0.00      A    C
ATOM   4051 HD11 LEU A 256      24.444  12.412  25.838  1.00  0.00      A    H
ATOM   4052 HD12 LEU A 256      25.336  13.927  25.511  1.00  0.00      A    H
ATOM   4053 HD13 LEU A 256      24.899  12.835  24.190  1.00  0.00      A    H
ATOM   4054  CD2 LEU A 256      27.481  12.741  24.346  1.00  0.00      A    C
ATOM   4055 HD21 LEU A 256      27.553  13.819  24.490  1.00  0.00      A    H
ATOM   4056 HD22 LEU A 256      28.466  12.297  24.441  1.00  0.00      A    H
ATOM   4057 HD23 LEU A 256      27.093  12.532  23.349  1.00  0.00      A    H
ATOM   4058  C   LEU A 256      25.484  10.450  27.676  1.00  0.00      A    C
ATOM   4059  O   LEU A 256      26.077   9.422  27.314  1.00  0.00      A    O
ATOM   4060  N   VAL A 257      24.164  10.516  27.869  1.00  0.00      A    N
ATOM   4061  HN  VAL A 257      23.753  11.376  28.160  1.00  0.00      A    H
ATOM   4062  CA  VAL A 257      23.209   9.416  27.693  1.00  0.00      A    C
ATOM   4063  HA  VAL A 257      23.608   8.542  28.203  1.00  0.00      A    H
ATOM   4064  CB  VAL A 257      21.844   9.758  28.335  1.00  0.00      A    C
ATOM   4065  HB  VAL A 257      21.365  10.575  27.795  1.00  0.00      A    H
ATOM   4066  CG1 VAL A 257      20.913   8.537  28.310  1.00  0.00      A    C
ATOM   4067 HG11 VAL A 257      20.743   8.210  27.286  1.00  0.00      A    H
ATOM   4068 HG12 VAL A 257      21.351   7.720  28.884  1.00  0.00      A    H
ATOM   4069 HG13 VAL A 257      19.950   8.800  28.748  1.00  0.00      A    H
ATOM   4070  CG2 VAL A 257      22.028  10.178  29.797  1.00  0.00      A    C
ATOM   4071 HG21 VAL A 257      22.645   9.439  30.305  1.00  0.00      A    H
ATOM   4072 HG22 VAL A 257      22.522  11.146  29.854  1.00  0.00      A    H
ATOM   4073 HG23 VAL A 257      21.062  10.264  30.290  1.00  0.00      A    H
ATOM   4074  C   VAL A 257      23.069   9.095  26.209  1.00  0.00      A    C
ATOM   4075  O   VAL A 257      22.594   9.924  25.431  1.00  0.00      A    O
ATOM   4076  N   SER A 258      23.543   7.910  25.813  1.00  0.00      A    N
ATOM   4077  HN  SER A 258      23.809   7.190  26.453  1.00  0.00      A    H
ATOM   4078  CA  SER A 258      23.718   7.554  24.403  1.00  0.00      A    C
ATOM   4079  HA  SER A 258      22.969   8.066  23.808  1.00  0.00      A    H
ATOM   4080  CB  SER A 258      25.069   8.063  23.915  1.00  0.00      A    C
ATOM   4081  HB1 SER A 258      25.138   9.148  24.156  1.00  0.00      A    H
ATOM   4082  HB2 SER A 258      25.874   7.512  24.400  1.00  0.00      A    H
ATOM   4083  OG  SER A 258      25.138   7.871  22.519  1.00  0.00      A    O
ATOM   4084  HG1 SER A 258      24.688   8.643  22.084  1.00  0.00      A    H
ATOM   4085  C   SER A 258      23.630   6.050  24.136  1.00  0.00      A    C
ATOM   4086  O   SER A 258      24.401   5.271  24.688  1.00  0.00      A    O
ATOM   4087  N   ASN A 259      22.778   5.668  23.180  1.00  0.00      A    N
ATOM   4088  HN  ASN A 259      22.036   6.280  22.908  1.00  0.00      A    H
ATOM   4089  CA  ASN A 259      22.813   4.388  22.450  1.00  0.00      A    C
ATOM   4090  HA  ASN A 259      23.439   3.679  23.002  1.00  0.00      A    H
ATOM   4091  CB  ASN A 259      21.386   3.793  22.410  1.00  0.00      A    C
ATOM   4092  HB1 ASN A 259      21.424   2.857  21.811  1.00  0.00      A    H
ATOM   4093  HB2 ASN A 259      21.062   3.568  23.426  1.00  0.00      A    H
ATOM   4094  CG  ASN A 259      20.361   4.709  21.764  1.00  0.00      A    C
ATOM   4095  OD1 ASN A 259      20.639   5.524  20.895  1.00  0.00      A    O
ATOM   4096  ND2 ASN A 259      19.137   4.639  22.214  1.00  0.00      A    N
ATOM   4097 HD21 ASN A 259      18.427   5.238  21.804  1.00  0.00      A    H
ATOM   4098 HD22 ASN A 259      18.923   3.961  22.924  1.00  0.00      A    H
ATOM   4099  C   ASN A 259      23.467   4.571  21.051  1.00  0.00      A    C
ATOM   4100  O   ASN A 259      23.260   3.779  20.131  1.00  0.00      A    O
ATOM   4101  N   HSD A 260      24.188   5.681  20.872  1.00  0.00      A    N
ATOM   4102  HN  HSD A 260      24.403   6.208  21.693  1.00  0.00      A    H
ATOM   4103  CA  HSD A 260      24.711   6.234  19.621  1.00  0.00      A    C
ATOM   4104  HA  HSD A 260      25.094   7.210  19.911  1.00  0.00      A    H
ATOM   4105  CB  HSD A 260      25.887   5.387  19.098  1.00  0.00      A    C
ATOM   4106  HB1 HSD A 260      26.248   4.725  19.915  1.00  0.00      A    H
ATOM   4107  HB2 HSD A 260      25.562   4.688  18.332  1.00  0.00      A    H
ATOM   4108  ND1 HSD A 260      27.336   7.428  19.247  1.00  0.00      A    N
ATOM   4109  HD1 HSD A 260      26.753   7.935  19.883  1.00  0.00      A    H
ATOM   4110  CG  HSD A 260      27.016   6.245  18.614  1.00  0.00      A    C
ATOM   4111  CE1 HSD A 260      28.602   7.679  18.931  1.00  0.00      A    C
ATOM   4112  HE1 HSD A 260      29.219   8.381  19.463  1.00  0.00      A    H
ATOM   4113  NE2 HSD A 260      29.056   6.799  18.035  1.00  0.00      A    N
ATOM   4114  CD2 HSD A 260      28.067   5.878  17.827  1.00  0.00      A    C
ATOM   4115  HD2 HSD A 260      28.183   4.989  17.232  1.00  0.00      A    H
ATOM   4116  C   HSD A 260      23.681   6.595  18.554  1.00  0.00      A    C
ATOM   4117  O   HSD A 260      23.877   6.295  17.380  1.00  0.00      A    O
ATOM   4118  N   GLY A 261      22.500   7.074  18.956  1.00  0.00      A    N
ATOM   4119  HN  GLY A 261      22.339   7.404  19.885  1.00  0.00      A    H
ATOM   4120  CA  GLY A 261      21.351   7.148  18.049  1.00  0.00      A    C
ATOM   4121  HA1 GLY A 261      21.606   7.840  17.258  1.00  0.00      A    H
ATOM   4122  HA2 GLY A 261      20.475   7.464  18.614  1.00  0.00      A    H
ATOM   4123  C   GLY A 261      21.051   5.782  17.409  1.00  0.00      A    C
ATOM   4124  O   GLY A 261      20.869   5.697  16.195  1.00  0.00      A    O
ATOM   4125  N   ALA A 262      21.130   4.718  18.212  1.00  0.00      A    N
ATOM   4126  HN  ALA A 262      21.231   4.924  19.185  1.00  0.00      A    H
ATOM   4127  CA  ALA A 262      21.090   3.293  17.872  1.00  0.00      A    C
ATOM   4128  HA  ALA A 262      21.224   2.764  18.816  1.00  0.00      A    H
ATOM   4129  CB  ALA A 262      19.693   2.919  17.383  1.00  0.00      A    C
ATOM   4130  HB1 ALA A 262      18.948   3.199  18.125  1.00  0.00      A    H
ATOM   4131  HB2 ALA A 262      19.479   3.411  16.436  1.00  0.00      A    H
ATOM   4132  HB3 ALA A 262      19.661   1.841  17.236  1.00  0.00      A    H
ATOM   4133  C   ALA A 262      22.215   2.745  16.968  1.00  0.00      A    C
ATOM   4134  O   ALA A 262      22.235   1.553  16.671  1.00  0.00      A    O
ATOM   4135  N   ARG A 263      23.209   3.542  16.553  1.00  0.00      A    N
ATOM   4136  HN  ARG A 263      23.260   4.492  16.854  1.00  0.00      A    H
ATOM   4137  CA  ARG A 263      24.277   3.076  15.639  1.00  0.00      A    C
ATOM   4138  HA  ARG A 263      23.826   2.656  14.738  1.00  0.00      A    H
ATOM   4139  CB  ARG A 263      25.166   4.252  15.235  1.00  0.00      A    C
ATOM   4140  HB1 ARG A 263      25.835   3.892  14.585  1.00  0.00      A    H
ATOM   4141  HB2 ARG A 263      25.659   4.658  16.117  1.00  0.00      A    H
ATOM   4142  CG  ARG A 263      24.410   5.373  14.514  1.00  0.00      A    C
ATOM   4143  HG1 ARG A 263      23.964   4.958  13.584  1.00  0.00      A    H
ATOM   4144  HG2 ARG A 263      23.551   5.711  15.084  1.00  0.00      A    H
ATOM   4145  CD  ARG A 263      25.356   6.551  14.286  1.00  0.00      A    C
ATOM   4146  HD1 ARG A 263      24.792   7.395  13.826  1.00  0.00      A    H
ATOM   4147  HD2 ARG A 263      25.758   6.872  15.248  1.00  0.00      A    H
ATOM   4148  NE  ARG A 263      26.466   6.166  13.401  1.00  0.00      A    N
ATOM   4149  HE  ARG A 263      27.401   6.070  13.817  1.00  0.00      A    H
ATOM   4150  CZ  ARG A 263      26.361   5.875  12.122  1.00  0.00      A    C
ATOM   4151  NH1 ARG A 263      25.247   5.905  11.452  1.00  0.00      A    N
ATOM   4152 HH11 ARG A 263      25.309   5.691  10.464  1.00  0.00      A    H
ATOM   4153 HH12 ARG A 263      24.392   6.150  11.906  1.00  0.00      A    H
ATOM   4154  NH2 ARG A 263      27.399   5.561  11.439  1.00  0.00      A    N
ATOM   4155 HH21 ARG A 263      27.336   5.503  10.434  1.00  0.00      A    H
ATOM   4156 HH22 ARG A 263      28.309   5.564  11.896  1.00  0.00      A    H
ATOM   4157  C   ARG A 263      25.172   1.981  16.227  1.00  0.00      A    C
ATOM   4158  O   ARG A 263      25.859   1.280  15.486  1.00  0.00      A    O
ATOM   4159  N   GLN A 264      25.204   1.874  17.554  1.00  0.00      A    N
ATOM   4160  HN  GLN A 264      24.608   2.431  18.129  1.00  0.00      A    H
ATOM   4161  CA  GLN A 264      26.080   0.965  18.292  1.00  0.00      A    C
ATOM   4162  HA  GLN A 264      26.746   0.446  17.604  1.00  0.00      A    H
ATOM   4163  CB  GLN A 264      26.916   1.780  19.285  1.00  0.00      A    C
ATOM   4164  HB1 GLN A 264      27.348   1.154  19.934  1.00  0.00      A    H
ATOM   4165  HB2 GLN A 264      26.274   2.471  19.832  1.00  0.00      A    H
ATOM   4166  CG  GLN A 264      28.011   2.555  18.544  1.00  0.00      A    C
ATOM   4167  HG1 GLN A 264      27.564   3.200  17.757  1.00  0.00      A    H
ATOM   4168  HG2 GLN A 264      28.555   3.190  19.243  1.00  0.00      A    H
ATOM   4169  CD  GLN A 264      28.981   1.615  17.850  1.00  0.00      A    C
ATOM   4170  OE1 GLN A 264      29.010   1.501  16.631  1.00  0.00      A    O
ATOM   4171  NE2 GLN A 264      29.628   0.774  18.619  1.00  0.00      A    N
ATOM   4172 HE21 GLN A 264      29.553   0.909  19.625  1.00  0.00      A    H
ATOM   4173 HE22 GLN A 264      30.253   0.075  18.247  1.00  0.00      A    H
ATOM   4174  C   GLN A 264      25.325  -0.128  19.027  1.00  0.00      A    C
ATOM   4175  O   GLN A 264      25.761  -1.279  19.008  1.00  0.00      A    O
ATOM   4176  N   LEU A 265      24.189   0.221  19.632  1.00  0.00      A    N
ATOM   4177  HN  LEU A 265      23.824   1.149  19.598  1.00  0.00      A    H
ATOM   4178  CA  LEU A 265      23.378  -0.712  20.395  1.00  0.00      A    C
ATOM   4179  HA  LEU A 265      23.661  -1.718  20.085  1.00  0.00      A    H
ATOM   4180  CB  LEU A 265      23.691  -0.548  21.895  1.00  0.00      A    C
ATOM   4181  HB1 LEU A 265      23.303   0.335  22.161  1.00  0.00      A    H
ATOM   4182  HB2 LEU A 265      24.773  -0.599  22.030  1.00  0.00      A    H
ATOM   4183  CG  LEU A 265      23.041  -1.597  22.817  1.00  0.00      A    C
ATOM   4184  HG  LEU A 265      21.958  -1.554  22.714  1.00  0.00      A    H
ATOM   4185  CD1 LEU A 265      23.513  -3.021  22.512  1.00  0.00      A    C
ATOM   4186 HD11 LEU A 265      23.169  -3.331  21.527  1.00  0.00      A    H
ATOM   4187 HD12 LEU A 265      24.601  -3.075  22.553  1.00  0.00      A    H
ATOM   4188 HD13 LEU A 265      23.088  -3.711  23.241  1.00  0.00      A    H
ATOM   4189  CD2 LEU A 265      23.407  -1.277  24.267  1.00  0.00      A    C
ATOM   4190 HD21 LEU A 265      24.490  -1.285  24.391  1.00  0.00      A    H
ATOM   4191 HD22 LEU A 265      23.022  -0.295  24.537  1.00  0.00      A    H
ATOM   4192 HD23 LEU A 265      22.971  -2.022  24.932  1.00  0.00      A    H
ATOM   4193  C   LEU A 265      21.890  -0.527  20.081  1.00  0.00      A    C
ATOM   4194  O   LEU A 265      21.396   0.600  20.035  1.00  0.00      A    O
ATOM   4195  N   ASP A 266      21.195  -1.647  19.902  1.00  0.00      A    N
ATOM   4196  HN  ASP A 266      21.637  -2.539  19.947  1.00  0.00      A    H
ATOM   4197  CA  ASP A 266      19.760  -1.735  19.628  1.00  0.00      A    C
ATOM   4198  HA  ASP A 266      19.293  -0.818  19.975  1.00  0.00      A    H
ATOM   4199  CB  ASP A 266      19.550  -1.834  18.107  1.00  0.00      A    C
ATOM   4200  HB1 ASP A 266      20.296  -1.195  17.593  1.00  0.00      A    H
ATOM   4201  HB2 ASP A 266      19.705  -2.869  17.802  1.00  0.00      A    H
ATOM   4202  CG  ASP A 266      18.165  -1.360  17.662  1.00  0.00      A    C
ATOM   4203  OD1 ASP A 266      17.179  -2.058  17.978  1.00  0.00      A    O
ATOM   4204  OD2 ASP A 266      18.050  -0.252  17.088  1.00  0.00      A    O
ATOM   4205  C   ASP A 266      19.160  -2.918  20.426  1.00  0.00      A    C
ATOM   4206  O   ASP A 266      19.906  -3.665  21.066  1.00  0.00      A    O
ATOM   4207  N   GLY A 267      17.833  -3.055  20.484  1.00  0.00      A    N
ATOM   4208  HN  GLY A 267      17.247  -2.558  19.845  1.00  0.00      A    H
ATOM   4209  CA  GLY A 267      17.133  -3.914  21.453  1.00  0.00      A    C
ATOM   4210  HA1 GLY A 267      17.687  -4.842  21.495  1.00  0.00      A    H
ATOM   4211  HA2 GLY A 267      16.108  -4.060  21.110  1.00  0.00      A    H
ATOM   4212  C   GLY A 267      17.080  -3.326  22.875  1.00  0.00      A    C
ATOM   4213  O   GLY A 267      16.896  -4.051  23.851  1.00  0.00      A    O
ATOM   4214  N   VAL A 268      17.287  -2.012  23.000  1.00  0.00      A    N
ATOM   4215  HN  VAL A 268      17.417  -1.472  22.173  1.00  0.00      A    H
ATOM   4216  CA  VAL A 268      17.349  -1.234  24.252  1.00  0.00      A    C
ATOM   4217  HA  VAL A 268      16.982  -1.858  25.067  1.00  0.00      A    H
ATOM   4218  CB  VAL A 268      18.812  -0.846  24.574  1.00  0.00      A    C
ATOM   4219  HB  VAL A 268      18.832  -0.301  25.513  1.00  0.00      A    H
ATOM   4220  CG1 VAL A 268      19.683  -2.092  24.770  1.00  0.00      A    C
ATOM   4221 HG11 VAL A 268      19.201  -2.776  25.469  1.00  0.00      A    H
ATOM   4222 HG12 VAL A 268      19.836  -2.607  23.820  1.00  0.00      A    H
ATOM   4223 HG13 VAL A 268      20.649  -1.799  25.178  1.00  0.00      A    H
ATOM   4224  CG2 VAL A 268      19.462   0.061  23.523  1.00  0.00      A    C
ATOM   4225 HG21 VAL A 268      19.471  -0.426  22.547  1.00  0.00      A    H
ATOM   4226 HG22 VAL A 268      18.911   0.997  23.458  1.00  0.00      A    H
ATOM   4227 HG23 VAL A 268      20.487   0.287  23.815  1.00  0.00      A    H
ATOM   4228  C   VAL A 268      16.436   0.005  24.176  1.00  0.00      A    C
ATOM   4229  O   VAL A 268      16.052   0.402  23.075  1.00  0.00      A    O
ATOM   4230  N   PRO A 269      16.049   0.648  25.293  1.00  0.00      A    N
ATOM   4231  CD  PRO A 269      16.267   0.265  26.681  1.00  0.00      A    C
ATOM   4232  HD1 PRO A 269      17.194  -0.073  26.845  1.00  0.00      A    H
ATOM   4233  HD2 PRO A 269      15.565  -0.525  26.950  1.00  0.00      A    H
ATOM   4234  CA  PRO A 269      15.261   1.881  25.227  1.00  0.00      A    C
ATOM   4235  HA  PRO A 269      14.355   1.703  24.646  1.00  0.00      A    H
ATOM   4236  CB  PRO A 269      14.863   2.194  26.674  1.00  0.00      A    C
ATOM   4237  HB1 PRO A 269      13.939   1.627  26.927  1.00  0.00      A    H
ATOM   4238  HB2 PRO A 269      14.811   3.267  26.867  1.00  0.00      A    H
ATOM   4239  CG  PRO A 269      15.964   1.522  27.492  1.00  0.00      A    C
ATOM   4240  HG1 PRO A 269      16.764   2.107  27.628  1.00  0.00      A    H
ATOM   4241  HG2 PRO A 269      15.632   1.281  28.503  1.00  0.00      A    H
ATOM   4242  C   PRO A 269      16.020   3.050  24.574  1.00  0.00      A    C
ATOM   4243  O   PRO A 269      17.255   3.108  24.552  1.00  0.00      A    O
ATOM   4244  N   ALA A 270      15.256   4.032  24.098  1.00  0.00      A    N
ATOM   4245  HN  ALA A 270      14.268   3.908  24.014  1.00  0.00      A    H
ATOM   4246  CA  ALA A 270      15.763   5.330  23.670  1.00  0.00      A    C
ATOM   4247  HA  ALA A 270      16.455   5.166  22.848  1.00  0.00      A    H
ATOM   4248  CB  ALA A 270      14.579   6.145  23.165  1.00  0.00      A    C
ATOM   4249  HB1 ALA A 270      14.103   5.609  22.352  1.00  0.00      A    H
ATOM   4250  HB2 ALA A 270      13.858   6.273  23.968  1.00  0.00      A    H
ATOM   4251  HB3 ALA A 270      14.917   7.123  22.826  1.00  0.00      A    H
ATOM   4252  C   ALA A 270      16.491   6.106  24.781  1.00  0.00      A    C
ATOM   4253  O   ALA A 270      16.135   6.016  25.957  1.00  0.00      A    O
ATOM   4254  N   THR A 271      17.404   7.001  24.394  1.00  0.00      A    N
ATOM   4255  HN  THR A 271      17.608   7.160  23.429  1.00  0.00      A    H
ATOM   4256  CA  THR A 271      18.192   7.833  25.326  1.00  0.00      A    C
ATOM   4257  HA  THR A 271      18.736   7.177  26.006  1.00  0.00      A    H
ATOM   4258  CB  THR A 271      19.222   8.654  24.543  1.00  0.00      A    C
ATOM   4259  HB  THR A 271      19.769   9.310  25.221  1.00  0.00      A    H
ATOM   4260  OG1 THR A 271      18.578   9.414  23.548  1.00  0.00      A    O
ATOM   4261  HG1 THR A 271      19.290   9.868  23.050  1.00  0.00      A    H
ATOM   4262  CG2 THR A 271      20.196   7.718  23.834  1.00  0.00      A    C
ATOM   4263 HG21 THR A 271      20.636   7.031  24.555  1.00  0.00      A    H
ATOM   4264 HG22 THR A 271      19.684   7.164  23.051  1.00  0.00      A    H
ATOM   4265 HG23 THR A 271      20.979   8.306  23.369  1.00  0.00      A    H
ATOM   4266  C   THR A 271      17.324   8.746  26.193  1.00  0.00      A    C
ATOM   4267  O   THR A 271      17.451   8.733  27.416  1.00  0.00      A    O
ATOM   4268  N   ILE A 272      16.356   9.434  25.580  1.00  0.00      A    N
ATOM   4269  HN  ILE A 272      16.252   9.397  24.588  1.00  0.00      A    H
ATOM   4270  CA  ILE A 272      15.368  10.292  26.259  1.00  0.00      A    C
ATOM   4271  HA  ILE A 272      15.913  11.064  26.800  1.00  0.00      A    H
ATOM   4272  CB  ILE A 272      14.467  10.973  25.194  1.00  0.00      A    C
ATOM   4273  HB  ILE A 272      15.119  11.499  24.499  1.00  0.00      A    H
ATOM   4274  CG2 ILE A 272      13.658   9.966  24.365  1.00  0.00      A    C
ATOM   4275 HG21 ILE A 272      14.311   9.220  23.915  1.00  0.00      A    H
ATOM   4276 HG22 ILE A 272      12.922   9.476  25.000  1.00  0.00      A    H
ATOM   4277 HG23 ILE A 272      13.140  10.489  23.560  1.00  0.00      A    H
ATOM   4278  CG1 ILE A 272      13.475  12.005  25.769  1.00  0.00      A    C
ATOM   4279 HG11 ILE A 272      12.945  11.541  26.478  1.00  0.00      A    H
ATOM   4280 HG12 ILE A 272      12.839  12.374  24.967  1.00  0.00      A    H
ATOM   4281  CD  ILE A 272      14.179  13.203  26.403  1.00  0.00      A    C
ATOM   4282  HD1 ILE A 272      13.434  13.893  26.855  1.00  0.00      A    H
ATOM   4283  HD2 ILE A 272      14.876  12.870  27.202  1.00  0.00      A    H
ATOM   4284  HD3 ILE A 272      14.758  13.772  25.645  1.00  0.00      A    H
ATOM   4285  C   ILE A 272      14.531   9.531  27.296  1.00  0.00      A    C
ATOM   4286  O   ILE A 272      14.089  10.105  28.288  1.00  0.00      A    O
ATOM   4287  N   ASP A 273      14.324   8.230  27.085  1.00  0.00      A    N
ATOM   4288  HN  ASP A 273      14.805   7.695  26.396  1.00  0.00      A    H
ATOM   4289  CA  ASP A 273      13.362   7.442  27.847  1.00  0.00      A    C
ATOM   4290  HA  ASP A 273      12.566   8.124  28.145  1.00  0.00      A    H
ATOM   4291  CB  ASP A 273      12.769   6.368  26.924  1.00  0.00      A    C
ATOM   4292  HB1 ASP A 273      12.863   6.700  25.870  1.00  0.00      A    H
ATOM   4293  HB2 ASP A 273      13.327   5.436  27.029  1.00  0.00      A    H
ATOM   4294  CG  ASP A 273      11.294   6.148  27.224  1.00  0.00      A    C
ATOM   4295  OD1 ASP A 273      10.863   4.993  27.431  1.00  0.00      A    O
ATOM   4296  OD2 ASP A 273      10.538   7.134  27.320  1.00  0.00      A    O
ATOM   4297  C   ASP A 273      13.926   6.858  29.149  1.00  0.00      A    C
ATOM   4298  O   ASP A 273      13.138   6.493  30.031  1.00  0.00      A    O
ATOM   4299  N   VAL A 274      15.264   6.859  29.272  1.00  0.00      A    N
ATOM   4300  HN  VAL A 274      15.813   7.112  28.479  1.00  0.00      A    H
ATOM   4301  CA  VAL A 274      16.051   6.520  30.477  1.00  0.00      A    C
ATOM   4302  HA  VAL A 274      15.359   6.235  31.270  1.00  0.00      A    H
ATOM   4303  CB  VAL A 274      16.984   5.313  30.246  1.00  0.00      A    C
ATOM   4304  HB  VAL A 274      17.531   5.126  31.170  1.00  0.00      A    H
ATOM   4305  CG1 VAL A 274      16.176   4.051  29.931  1.00  0.00      A    C
ATOM   4306 HG11 VAL A 274      15.456   3.872  30.729  1.00  0.00      A    H
ATOM   4307 HG12 VAL A 274      15.651   4.163  28.983  1.00  0.00      A    H
ATOM   4308 HG13 VAL A 274      16.851   3.197  29.879  1.00  0.00      A    H
ATOM   4309  CG2 VAL A 274      18.016   5.545  29.132  1.00  0.00      A    C
ATOM   4310 HG21 VAL A 274      17.519   5.704  28.176  1.00  0.00      A    H
ATOM   4311 HG22 VAL A 274      18.639   6.407  29.366  1.00  0.00      A    H
ATOM   4312 HG23 VAL A 274      18.661   4.669  29.051  1.00  0.00      A    H
ATOM   4313  C   VAL A 274      16.865   7.695  31.035  1.00  0.00      A    C
ATOM   4314  O   VAL A 274      17.177   7.688  32.220  1.00  0.00      A    O
ATOM   4315  N   LEU A 275      17.097   8.767  30.265  1.00  0.00      A    N
ATOM   4316  HN  LEU A 275      16.862   8.755  29.295  1.00  0.00      A    H
ATOM   4317  CA  LEU A 275      17.697  10.032  30.727  1.00  0.00      A    C
ATOM   4318  HA  LEU A 275      18.777   9.891  30.758  1.00  0.00      A    H
ATOM   4319  CB  LEU A 275      17.388  11.126  29.685  1.00  0.00      A    C
ATOM   4320  HB1 LEU A 275      16.394  11.117  29.574  1.00  0.00      A    H
ATOM   4321  HB2 LEU A 275      17.921  10.892  28.763  1.00  0.00      A    H
ATOM   4322  CG  LEU A 275      17.753  12.563  30.106  1.00  0.00      A    C
ATOM   4323  HG  LEU A 275      17.240  12.818  31.032  1.00  0.00      A    H
ATOM   4324  CD1 LEU A 275      19.257  12.760  30.299  1.00  0.00      A    C
ATOM   4325 HD11 LEU A 275      19.615  12.108  31.093  1.00  0.00      A    H
ATOM   4326 HD12 LEU A 275      19.794  12.536  29.377  1.00  0.00      A    H
ATOM   4327 HD13 LEU A 275      19.455  13.789  30.597  1.00  0.00      A    H
ATOM   4328  CD2 LEU A 275      17.268  13.531  29.033  1.00  0.00      A    C
ATOM   4329 HD21 LEU A 275      17.801  13.364  28.101  1.00  0.00      A    H
ATOM   4330 HD22 LEU A 275      16.202  13.393  28.876  1.00  0.00      A    H
ATOM   4331 HD23 LEU A 275      17.429  14.549  29.377  1.00  0.00      A    H
ATOM   4332  C   LEU A 275      17.274  10.469  32.151  1.00  0.00      A    C
ATOM   4333  O   LEU A 275      18.173  10.765  32.943  1.00  0.00      A    O
ATOM   4334  N   PRO A 276      15.979  10.457  32.542  1.00  0.00      A    N
ATOM   4335  CD  PRO A 276      14.783  10.225  31.736  1.00  0.00      A    C
ATOM   4336  HD1 PRO A 276      14.875   9.421  31.149  1.00  0.00      A    H
ATOM   4337  HD2 PRO A 276      14.602  11.089  31.098  1.00  0.00      A    H
ATOM   4338  CA  PRO A 276      15.595  10.867  33.891  1.00  0.00      A    C
ATOM   4339  HA  PRO A 276      16.004  11.861  34.080  1.00  0.00      A    H
ATOM   4340  CB  PRO A 276      14.069  10.978  33.882  1.00  0.00      A    C
ATOM   4341  HB1 PRO A 276      13.781  11.985  33.506  1.00  0.00      A    H
ATOM   4342  HB2 PRO A 276      13.625  10.667  34.829  1.00  0.00      A    H
ATOM   4343  CG  PRO A 276      13.641  10.068  32.733  1.00  0.00      A    C
ATOM   4344  HG1 PRO A 276      13.493   9.121  33.018  1.00  0.00      A    H
ATOM   4345  HG2 PRO A 276      12.686  10.371  32.305  1.00  0.00      A    H
ATOM   4346  C   PRO A 276      16.105   9.948  35.014  1.00  0.00      A    C
ATOM   4347  O   PRO A 276      16.367  10.472  36.092  1.00  0.00      A    O
ATOM   4348  N   GLU A 277      16.343   8.643  34.797  1.00  0.00      A    N
ATOM   4349  HN  GLU A 277      16.113   8.156  33.959  1.00  0.00      A    H
ATOM   4350  CA  GLU A 277      16.990   7.798  35.826  1.00  0.00      A    C
ATOM   4351  HA  GLU A 277      16.550   8.054  36.790  1.00  0.00      A    H
ATOM   4352  CB  GLU A 277      16.741   6.285  35.636  1.00  0.00      A    C
ATOM   4353  HB1 GLU A 277      15.755   6.185  35.501  1.00  0.00      A    H
ATOM   4354  HB2 GLU A 277      17.141   5.789  36.522  1.00  0.00      A    H
ATOM   4355  CG  GLU A 277      17.365   5.622  34.393  1.00  0.00      A    C
ATOM   4356  HG1 GLU A 277      16.602   5.538  33.597  1.00  0.00      A    H
ATOM   4357  HG2 GLU A 277      18.221   6.199  34.049  1.00  0.00      A    H
ATOM   4358  CD  GLU A 277      17.841   4.190  34.670  1.00  0.00      A    C
ATOM   4359  OE1 GLU A 277      17.003   3.267  34.580  1.00  0.00      A    O
ATOM   4360  OE2 GLU A 277      19.048   4.035  34.982  1.00  0.00      A    O
ATOM   4361  C   GLU A 277      18.488   8.102  35.965  1.00  0.00      A    C
ATOM   4362  O   GLU A 277      19.012   8.104  37.079  1.00  0.00      A    O
ATOM   4363  N   ILE A 278      19.144   8.510  34.872  1.00  0.00      A    N
ATOM   4364  HN  ILE A 278      18.722   8.530  33.968  1.00  0.00      A    H
ATOM   4365  CA  ILE A 278      20.538   8.965  34.895  1.00  0.00      A    C
ATOM   4366  HA  ILE A 278      21.134   8.206  35.400  1.00  0.00      A    H
ATOM   4367  CB  ILE A 278      21.097   9.162  33.465  1.00  0.00      A    C
ATOM   4368  HB  ILE A 278      20.654  10.062  33.040  1.00  0.00      A    H
ATOM   4369  CG2 ILE A 278      22.615   9.395  33.535  1.00  0.00      A    C
ATOM   4370 HG21 ILE A 278      22.833  10.313  34.082  1.00  0.00      A    H
ATOM   4371 HG22 ILE A 278      23.097   8.560  34.037  1.00  0.00      A    H
ATOM   4372 HG23 ILE A 278      23.024   9.494  32.532  1.00  0.00      A    H
ATOM   4373  CG1 ILE A 278      20.768   8.003  32.494  1.00  0.00      A    C
ATOM   4374 HG11 ILE A 278      21.297   8.201  31.668  1.00  0.00      A    H
ATOM   4375 HG12 ILE A 278      19.695   7.982  32.321  1.00  0.00      A    H
ATOM   4376  CD  ILE A 278      21.207   6.608  32.942  1.00  0.00      A    C
ATOM   4377  HD1 ILE A 278      20.977   5.859  32.153  1.00  0.00      A    H
ATOM   4378  HD2 ILE A 278      22.301   6.585  33.136  1.00  0.00      A    H
ATOM   4379  HD3 ILE A 278      20.678   6.303  33.869  1.00  0.00      A    H
ATOM   4380  C   ILE A 278      20.648  10.255  35.713  1.00  0.00      A    C
ATOM   4381  O   ILE A 278      21.514  10.364  36.575  1.00  0.00      A    O
ATOM   4382  N   VAL A 279      19.716  11.192  35.520  1.00  0.00      A    N
ATOM   4383  HN  VAL A 279      18.989  11.071  34.849  1.00  0.00      A    H
ATOM   4384  CA  VAL A 279      19.661  12.466  36.253  1.00  0.00      A    C
ATOM   4385  HA  VAL A 279      20.653  12.915  36.241  1.00  0.00      A    H
ATOM   4386  CB  VAL A 279      18.698  13.431  35.539  1.00  0.00      A    C
ATOM   4387  HB  VAL A 279      17.747  12.927  35.368  1.00  0.00      A    H
ATOM   4388  CG1 VAL A 279      18.427  14.720  36.326  1.00  0.00      A    C
ATOM   4389 HG11 VAL A 279      17.934  14.490  37.271  1.00  0.00      A    H
ATOM   4390 HG12 VAL A 279      19.362  15.243  36.525  1.00  0.00      A    H
ATOM   4391 HG13 VAL A 279      17.764  15.365  35.752  1.00  0.00      A    H
ATOM   4392  CG2 VAL A 279      19.308  13.824  34.188  1.00  0.00      A    C
ATOM   4393 HG21 VAL A 279      20.208  14.415  34.345  1.00  0.00      A    H
ATOM   4394 HG22 VAL A 279      19.543  12.942  33.598  1.00  0.00      A    H
ATOM   4395 HG23 VAL A 279      18.598  14.408  33.616  1.00  0.00      A    H
ATOM   4396  C   VAL A 279      19.302  12.271  37.728  1.00  0.00      A    C
ATOM   4397  O   VAL A 279      19.967  12.859  38.580  1.00  0.00      A    O
ATOM   4398  N   GLU A 280      18.342  11.395  38.046  1.00  0.00      A    N
ATOM   4399  HN  GLU A 280      17.809  10.901  37.365  1.00  0.00      A    H
ATOM   4400  CA  GLU A 280      17.980  11.075  39.437  1.00  0.00      A    C
ATOM   4401  HA  GLU A 280      17.740  12.006  39.954  1.00  0.00      A    H
ATOM   4402  CB  GLU A 280      16.740  10.156  39.471  1.00  0.00      A    C
ATOM   4403  HB1 GLU A 280      17.098   9.228  39.572  1.00  0.00      A    H
ATOM   4404  HB2 GLU A 280      16.163  10.268  38.554  1.00  0.00      A    H
ATOM   4405  CG  GLU A 280      15.797  10.437  40.652  1.00  0.00      A    C
ATOM   4406  HG1 GLU A 280      15.268   9.507  40.931  1.00  0.00      A    H
ATOM   4407  HG2 GLU A 280      16.373  10.805  41.503  1.00  0.00      A    H
ATOM   4408  CD  GLU A 280      14.722  11.456  40.248  1.00  0.00      A    C
ATOM   4409  OE1 GLU A 280      15.018  12.681  40.277  1.00  0.00      A    O
ATOM   4410  OE2 GLU A 280      13.646  11.059  39.733  1.00  0.00      A    O
ATOM   4411  C   GLU A 280      19.149  10.411  40.187  1.00  0.00      A    C
ATOM   4412  O   GLU A 280      19.442  10.777  41.323  1.00  0.00      A    O
ATOM   4413  N   ALA A 281      19.882   9.499  39.534  1.00  0.00      A    N
ATOM   4414  HN  ALA A 281      19.675   9.257  38.587  1.00  0.00      A    H
ATOM   4415  CA  ALA A 281      21.020   8.794  40.129  1.00  0.00      A    C
ATOM   4416  HA  ALA A 281      20.762   8.537  41.158  1.00  0.00      A    H
ATOM   4417  CB  ALA A 281      21.234   7.493  39.352  1.00  0.00      A    C
ATOM   4418  HB1 ALA A 281      20.314   6.905  39.350  1.00  0.00      A    H
ATOM   4419  HB2 ALA A 281      21.515   7.724  38.323  1.00  0.00      A    H
ATOM   4420  HB3 ALA A 281      22.028   6.913  39.819  1.00  0.00      A    H
ATOM   4421  C   ALA A 281      22.311   9.632  40.187  1.00  0.00      A    C
ATOM   4422  O   ALA A 281      23.128   9.429  41.087  1.00  0.00      A    O
ATOM   4423  N   VAL A 282      22.492  10.591  39.273  1.00  0.00      A    N
ATOM   4424  HN  VAL A 282      21.891  10.678  38.483  1.00  0.00      A    H
ATOM   4425  CA  VAL A 282      23.571  11.597  39.332  1.00  0.00      A    C
ATOM   4426  HA  VAL A 282      24.468  11.120  39.726  1.00  0.00      A    H
ATOM   4427  CB  VAL A 282      23.902  12.099  37.906  1.00  0.00      A    C
ATOM   4428  HB  VAL A 282      22.980  12.398  37.408  1.00  0.00      A    H
ATOM   4429  CG1 VAL A 282      24.865  13.289  37.862  1.00  0.00      A    C
ATOM   4430 HG11 VAL A 282      24.375  14.181  38.251  1.00  0.00      A    H
ATOM   4431 HG12 VAL A 282      25.749  13.069  38.459  1.00  0.00      A    H
ATOM   4432 HG13 VAL A 282      25.158  13.496  36.833  1.00  0.00      A    H
ATOM   4433  CG2 VAL A 282      24.578  10.980  37.098  1.00  0.00      A    C
ATOM   4434 HG21 VAL A 282      25.559  10.751  37.515  1.00  0.00      A    H
ATOM   4435 HG22 VAL A 282      23.972  10.076  37.119  1.00  0.00      A    H
ATOM   4436 HG23 VAL A 282      24.686  11.294  36.060  1.00  0.00      A    H
ATOM   4437  C   VAL A 282      23.233  12.729  40.315  1.00  0.00      A    C
ATOM   4438  O   VAL A 282      24.128  13.461  40.737  1.00  0.00      A    O
ATOM   4439  N   GLU A 283      21.973  12.839  40.753  1.00  0.00      A    N
ATOM   4440  HN  GLU A 283      21.256  12.266  40.367  1.00  0.00      A    H
ATOM   4441  CA  GLU A 283      21.503  13.764  41.799  1.00  0.00      A    C
ATOM   4442  HA  GLU A 283      20.415  13.694  41.829  1.00  0.00      A    H
ATOM   4443  CB  GLU A 283      22.025  13.309  43.175  1.00  0.00      A    C
ATOM   4444  HB1 GLU A 283      21.606  13.916  43.851  1.00  0.00      A    H
ATOM   4445  HB2 GLU A 283      23.111  13.367  43.152  1.00  0.00      A    H
ATOM   4446  CG  GLU A 283      21.625  11.885  43.590  1.00  0.00      A    C
ATOM   4447  HG1 GLU A 283      20.614  11.901  44.037  1.00  0.00      A    H
ATOM   4448  HG2 GLU A 283      21.680  11.206  42.739  1.00  0.00      A    H
ATOM   4449  CD  GLU A 283      22.592  11.386  44.660  1.00  0.00      A    C
ATOM   4450  OE1 GLU A 283      22.504  11.795  45.837  1.00  0.00      A    O
ATOM   4451  OE2 GLU A 283      23.565  10.667  44.325  1.00  0.00      A    O
ATOM   4452  C   GLU A 283      21.831  15.244  41.496  1.00  0.00      A    C
ATOM   4453  O   GLU A 283      22.054  16.047  42.400  1.00  0.00      A    O
ATOM   4454  N   GLY A 284      21.966  15.590  40.209  1.00  0.00      A    N
ATOM   4455  HN  GLY A 284      21.755  14.930  39.489  1.00  0.00      A    H
ATOM   4456  CA  GLY A 284      22.415  16.910  39.748  1.00  0.00      A    C
ATOM   4457  HA1 GLY A 284      21.794  17.623  40.272  1.00  0.00      A    H
ATOM   4458  HA2 GLY A 284      22.266  16.972  38.670  1.00  0.00      A    H
ATOM   4459  C   GLY A 284      23.887  17.257  40.037  1.00  0.00      A    C
ATOM   4460  O   GLY A 284      24.300  18.378  39.755  1.00  0.00      A    O
ATOM   4461  N   LYS A 285      24.699  16.330  40.567  1.00  0.00      A    N
ATOM   4462  HN  LYS A 285      24.378  15.392  40.688  1.00  0.00      A    H
ATOM   4463  CA  LYS A 285      26.091  16.580  41.009  1.00  0.00      A    C
ATOM   4464  HA  LYS A 285      26.115  17.507  41.583  1.00  0.00      A    H
ATOM   4465  CB  LYS A 285      26.547  15.419  41.915  1.00  0.00      A    C
ATOM   4466  HB1 LYS A 285      27.484  15.613  42.206  1.00  0.00      A    H
ATOM   4467  HB2 LYS A 285      26.493  14.490  41.344  1.00  0.00      A    H
ATOM   4468  CG  LYS A 285      25.711  15.286  43.199  1.00  0.00      A    C
ATOM   4469  HG1 LYS A 285      24.743  15.285  42.947  1.00  0.00      A    H
ATOM   4470  HG2 LYS A 285      25.925  16.129  43.858  1.00  0.00      A    H
ATOM   4471  CD  LYS A 285      26.012  13.969  43.927  1.00  0.00      A    C
ATOM   4472  HD1 LYS A 285      25.868  13.129  43.209  1.00  0.00      A    H
ATOM   4473  HD2 LYS A 285      27.058  13.943  44.236  1.00  0.00      A    H
ATOM   4474  CE  LYS A 285      25.093  13.844  45.146  1.00  0.00      A    C
ATOM   4475  HE1 LYS A 285      25.415  14.543  45.950  1.00  0.00      A    H
ATOM   4476  HE2 LYS A 285      24.073  14.076  44.822  1.00  0.00      A    H
ATOM   4477  NZ  LYS A 285      25.105  12.476  45.712  1.00  0.00      A    N
ATOM   4478  HZ1 LYS A 285      24.823  11.793  45.002  1.00  0.00      A    H
ATOM   4479  HZ2 LYS A 285      25.984  12.205  46.118  1.00  0.00      A    H
ATOM   4480  HZ3 LYS A 285      24.330  12.367  46.370  1.00  0.00      A    H
ATOM   4481  C   LYS A 285      27.098  16.766  39.862  1.00  0.00      A    C
ATOM   4482  O   LYS A 285      28.234  17.159  40.107  1.00  0.00      A    O
ATOM   4483  N   VAL A 286      26.712  16.394  38.643  1.00  0.00      A    N
ATOM   4484  HN  VAL A 286      25.753  16.154  38.514  1.00  0.00      A    H
ATOM   4485  CA  VAL A 286      27.535  16.287  37.427  1.00  0.00      A    C
ATOM   4486  HA  VAL A 286      28.300  17.064  37.432  1.00  0.00      A    H
ATOM   4487  CB  VAL A 286      28.219  14.892  37.417  1.00  0.00      A    C
ATOM   4488  HB  VAL A 286      27.660  14.219  38.066  1.00  0.00      A    H
ATOM   4489  CG1 VAL A 286      28.309  14.196  36.061  1.00  0.00      A    C
ATOM   4490 HG11 VAL A 286      27.315  14.062  35.635  1.00  0.00      A    H
ATOM   4491 HG12 VAL A 286      28.918  14.795  35.401  1.00  0.00      A    H
ATOM   4492 HG13 VAL A 286      28.773  13.218  36.177  1.00  0.00      A    H
ATOM   4493  CG2 VAL A 286      29.643  14.988  37.979  1.00  0.00      A    C
ATOM   4494 HG21 VAL A 286      30.227  15.700  37.398  1.00  0.00      A    H
ATOM   4495 HG22 VAL A 286      29.613  15.320  39.015  1.00  0.00      A    H
ATOM   4496 HG23 VAL A 286      30.135  14.016  37.949  1.00  0.00      A    H
ATOM   4497  C   VAL A 286      26.620  16.543  36.218  1.00  0.00      A    C
ATOM   4498  O   VAL A 286      25.438  16.197  36.269  1.00  0.00      A    O
ATOM   4499  N   GLU A 287      27.104  17.188  35.150  1.00  0.00      A    N
ATOM   4500  HN  GLU A 287      28.064  17.417  35.015  1.00  0.00      A    H
ATOM   4501  CA  GLU A 287      26.223  17.625  34.052  1.00  0.00      A    C
ATOM   4502  HA  GLU A 287      25.315  18.035  34.496  1.00  0.00      A    H
ATOM   4503  CB  GLU A 287      26.855  18.757  33.222  1.00  0.00      A    C
ATOM   4504  HB1 GLU A 287      26.191  18.993  32.512  1.00  0.00      A    H
ATOM   4505  HB2 GLU A 287      27.790  18.413  32.777  1.00  0.00      A    H
ATOM   4506  CG  GLU A 287      27.119  20.033  34.036  1.00  0.00      A    C
ATOM   4507  HG1 GLU A 287      26.251  20.241  34.687  1.00  0.00      A    H
ATOM   4508  HG2 GLU A 287      28.016  19.896  34.644  1.00  0.00      A    H
ATOM   4509  CD  GLU A 287      27.282  21.271  33.138  1.00  0.00      A    C
ATOM   4510  OE1 GLU A 287      28.101  21.246  32.192  1.00  0.00      A    O
ATOM   4511  OE2 GLU A 287      26.562  22.269  33.375  1.00  0.00      A    O
ATOM   4512  C   GLU A 287      25.792  16.453  33.154  1.00  0.00      A    C
ATOM   4513  O   GLU A 287      26.615  15.821  32.494  1.00  0.00      A    O
ATOM   4514  N   VAL A 288      24.492  16.154  33.097  1.00  0.00      A    N
ATOM   4515  HN  VAL A 288      23.803  16.630  33.638  1.00  0.00      A    H
ATOM   4516  CA  VAL A 288      23.956  15.091  32.228  1.00  0.00      A    C
ATOM   4517  HA  VAL A 288      24.748  14.365  32.063  1.00  0.00      A    H
ATOM   4518  CB  VAL A 288      22.802  14.326  32.904  1.00  0.00      A    C
ATOM   4519  HB  VAL A 288      21.946  14.991  32.997  1.00  0.00      A    H
ATOM   4520  CG1 VAL A 288      22.390  13.090  32.094  1.00  0.00      A    C
ATOM   4521 HG11 VAL A 288      21.979  13.389  31.131  1.00  0.00      A    H
ATOM   4522 HG12 VAL A 288      23.249  12.439  31.936  1.00  0.00      A    H
ATOM   4523 HG13 VAL A 288      21.622  12.532  32.628  1.00  0.00      A    H
ATOM   4524  CG2 VAL A 288      23.204  13.831  34.304  1.00  0.00      A    C
ATOM   4525 HG21 VAL A 288      24.117  13.240  34.246  1.00  0.00      A    H
ATOM   4526 HG22 VAL A 288      23.369  14.676  34.973  1.00  0.00      A    H
ATOM   4527 HG23 VAL A 288      22.412  13.214  34.727  1.00  0.00      A    H
ATOM   4528  C   VAL A 288      23.571  15.670  30.862  1.00  0.00      A    C
ATOM   4529  O   VAL A 288      23.093  16.796  30.780  1.00  0.00      A    O
ATOM   4530  N   PHE A 289      23.753  14.909  29.785  1.00  0.00      A    N
ATOM   4531  HN  PHE A 289      24.087  13.975  29.903  1.00  0.00      A    H
ATOM   4532  CA  PHE A 289      23.511  15.296  28.389  1.00  0.00      A    C
ATOM   4533  HA  PHE A 289      22.858  16.169  28.354  1.00  0.00      A    H
ATOM   4534  CB  PHE A 289      24.850  15.656  27.726  1.00  0.00      A    C
ATOM   4535  HB1 PHE A 289      24.616  16.014  26.822  1.00  0.00      A    H
ATOM   4536  HB2 PHE A 289      25.470  14.762  27.681  1.00  0.00      A    H
ATOM   4537  CG  PHE A 289      25.641  16.744  28.422  1.00  0.00      A    C
ATOM   4538  CD1 PHE A 289      26.705  16.412  29.281  1.00  0.00      A    C
ATOM   4539  HD1 PHE A 289      26.956  15.377  29.463  1.00  0.00      A    H
ATOM   4540  CE1 PHE A 289      27.419  17.428  29.937  1.00  0.00      A    C
ATOM   4541  HE1 PHE A 289      28.218  17.177  30.618  1.00  0.00      A    H
ATOM   4542  CZ  PHE A 289      27.063  18.773  29.750  1.00  0.00      A    C
ATOM   4543  HZ  PHE A 289      27.591  19.546  30.292  1.00  0.00      A    H
ATOM   4544  CD2 PHE A 289      25.304  18.092  28.216  1.00  0.00      A    C
ATOM   4545  HD2 PHE A 289      24.495  18.341  27.550  1.00  0.00      A    H
ATOM   4546  CE2 PHE A 289      26.009  19.108  28.883  1.00  0.00      A    C
ATOM   4547  HE2 PHE A 289      25.737  20.144  28.740  1.00  0.00      A    H
ATOM   4548  C   PHE A 289      22.828  14.153  27.621  1.00  0.00      A    C
ATOM   4549  O   PHE A 289      22.811  13.020  28.100  1.00  0.00      A    O
ATOM   4550  N   LEU A 290      22.330  14.413  26.409  1.00  0.00      A    N
ATOM   4551  HN  LEU A 290      22.369  15.330  26.016  1.00  0.00      A    H
ATOM   4552  CA  LEU A 290      21.691  13.414  25.546  1.00  0.00      A    C
ATOM   4553  HA  LEU A 290      21.937  12.411  25.899  1.00  0.00      A    H
ATOM   4554  CB  LEU A 290      20.163  13.594  25.661  1.00  0.00      A    C
ATOM   4555  HB1 LEU A 290      19.965  14.548  25.434  1.00  0.00      A    H
ATOM   4556  HB2 LEU A 290      19.891  13.310  26.678  1.00  0.00      A    H
ATOM   4557  CG  LEU A 290      19.311  12.774  24.671  1.00  0.00      A    C
ATOM   4558  HG  LEU A 290      19.813  11.835  24.453  1.00  0.00      A    H
ATOM   4559  CD1 LEU A 290      17.958  12.449  25.295  1.00  0.00      A    C
ATOM   4560 HD11 LEU A 290      18.107  11.841  26.187  1.00  0.00      A    H
ATOM   4561 HD12 LEU A 290      17.431  13.365  25.558  1.00  0.00      A    H
ATOM   4562 HD13 LEU A 290      17.370  11.877  24.579  1.00  0.00      A    H
ATOM   4563  CD2 LEU A 290      19.003  13.529  23.370  1.00  0.00      A    C
ATOM   4564 HD21 LEU A 290      18.408  14.418  23.577  1.00  0.00      A    H
ATOM   4565 HD22 LEU A 290      19.916  13.832  22.866  1.00  0.00      A    H
ATOM   4566 HD23 LEU A 290      18.451  12.875  22.693  1.00  0.00      A    H
ATOM   4567  C   LEU A 290      22.206  13.522  24.109  1.00  0.00      A    C
ATOM   4568  O   LEU A 290      22.369  14.627  23.597  1.00  0.00      A    O
ATOM   4569  N   ASP A 291      22.340  12.386  23.432  1.00  0.00      A    N
ATOM   4570  HN  ASP A 291      22.487  11.504  23.871  1.00  0.00      A    H
ATOM   4571  CA  ASP A 291      22.288  12.295  21.969  1.00  0.00      A    C
ATOM   4572  HA  ASP A 291      21.931  13.246  21.573  1.00  0.00      A    H
ATOM   4573  CB  ASP A 291      23.689  12.077  21.366  1.00  0.00      A    C
ATOM   4574  HB1 ASP A 291      23.627  12.153  20.262  1.00  0.00      A    H
ATOM   4575  HB2 ASP A 291      24.353  12.859  21.726  1.00  0.00      A    H
ATOM   4576  CG  ASP A 291      24.330  10.725  21.653  1.00  0.00      A    C
ATOM   4577  OD1 ASP A 291      23.827   9.694  21.146  1.00  0.00      A    O
ATOM   4578  OD2 ASP A 291      25.405  10.680  22.286  1.00  0.00      A    O
ATOM   4579  C   ASP A 291      21.247  11.241  21.554  1.00  0.00      A    C
ATOM   4580  O   ASP A 291      20.729  10.512  22.398  1.00  0.00      A    O
ATOM   4581  N   GLY A 292      20.884  11.185  20.275  1.00  0.00      A    N
ATOM   4582  HN  GLY A 292      21.262  11.831  19.613  1.00  0.00      A    H
ATOM   4583  CA  GLY A 292      19.934  10.210  19.737  1.00  0.00      A    C
ATOM   4584  HA1 GLY A 292      19.789   9.462  20.504  1.00  0.00      A    H
ATOM   4585  HA2 GLY A 292      20.348   9.736  18.854  1.00  0.00      A    H
ATOM   4586  C   GLY A 292      18.575  10.817  19.407  1.00  0.00      A    C
ATOM   4587  O   GLY A 292      17.949  11.425  20.269  1.00  0.00      A    O
ATOM   4588  N   GLY A 293      18.055  10.553  18.206  1.00  0.00      A    N
ATOM   4589  HN  GLY A 293      18.659  10.373  17.430  1.00  0.00      A    H
ATOM   4590  CA  GLY A 293      16.617  10.502  17.916  1.00  0.00      A    C
ATOM   4591  HA1 GLY A 293      16.179  10.028  18.784  1.00  0.00      A    H
ATOM   4592  HA2 GLY A 293      16.456   9.882  17.034  1.00  0.00      A    H
ATOM   4593  C   GLY A 293      15.902  11.832  17.693  1.00  0.00      A    C
ATOM   4594  O   GLY A 293      14.896  11.858  16.982  1.00  0.00      A    O
ATOM   4595  N   VAL A 294      16.437  12.938  18.216  1.00  0.00      A    N
ATOM   4596  HN  VAL A 294      17.257  12.892  18.781  1.00  0.00      A    H
ATOM   4597  CA  VAL A 294      15.903  14.296  18.028  1.00  0.00      A    C
ATOM   4598  HA  VAL A 294      14.947  14.367  18.548  1.00  0.00      A    H
ATOM   4599  CB  VAL A 294      16.866  15.339  18.634  1.00  0.00      A    C
ATOM   4600  HB  VAL A 294      17.871  15.118  18.279  1.00  0.00      A    H
ATOM   4601  CG1 VAL A 294      16.537  16.789  18.240  1.00  0.00      A    C
ATOM   4602 HG11 VAL A 294      16.742  16.944  17.180  1.00  0.00      A    H
ATOM   4603 HG12 VAL A 294      15.491  17.012  18.437  1.00  0.00      A    H
ATOM   4604 HG13 VAL A 294      17.162  17.480  18.805  1.00  0.00      A    H
ATOM   4605  CG2 VAL A 294      16.886  15.251  20.166  1.00  0.00      A    C
ATOM   4606 HG21 VAL A 294      15.895  15.459  20.567  1.00  0.00      A    H
ATOM   4607 HG22 VAL A 294      17.197  14.254  20.477  1.00  0.00      A    H
ATOM   4608 HG23 VAL A 294      17.597  15.970  20.571  1.00  0.00      A    H
ATOM   4609  C   VAL A 294      15.662  14.586  16.541  1.00  0.00      A    C
ATOM   4610  O   VAL A 294      16.521  14.342  15.692  1.00  0.00      A    O
ATOM   4611  N   ARG A 295      14.502  15.169  16.226  1.00  0.00      A    N
ATOM   4612  HN  ARG A 295      13.782  15.234  16.913  1.00  0.00      A    H
ATOM   4613  CA  ARG A 295      14.203  15.738  14.900  1.00  0.00      A    C
ATOM   4614  HA  ARG A 295      15.137  15.873  14.357  1.00  0.00      A    H
ATOM   4615  CB  ARG A 295      13.306  14.781  14.092  1.00  0.00      A    C
ATOM   4616  HB1 ARG A 295      13.181  15.234  13.209  1.00  0.00      A    H
ATOM   4617  HB2 ARG A 295      12.386  14.629  14.649  1.00  0.00      A    H
ATOM   4618  CG  ARG A 295      13.891  13.400  13.743  1.00  0.00      A    C
ATOM   4619  HG1 ARG A 295      14.141  12.872  14.689  1.00  0.00      A    H
ATOM   4620  HG2 ARG A 295      13.110  12.814  13.256  1.00  0.00      A    H
ATOM   4621  CD  ARG A 295      15.088  13.502  12.787  1.00  0.00      A    C
ATOM   4622  HD1 ARG A 295      14.810  14.132  11.911  1.00  0.00      A    H
ATOM   4623  HD2 ARG A 295      15.917  14.005  13.286  1.00  0.00      A    H
ATOM   4624  NE  ARG A 295      15.538  12.188  12.288  1.00  0.00      A    N
ATOM   4625  HE  ARG A 295      15.446  12.013  11.293  1.00  0.00      A    H
ATOM   4626  CZ  ARG A 295      16.252  11.283  12.931  1.00  0.00      A    C
ATOM   4627  NH1 ARG A 295      16.512  11.343  14.212  1.00  0.00      A    N
ATOM   4628 HH11 ARG A 295      16.158  12.127  14.742  1.00  0.00      A    H
ATOM   4629 HH12 ARG A 295      17.337  10.888  14.605  1.00  0.00      A    H
ATOM   4630  NH2 ARG A 295      16.729  10.295  12.232  1.00  0.00      A    N
ATOM   4631 HH21 ARG A 295      17.257   9.581  12.692  1.00  0.00      A    H
ATOM   4632 HH22 ARG A 295      16.599  10.326  11.216  1.00  0.00      A    H
ATOM   4633  C   ARG A 295      13.576  17.135  14.960  1.00  0.00      A    C
ATOM   4634  O   ARG A 295      13.364  17.718  13.905  1.00  0.00      A    O
ATOM   4635  N   LYS A 296      13.219  17.645  16.146  1.00  0.00      A    N
ATOM   4636  HN  LYS A 296      13.419  17.141  16.985  1.00  0.00      A    H
ATOM   4637  CA  LYS A 296      12.529  18.935  16.340  1.00  0.00      A    C
ATOM   4638  HA  LYS A 296      12.665  19.566  15.457  1.00  0.00      A    H
ATOM   4639  CB  LYS A 296      11.025  18.688  16.544  1.00  0.00      A    C
ATOM   4640  HB1 LYS A 296      10.614  19.583  16.719  1.00  0.00      A    H
ATOM   4641  HB2 LYS A 296      10.926  17.991  17.373  1.00  0.00      A    H
ATOM   4642  CG  LYS A 296      10.240  18.162  15.326  1.00  0.00      A    C
ATOM   4643  HG1 LYS A 296      10.895  17.847  14.639  1.00  0.00      A    H
ATOM   4644  HG2 LYS A 296       9.618  18.972  14.942  1.00  0.00      A    H
ATOM   4645  CD  LYS A 296       9.336  16.976  15.700  1.00  0.00      A    C
ATOM   4646  HD1 LYS A 296       8.740  17.257  16.598  1.00  0.00      A    H
ATOM   4647  HD2 LYS A 296       8.654  16.778  14.871  1.00  0.00      A    H
ATOM   4648  CE  LYS A 296      10.180  15.717  15.960  1.00  0.00      A    C
ATOM   4649  HE1 LYS A 296       9.991  14.952  15.175  1.00  0.00      A    H
ATOM   4650  HE2 LYS A 296      11.235  16.006  15.958  1.00  0.00      A    H
ATOM   4651  NZ  LYS A 296       9.885  15.083  17.264  1.00  0.00      A    N
ATOM   4652  HZ1 LYS A 296      10.114  15.735  18.021  1.00  0.00      A    H
ATOM   4653  HZ2 LYS A 296       8.925  14.793  17.355  1.00  0.00      A    H
ATOM   4654  HZ3 LYS A 296      10.517  14.314  17.437  1.00  0.00      A    H
ATOM   4655  C   LYS A 296      13.066  19.707  17.551  1.00  0.00      A    C
ATOM   4656  O   LYS A 296      13.465  19.100  18.545  1.00  0.00      A    O
ATOM   4657  N   GLY A 297      12.879  21.025  17.572  1.00  0.00      A    N
ATOM   4658  HN  GLY A 297      12.587  21.504  16.745  1.00  0.00      A    H
ATOM   4659  CA  GLY A 297      13.075  21.869  18.760  1.00  0.00      A    C
ATOM   4660  HA1 GLY A 297      12.898  22.887  18.442  1.00  0.00      A    H
ATOM   4661  HA2 GLY A 297      14.097  21.757  19.121  1.00  0.00      A    H
ATOM   4662  C   GLY A 297      12.108  21.556  19.914  1.00  0.00      A    C
ATOM   4663  O   GLY A 297      12.437  21.786  21.077  1.00  0.00      A    O
ATOM   4664  N   THR A 298      10.992  20.868  19.634  1.00  0.00      A    N
ATOM   4665  HN  THR A 298      10.684  20.715  18.696  1.00  0.00      A    H
ATOM   4666  CA  THR A 298      10.116  20.274  20.665  1.00  0.00      A    C
ATOM   4667  HA  THR A 298       9.808  21.055  21.359  1.00  0.00      A    H
ATOM   4668  CB  THR A 298       8.857  19.643  20.050  1.00  0.00      A    C
ATOM   4669  HB  THR A 298       8.264  19.198  20.850  1.00  0.00      A    H
ATOM   4670  OG1 THR A 298       9.166  18.637  19.106  1.00  0.00      A    O
ATOM   4671  HG1 THR A 298       9.752  17.961  19.493  1.00  0.00      A    H
ATOM   4672  CG2 THR A 298       7.990  20.682  19.340  1.00  0.00      A    C
ATOM   4673 HG21 THR A 298       7.737  21.488  20.029  1.00  0.00      A    H
ATOM   4674 HG22 THR A 298       8.518  21.094  18.479  1.00  0.00      A    H
ATOM   4675 HG23 THR A 298       7.070  20.210  18.996  1.00  0.00      A    H
ATOM   4676  C   THR A 298      10.794  19.181  21.486  1.00  0.00      A    C
ATOM   4677  O   THR A 298      10.332  18.863  22.579  1.00  0.00      A    O
ATOM   4678  N   ASP A 299      11.841  18.560  20.946  1.00  0.00      A    N
ATOM   4679  HN  ASP A 299      12.259  18.852  20.090  1.00  0.00      A    H
ATOM   4680  CA  ASP A 299      12.498  17.391  21.532  1.00  0.00      A    C
ATOM   4681  HA  ASP A 299      11.764  16.794  22.074  1.00  0.00      A    H
ATOM   4682  CB  ASP A 299      13.076  16.522  20.398  1.00  0.00      A    C
ATOM   4683  HB1 ASP A 299      13.897  17.073  19.898  1.00  0.00      A    H
ATOM   4684  HB2 ASP A 299      13.478  15.606  20.821  1.00  0.00      A    H
ATOM   4685  CG  ASP A 299      12.073  16.150  19.294  1.00  0.00      A    C
ATOM   4686  OD1 ASP A 299      10.838  16.309  19.484  1.00  0.00      A    O
ATOM   4687  OD2 ASP A 299      12.509  15.700  18.205  1.00  0.00      A    O
ATOM   4688  C   ASP A 299      13.574  17.846  22.530  1.00  0.00      A    C
ATOM   4689  O   ASP A 299      13.666  17.319  23.639  1.00  0.00      A    O
ATOM   4690  N   VAL A 300      14.241  18.959  22.205  1.00  0.00      A    N
ATOM   4691  HN  VAL A 300      14.112  19.353  21.299  1.00  0.00      A    H
ATOM   4692  CA  VAL A 300      15.180  19.700  23.062  1.00  0.00      A    C
ATOM   4693  HA  VAL A 300      16.055  19.080  23.257  1.00  0.00      A    H
ATOM   4694  CB  VAL A 300      15.628  20.994  22.344  1.00  0.00      A    C
ATOM   4695  HB  VAL A 300      14.763  21.643  22.231  1.00  0.00      A    H
ATOM   4696  CG1 VAL A 300      16.685  21.759  23.143  1.00  0.00      A    C
ATOM   4697 HG11 VAL A 300      16.283  22.064  24.108  1.00  0.00      A    H
ATOM   4698 HG12 VAL A 300      17.568  21.139  23.299  1.00  0.00      A    H
ATOM   4699 HG13 VAL A 300      16.962  22.664  22.603  1.00  0.00      A    H
ATOM   4700  CG2 VAL A 300      16.187  20.733  20.937  1.00  0.00      A    C
ATOM   4701 HG21 VAL A 300      17.086  20.124  20.994  1.00  0.00      A    H
ATOM   4702 HG22 VAL A 300      15.455  20.231  20.307  1.00  0.00      A    H
ATOM   4703 HG23 VAL A 300      16.429  21.683  20.462  1.00  0.00      A    H
ATOM   4704  C   VAL A 300      14.536  20.050  24.409  1.00  0.00      A    C
ATOM   4705  O   VAL A 300      15.088  19.733  25.461  1.00  0.00      A    O
ATOM   4706  N   LEU A 301      13.313  20.593  24.389  1.00  0.00      A    N
ATOM   4707  HN  LEU A 301      12.828  20.778  23.537  1.00  0.00      A    H
ATOM   4708  CA  LEU A 301      12.571  20.966  25.599  1.00  0.00      A    C
ATOM   4709  HA  LEU A 301      13.185  21.654  26.179  1.00  0.00      A    H
ATOM   4710  CB  LEU A 301      11.277  21.681  25.167  1.00  0.00      A    C
ATOM   4711  HB1 LEU A 301      10.744  21.008  24.653  1.00  0.00      A    H
ATOM   4712  HB2 LEU A 301      11.541  22.551  24.563  1.00  0.00      A    H
ATOM   4713  CG  LEU A 301      10.383  22.145  26.334  1.00  0.00      A    C
ATOM   4714  HG  LEU A 301      10.056  21.280  26.909  1.00  0.00      A    H
ATOM   4715  CD1 LEU A 301      11.095  23.122  27.266  1.00  0.00      A    C
ATOM   4716 HD11 LEU A 301      11.853  22.585  27.832  1.00  0.00      A    H
ATOM   4717 HD12 LEU A 301      11.549  23.934  26.698  1.00  0.00      A    H
ATOM   4718 HD13 LEU A 301      10.384  23.546  27.975  1.00  0.00      A    H
ATOM   4719  CD2 LEU A 301       9.149  22.843  25.780  1.00  0.00      A    C
ATOM   4720 HD21 LEU A 301       9.444  23.772  25.299  1.00  0.00      A    H
ATOM   4721 HD22 LEU A 301       8.643  22.199  25.064  1.00  0.00      A    H
ATOM   4722 HD23 LEU A 301       8.466  23.067  26.597  1.00  0.00      A    H
ATOM   4723  C   LEU A 301      12.278  19.764  26.511  1.00  0.00      A    C
ATOM   4724  O   LEU A 301      12.393  19.875  27.731  1.00  0.00      A    O
ATOM   4725  N   LYS A 302      11.967  18.601  25.931  1.00  0.00      A    N
ATOM   4726  HN  LYS A 302      11.896  18.518  24.938  1.00  0.00      A    H
ATOM   4727  CA  LYS A 302      11.706  17.362  26.681  1.00  0.00      A    C
ATOM   4728  HA  LYS A 302      11.036  17.584  27.512  1.00  0.00      A    H
ATOM   4729  CB  LYS A 302      11.043  16.319  25.769  1.00  0.00      A    C
ATOM   4730  HB1 LYS A 302      10.867  15.498  26.312  1.00  0.00      A    H
ATOM   4731  HB2 LYS A 302      11.716  16.098  24.939  1.00  0.00      A    H
ATOM   4732  CG  LYS A 302       9.694  16.806  25.219  1.00  0.00      A    C
ATOM   4733  HG1 LYS A 302       9.818  17.715  24.821  1.00  0.00      A    H
ATOM   4734  HG2 LYS A 302       8.967  16.855  26.031  1.00  0.00      A    H
ATOM   4735  CD  LYS A 302       9.185  15.863  24.128  1.00  0.00      A    C
ATOM   4736  HD1 LYS A 302      10.033  15.625  23.445  1.00  0.00      A    H
ATOM   4737  HD2 LYS A 302       8.871  14.929  24.593  1.00  0.00      A    H
ATOM   4738  CE  LYS A 302       8.023  16.511  23.375  1.00  0.00      A    C
ATOM   4739  HE1 LYS A 302       7.337  17.026  24.084  1.00  0.00      A    H
ATOM   4740  HE2 LYS A 302       8.432  17.263  22.693  1.00  0.00      A    H
ATOM   4741  NZ  LYS A 302       7.246  15.491  22.637  1.00  0.00      A    N
ATOM   4742  HZ1 LYS A 302       7.839  14.936  22.023  1.00  0.00      A    H
ATOM   4743  HZ2 LYS A 302       6.851  14.836  23.311  1.00  0.00      A    H
ATOM   4744  HZ3 LYS A 302       6.498  15.901  22.101  1.00  0.00      A    H
ATOM   4745  C   LYS A 302      12.989  16.811  27.297  1.00  0.00      A    C
ATOM   4746  O   LYS A 302      12.993  16.462  28.472  1.00  0.00      A    O
ATOM   4747  N   ALA A 303      14.096  16.835  26.552  1.00  0.00      A    N
ATOM   4748  HN  ALA A 303      14.083  17.133  25.598  1.00  0.00      A    H
ATOM   4749  CA  ALA A 303      15.401  16.433  27.064  1.00  0.00      A    C
ATOM   4750  HA  ALA A 303      15.326  15.420  27.460  1.00  0.00      A    H
ATOM   4751  CB  ALA A 303      16.394  16.421  25.898  1.00  0.00      A    C
ATOM   4752  HB1 ALA A 303      16.012  15.799  25.088  1.00  0.00      A    H
ATOM   4753  HB2 ALA A 303      16.542  17.436  25.530  1.00  0.00      A    H
ATOM   4754  HB3 ALA A 303      17.347  16.012  26.230  1.00  0.00      A    H
ATOM   4755  C   ALA A 303      15.857  17.329  28.228  1.00  0.00      A    C
ATOM   4756  O   ALA A 303      16.251  16.807  29.269  1.00  0.00      A    O
ATOM   4757  N   LEU A 304      15.687  18.651  28.124  1.00  0.00      A    N
ATOM   4758  HN  LEU A 304      15.326  19.088  27.303  1.00  0.00      A    H
ATOM   4759  CA  LEU A 304      16.015  19.583  29.208  1.00  0.00      A    C
ATOM   4760  HA  LEU A 304      17.022  19.359  29.564  1.00  0.00      A    H
ATOM   4761  CB  LEU A 304      15.994  21.032  28.691  1.00  0.00      A    C
ATOM   4762  HB1 LEU A 304      15.744  21.612  29.467  1.00  0.00      A    H
ATOM   4763  HB2 LEU A 304      15.248  21.150  27.904  1.00  0.00      A    H
ATOM   4764  CG  LEU A 304      17.373  21.506  28.203  1.00  0.00      A    C
ATOM   4765  HG  LEU A 304      18.107  21.317  28.985  1.00  0.00      A    H
ATOM   4766  CD1 LEU A 304      17.836  20.842  26.904  1.00  0.00      A    C
ATOM   4767 HD11 LEU A 304      17.834  19.760  27.015  1.00  0.00      A    H
ATOM   4768 HD12 LEU A 304      17.183  21.121  26.081  1.00  0.00      A    H
ATOM   4769 HD13 LEU A 304      18.855  21.144  26.685  1.00  0.00      A    H
ATOM   4770  CD2 LEU A 304      17.323  23.013  27.982  1.00  0.00      A    C
ATOM   4771 HD21 LEU A 304      16.624  23.251  27.181  1.00  0.00      A    H
ATOM   4772 HD22 LEU A 304      17.001  23.491  28.905  1.00  0.00      A    H
ATOM   4773 HD23 LEU A 304      18.319  23.374  27.738  1.00  0.00      A    H
ATOM   4774  C   LEU A 304      15.099  19.417  30.427  1.00  0.00      A    C
ATOM   4775  O   LEU A 304      15.600  19.375  31.548  1.00  0.00      A    O
ATOM   4776  N   ALA A 305      13.795  19.206  30.227  1.00  0.00      A    N
ATOM   4777  HN  ALA A 305      13.397  19.229  29.311  1.00  0.00      A    H
ATOM   4778  CA  ALA A 305      12.854  18.927  31.315  1.00  0.00      A    C
ATOM   4779  HA  ALA A 305      12.936  19.711  32.067  1.00  0.00      A    H
ATOM   4780  CB  ALA A 305      11.438  18.956  30.738  1.00  0.00      A    C
ATOM   4781  HB1 ALA A 305      11.241  19.925  30.278  1.00  0.00      A    H
ATOM   4782  HB2 ALA A 305      11.332  18.173  29.989  1.00  0.00      A    H
ATOM   4783  HB3 ALA A 305      10.718  18.797  31.539  1.00  0.00      A    H
ATOM   4784  C   ALA A 305      13.149  17.604  32.042  1.00  0.00      A    C
ATOM   4785  O   ALA A 305      12.922  17.503  33.245  1.00  0.00      A    O
ATOM   4786  N   LEU A 306      13.746  16.623  31.362  1.00  0.00      A    N
ATOM   4787  HN  LEU A 306      13.890  16.680  30.376  1.00  0.00      A    H
ATOM   4788  CA  LEU A 306      14.243  15.385  31.974  1.00  0.00      A    C
ATOM   4789  HA  LEU A 306      13.680  15.202  32.888  1.00  0.00      A    H
ATOM   4790  CB  LEU A 306      13.979  14.211  31.020  1.00  0.00      A    C
ATOM   4791  HB1 LEU A 306      14.301  13.379  31.472  1.00  0.00      A    H
ATOM   4792  HB2 LEU A 306      14.509  14.404  30.087  1.00  0.00      A    H
ATOM   4793  CG  LEU A 306      12.485  13.999  30.709  1.00  0.00      A    C
ATOM   4794  HG  LEU A 306      12.067  14.902  30.269  1.00  0.00      A    H
ATOM   4795  CD1 LEU A 306      12.329  12.875  29.694  1.00  0.00      A    C
ATOM   4796 HD11 LEU A 306      12.961  13.069  28.836  1.00  0.00      A    H
ATOM   4797 HD12 LEU A 306      12.601  11.914  30.129  1.00  0.00      A    H
ATOM   4798 HD13 LEU A 306      11.298  12.846  29.355  1.00  0.00      A    H
ATOM   4799  CD2 LEU A 306      11.651  13.650  31.943  1.00  0.00      A    C
ATOM   4800 HD21 LEU A 306      12.009  12.727  32.392  1.00  0.00      A    H
ATOM   4801 HD22 LEU A 306      11.686  14.458  32.671  1.00  0.00      A    H
ATOM   4802 HD23 LEU A 306      10.616  13.521  31.641  1.00  0.00      A    H
ATOM   4803  C   LEU A 306      15.706  15.471  32.448  1.00  0.00      A    C
ATOM   4804  O   LEU A 306      16.200  14.513  33.039  1.00  0.00      A    O
ATOM   4805  N   GLY A 307      16.348  16.634  32.294  1.00  0.00      A    N
ATOM   4806  HN  GLY A 307      15.933  17.335  31.715  1.00  0.00      A    H
ATOM   4807  CA  GLY A 307      17.630  16.994  32.903  1.00  0.00      A    C
ATOM   4808  HA1 GLY A 307      17.739  16.323  33.744  1.00  0.00      A    H
ATOM   4809  HA2 GLY A 307      17.570  18.042  33.197  1.00  0.00      A    H
ATOM   4810  C   GLY A 307      18.874  16.851  32.018  1.00  0.00      A    C
ATOM   4811  O   GLY A 307      19.985  16.951  32.538  1.00  0.00      A    O
ATOM   4812  N   ALA A 308      18.734  16.689  30.697  1.00  0.00      A    N
ATOM   4813  HN  ALA A 308      17.865  16.440  30.270  1.00  0.00      A    H
ATOM   4814  CA  ALA A 308      19.859  16.868  29.775  1.00  0.00      A    C
ATOM   4815  HA  ALA A 308      20.727  16.357  30.189  1.00  0.00      A    H
ATOM   4816  CB  ALA A 308      19.570  16.232  28.411  1.00  0.00      A    C
ATOM   4817  HB1 ALA A 308      19.496  15.152  28.511  1.00  0.00      A    H
ATOM   4818  HB2 ALA A 308      18.647  16.637  28.004  1.00  0.00      A    H
ATOM   4819  HB3 ALA A 308      20.384  16.459  27.723  1.00  0.00      A    H
ATOM   4820  C   ALA A 308      20.189  18.363  29.649  1.00  0.00      A    C
ATOM   4821  O   ALA A 308      19.486  19.118  28.984  1.00  0.00      A    O
ATOM   4822  N   LYS A 309      21.293  18.780  30.267  1.00  0.00      A    N
ATOM   4823  HN  LYS A 309      21.847  18.092  30.733  1.00  0.00      A    H
ATOM   4824  CA  LYS A 309      21.806  20.153  30.350  1.00  0.00      A    C
ATOM   4825  HA  LYS A 309      21.038  20.767  30.820  1.00  0.00      A    H
ATOM   4826  CB  LYS A 309      23.046  20.069  31.261  1.00  0.00      A    C
ATOM   4827  HB1 LYS A 309      23.744  19.630  30.695  1.00  0.00      A    H
ATOM   4828  HB2 LYS A 309      22.770  19.515  32.161  1.00  0.00      A    H
ATOM   4829  CG  LYS A 309      23.660  21.393  31.720  1.00  0.00      A    C
ATOM   4830  HG1 LYS A 309      24.048  21.857  30.924  1.00  0.00      A    H
ATOM   4831  HG2 LYS A 309      24.407  21.149  32.474  1.00  0.00      A    H
ATOM   4832  CD  LYS A 309      22.632  22.365  32.327  1.00  0.00      A    C
ATOM   4833  HD1 LYS A 309      22.045  22.820  31.497  1.00  0.00      A    H
ATOM   4834  HD2 LYS A 309      21.928  21.808  32.947  1.00  0.00      A    H
ATOM   4835  CE  LYS A 309      23.240  23.483  33.188  1.00  0.00      A    C
ATOM   4836  HE1 LYS A 309      22.576  24.376  33.193  1.00  0.00      A    H
ATOM   4837  HE2 LYS A 309      23.347  23.123  34.215  1.00  0.00      A    H
ATOM   4838  NZ  LYS A 309      24.562  23.923  32.698  1.00  0.00      A    N
ATOM   4839  HZ1 LYS A 309      25.267  23.190  32.832  1.00  0.00      A    H
ATOM   4840  HZ2 LYS A 309      24.561  24.123  31.702  1.00  0.00      A    H
ATOM   4841  HZ3 LYS A 309      24.920  24.739  33.174  1.00  0.00      A    H
ATOM   4842  C   LYS A 309      22.102  20.784  28.979  1.00  0.00      A    C
ATOM   4843  O   LYS A 309      22.022  22.007  28.847  1.00  0.00      A    O
ATOM   4844  N   ALA A 310      22.364  19.945  27.972  1.00  0.00      A    N
ATOM   4845  HN  ALA A 310      22.632  19.013  28.215  1.00  0.00      A    H
ATOM   4846  CA  ALA A 310      22.305  20.228  26.535  1.00  0.00      A    C
ATOM   4847  HA  ALA A 310      21.466  20.896  26.341  1.00  0.00      A    H
ATOM   4848  CB  ALA A 310      23.603  20.923  26.091  1.00  0.00      A    C
ATOM   4849  HB1 ALA A 310      23.751  21.840  26.662  1.00  0.00      A    H
ATOM   4850  HB2 ALA A 310      24.460  20.266  26.242  1.00  0.00      A    H
ATOM   4851  HB3 ALA A 310      23.542  21.178  25.032  1.00  0.00      A    H
ATOM   4852  C   ALA A 310      22.067  18.921  25.738  1.00  0.00      A    C
ATOM   4853  O   ALA A 310      22.285  17.821  26.264  1.00  0.00      A    O
ATOM   4854  N   VAL A 311      21.674  19.037  24.462  1.00  0.00      A    N
ATOM   4855  HN  VAL A 311      21.448  19.927  24.074  1.00  0.00      A    H
ATOM   4856  CA  VAL A 311      21.535  17.908  23.521  1.00  0.00      A    C
ATOM   4857  HA  VAL A 311      21.752  16.991  24.067  1.00  0.00      A    H
ATOM   4858  CB  VAL A 311      20.105  17.740  22.969  1.00  0.00      A    C
ATOM   4859  HB  VAL A 311      20.090  16.832  22.364  1.00  0.00      A    H
ATOM   4860  CG1 VAL A 311      19.084  17.552  24.094  1.00  0.00      A    C
ATOM   4861 HG11 VAL A 311      19.412  16.756  24.759  1.00  0.00      A    H
ATOM   4862 HG12 VAL A 311      18.978  18.473  24.669  1.00  0.00      A    H
ATOM   4863 HG13 VAL A 311      18.119  17.283  23.665  1.00  0.00      A    H
ATOM   4864  CG2 VAL A 311      19.626  18.894  22.081  1.00  0.00      A    C
ATOM   4865 HG21 VAL A 311      19.599  19.824  22.648  1.00  0.00      A    H
ATOM   4866 HG22 VAL A 311      20.288  19.015  21.224  1.00  0.00      A    H
ATOM   4867 HG23 VAL A 311      18.629  18.665  21.710  1.00  0.00      A    H
ATOM   4868  C   VAL A 311      22.548  17.974  22.378  1.00  0.00      A    C
ATOM   4869  O   VAL A 311      22.857  19.046  21.855  1.00  0.00      A    O
ATOM   4870  N   PHE A 312      23.007  16.802  21.951  1.00  0.00      A    N
ATOM   4871  HN  PHE A 312      22.666  15.960  22.366  1.00  0.00      A    H
ATOM   4872  CA  PHE A 312      23.995  16.600  20.900  1.00  0.00      A    C
ATOM   4873  HA  PHE A 312      24.382  17.562  20.568  1.00  0.00      A    H
ATOM   4874  CB  PHE A 312      25.166  15.813  21.500  1.00  0.00      A    C
ATOM   4875  HB1 PHE A 312      25.737  15.516  20.735  1.00  0.00      A    H
ATOM   4876  HB2 PHE A 312      24.783  14.961  22.058  1.00  0.00      A    H
ATOM   4877  CG  PHE A 312      26.035  16.649  22.417  1.00  0.00      A    C
ATOM   4878  CD1 PHE A 312      27.023  17.468  21.851  1.00  0.00      A    C
ATOM   4879  HD1 PHE A 312      27.158  17.495  20.781  1.00  0.00      A    H
ATOM   4880  CE1 PHE A 312      27.850  18.241  22.675  1.00  0.00      A    C
ATOM   4881  HE1 PHE A 312      28.619  18.847  22.227  1.00  0.00      A    H
ATOM   4882  CZ  PHE A 312      27.670  18.237  24.068  1.00  0.00      A    C
ATOM   4883  HZ  PHE A 312      28.293  18.863  24.693  1.00  0.00      A    H
ATOM   4884  CD2 PHE A 312      25.859  16.629  23.817  1.00  0.00      A    C
ATOM   4885  HD2 PHE A 312      25.085  16.011  24.250  1.00  0.00      A    H
ATOM   4886  CE2 PHE A 312      26.677  17.425  24.645  1.00  0.00      A    C
ATOM   4887  HE2 PHE A 312      26.539  17.427  25.716  1.00  0.00      A    H
ATOM   4888  C   PHE A 312      23.345  15.909  19.696  1.00  0.00      A    C
ATOM   4889  O   PHE A 312      23.116  14.701  19.702  1.00  0.00      A    O
ATOM   4890  N   VAL A 313      22.993  16.693  18.675  1.00  0.00      A    N
ATOM   4891  HN  VAL A 313      23.159  17.676  18.688  1.00  0.00      A    H
ATOM   4892  CA  VAL A 313      22.337  16.202  17.449  1.00  0.00      A    C
ATOM   4893  HA  VAL A 313      21.733  15.328  17.703  1.00  0.00      A    H
ATOM   4894  CB  VAL A 313      21.388  17.249  16.831  1.00  0.00      A    C
ATOM   4895  HB  VAL A 313      21.182  16.958  15.800  1.00  0.00      A    H
ATOM   4896  CG1 VAL A 313      20.058  17.249  17.586  1.00  0.00      A    C
ATOM   4897 HG11 VAL A 313      19.624  16.252  17.530  1.00  0.00      A    H
ATOM   4898 HG12 VAL A 313      20.213  17.517  18.631  1.00  0.00      A    H
ATOM   4899 HG13 VAL A 313      19.367  17.954  17.126  1.00  0.00      A    H
ATOM   4900  CG2 VAL A 313      21.940  18.682  16.827  1.00  0.00      A    C
ATOM   4901 HG21 VAL A 313      21.984  19.080  17.841  1.00  0.00      A    H
ATOM   4902 HG22 VAL A 313      22.943  18.695  16.403  1.00  0.00      A    H
ATOM   4903 HG23 VAL A 313      21.296  19.322  16.226  1.00  0.00      A    H
ATOM   4904  C   VAL A 313      23.372  15.729  16.433  1.00  0.00      A    C
ATOM   4905  O   VAL A 313      24.324  16.455  16.141  1.00  0.00      A    O
ATOM   4906  N   GLY A 314      23.196  14.521  15.895  1.00  0.00      A    N
ATOM   4907  HN  GLY A 314      22.365  13.997  16.076  1.00  0.00      A    H
ATOM   4908  CA  GLY A 314      24.172  13.875  15.020  1.00  0.00      A    C
ATOM   4909  HA1 GLY A 314      24.271  12.851  15.354  1.00  0.00      A    H
ATOM   4910  HA2 GLY A 314      25.131  14.389  15.077  1.00  0.00      A    H
ATOM   4911  C   GLY A 314      23.715  13.855  13.568  1.00  0.00      A    C
ATOM   4912  O   GLY A 314      24.175  14.668  12.760  1.00  0.00      A    O
ATOM   4913  N   ARG A 315      22.772  12.965  13.231  1.00  0.00      A    N
ATOM   4914  HN  ARG A 315      22.412  12.336  13.916  1.00  0.00      A    H
ATOM   4915  CA  ARG A 315      22.216  12.852  11.874  1.00  0.00      A    C
ATOM   4916  HA  ARG A 315      23.017  12.577  11.188  1.00  0.00      A    H
ATOM   4917  CB  ARG A 315      21.147  11.756  11.821  1.00  0.00      A    C
ATOM   4918  HB1 ARG A 315      20.624  11.901  10.981  1.00  0.00      A    H
ATOM   4919  HB2 ARG A 315      20.496  11.835  12.688  1.00  0.00      A    H
ATOM   4920  CG  ARG A 315      21.735  10.344  11.735  1.00  0.00      A    C
ATOM   4921  HG1 ARG A 315      22.285  10.248  10.773  1.00  0.00      A    H
ATOM   4922  HG2 ARG A 315      22.491  10.201  12.504  1.00  0.00      A    H
ATOM   4923  CD  ARG A 315      20.592   9.341  11.928  1.00  0.00      A    C
ATOM   4924  HD1 ARG A 315      19.970   9.651  12.799  1.00  0.00      A    H
ATOM   4925  HD2 ARG A 315      19.960   9.355  11.040  1.00  0.00      A    H
ATOM   4926  NE  ARG A 315      21.069   7.968  12.165  1.00  0.00      A    N
ATOM   4927  HE  ARG A 315      21.329   7.422  11.358  1.00  0.00      A    H
ATOM   4928  CZ  ARG A 315      21.124   7.361  13.335  1.00  0.00      A    C
ATOM   4929  NH1 ARG A 315      21.007   7.983  14.468  1.00  0.00      A    N
ATOM   4930 HH11 ARG A 315      21.034   7.457  15.322  1.00  0.00      A    H
ATOM   4931 HH12 ARG A 315      21.023   9.011  14.488  1.00  0.00      A    H
ATOM   4932  NH2 ARG A 315      21.295   6.075  13.399  1.00  0.00      A    N
ATOM   4933 HH21 ARG A 315      21.251   5.510  12.555  1.00  0.00      A    H
ATOM   4934 HH22 ARG A 315      21.253   5.636  14.309  1.00  0.00      A    H
ATOM   4935  C   ARG A 315      21.666  14.179  11.341  1.00  0.00      A    C
ATOM   4936  O   ARG A 315      22.105  14.549  10.255  1.00  0.00      A    O
ATOM   4937  N   PRO A 316      20.884  14.989  12.095  1.00  0.00      A    N
ATOM   4938  CD  PRO A 316      20.273  14.699  13.388  1.00  0.00      A    C
ATOM   4939  HD1 PRO A 316      20.086  14.065  12.492  1.00  0.00      A    H
ATOM   4940  HD2 PRO A 316      19.865  13.693  13.439  1.00  0.00      A    H
ATOM   4941  CA  PRO A 316      20.421  16.297  11.631  1.00  0.00      A    C
ATOM   4942  HA  PRO A 316      19.707  16.142  10.822  1.00  0.00      A    H
ATOM   4943  CB  PRO A 316      19.693  16.924  12.825  1.00  0.00      A    C
ATOM   4944  HB1 PRO A 316      18.640  16.565  12.837  1.00  0.00      A    H
ATOM   4945  HB2 PRO A 316      20.400  17.446  13.471  1.00  0.00      A    H
ATOM   4946  CG  PRO A 316      19.141  15.707  13.560  1.00  0.00      A    C
ATOM   4947  HG1 PRO A 316      18.267  15.947  14.196  1.00  0.00      A    H
ATOM   4948  HG2 PRO A 316      18.243  15.340  13.061  1.00  0.00      A    H
ATOM   4949  C   PRO A 316      21.535  17.217  11.126  1.00  0.00      A    C
ATOM   4950  O   PRO A 316      21.359  17.864  10.099  1.00  0.00      A    O
ATOM   4951  N   ILE A 317      22.702  17.243  11.775  1.00  0.00      A    N
ATOM   4952  HN  ILE A 317      22.893  16.677  12.574  1.00  0.00      A    H
ATOM   4953  CA  ILE A 317      23.819  18.112  11.370  1.00  0.00      A    C
ATOM   4954  HA  ILE A 317      23.437  19.113  11.169  1.00  0.00      A    H
ATOM   4955  CB  ILE A 317      24.860  18.203  12.506  1.00  0.00      A    C
ATOM   4956  HB  ILE A 317      25.169  17.191  12.770  1.00  0.00      A    H
ATOM   4957  CG2 ILE A 317      26.126  18.960  12.060  1.00  0.00      A    C
ATOM   4958 HG21 ILE A 317      26.696  18.359  11.350  1.00  0.00      A    H
ATOM   4959 HG22 ILE A 317      25.858  19.898  11.584  1.00  0.00      A    H
ATOM   4960 HG23 ILE A 317      26.764  19.163  12.915  1.00  0.00      A    H
ATOM   4961  CG1 ILE A 317      24.230  18.834  13.768  1.00  0.00      A    C
ATOM   4962 HG11 ILE A 317      24.966  18.839  14.445  1.00  0.00      A    H
ATOM   4963 HG12 ILE A 317      23.371  18.238  14.075  1.00  0.00      A    H
ATOM   4964  CD  ILE A 317      23.771  20.296  13.631  1.00  0.00      A    C
ATOM   4965  HD1 ILE A 317      23.388  20.673  14.604  1.00  0.00      A    H
ATOM   4966  HD2 ILE A 317      24.617  20.944  13.315  1.00  0.00      A    H
ATOM   4967  HD3 ILE A 317      22.957  20.389  12.882  1.00  0.00      A    H
ATOM   4968  C   ILE A 317      24.441  17.639  10.058  1.00  0.00      A    C
ATOM   4969  O   ILE A 317      24.736  18.464   9.193  1.00  0.00      A    O
ATOM   4970  N   VAL A 318      24.528  16.323   9.846  1.00  0.00      A    N
ATOM   4971  HN  VAL A 318      24.323  15.640  10.543  1.00  0.00      A    H
ATOM   4972  CA  VAL A 318      24.939  15.764   8.550  1.00  0.00      A    C
ATOM   4973  HA  VAL A 318      25.860  16.257   8.239  1.00  0.00      A    H
ATOM   4974  CB  VAL A 318      25.209  14.256   8.634  1.00  0.00      A    C
ATOM   4975  HB  VAL A 318      24.280  13.722   8.832  1.00  0.00      A    H
ATOM   4976  CG1 VAL A 318      25.788  13.770   7.305  1.00  0.00      A    C
ATOM   4977 HG11 VAL A 318      25.093  13.933   6.482  1.00  0.00      A    H
ATOM   4978 HG12 VAL A 318      26.732  14.271   7.091  1.00  0.00      A    H
ATOM   4979 HG13 VAL A 318      25.953  12.708   7.369  1.00  0.00      A    H
ATOM   4980  CG2 VAL A 318      26.216  13.913   9.740  1.00  0.00      A    C
ATOM   4981 HG21 VAL A 318      27.146  14.456   9.569  1.00  0.00      A    H
ATOM   4982 HG22 VAL A 318      25.804  14.183  10.710  1.00  0.00      A    H
ATOM   4983 HG23 VAL A 318      26.417  12.842   9.734  1.00  0.00      A    H
ATOM   4984  C   VAL A 318      23.885  16.030   7.478  1.00  0.00      A    C
ATOM   4985  O   VAL A 318      24.235  16.385   6.357  1.00  0.00      A    O
ATOM   4986  N   TRP A 319      22.600  15.934   7.820  1.00  0.00      A    N
ATOM   4987  HN  TRP A 319      22.322  15.635   8.730  1.00  0.00      A    H
ATOM   4988  CA  TRP A 319      21.502  16.252   6.912  1.00  0.00      A    C
ATOM   4989  HA  TRP A 319      21.609  15.662   6.004  1.00  0.00      A    H
ATOM   4990  CB  TRP A 319      20.174  15.883   7.580  1.00  0.00      A    C
ATOM   4991  HB1 TRP A 319      19.533  15.941   6.815  1.00  0.00      A    H
ATOM   4992  HB2 TRP A 319      19.987  16.579   8.396  1.00  0.00      A    H
ATOM   4993  CG  TRP A 319      19.949  14.488   8.086  1.00  0.00      A    C
ATOM   4994  CD1 TRP A 319      18.954  14.159   8.940  1.00  0.00      A    C
ATOM   4995  HD1 TRP A 319      18.230  14.862   9.337  1.00  0.00      A    H
ATOM   4996  NE1 TRP A 319      18.929  12.794   9.135  1.00  0.00      A    N
ATOM   4997  HE1 TRP A 319      18.165  12.311   9.610  1.00  0.00      A    H
ATOM   4998  CE2 TRP A 319      19.931  12.168   8.426  1.00  0.00      A    C
ATOM   4999  CD2 TRP A 319      20.613  13.224   7.748  1.00  0.00      A    C
ATOM   5000  CE3 TRP A 319      21.694  12.844   6.920  1.00  0.00      A    C
ATOM   5001  HE3 TRP A 319      22.241  13.598   6.379  1.00  0.00      A    H
ATOM   5002  CZ3 TRP A 319      22.070  11.496   6.779  1.00  0.00      A    C
ATOM   5003  HZ3 TRP A 319      22.893  11.242   6.127  1.00  0.00      A    H
ATOM   5004  CZ2 TRP A 319      20.294  10.819   8.291  1.00  0.00      A    C
ATOM   5005  HZ2 TRP A 319      19.741  10.054   8.812  1.00  0.00      A    H
ATOM   5006  CH2 TRP A 319      21.382  10.483   7.469  1.00  0.00      A    C
ATOM   5007  HH2 TRP A 319      21.671   9.447   7.343  1.00  0.00      A    H
ATOM   5008  C   TRP A 319      21.524  17.732   6.483  1.00  0.00      A    C
ATOM   5009  O   TRP A 319      21.328  18.043   5.309  1.00  0.00      A    O
ATOM   5010  N   GLY A 320      21.906  18.630   7.398  1.00  0.00      A    N
ATOM   5011  HN  GLY A 320      22.005  18.352   8.353  1.00  0.00      A    H
ATOM   5012  CA  GLY A 320      22.203  20.036   7.113  1.00  0.00      A    C
ATOM   5013  HA1 GLY A 320      22.388  20.512   8.066  1.00  0.00      A    H
ATOM   5014  HA2 GLY A 320      21.356  20.509   6.622  1.00  0.00      A    H
ATOM   5015  C   GLY A 320      23.444  20.229   6.239  1.00  0.00      A    C
ATOM   5016  O   GLY A 320      23.387  20.913   5.217  1.00  0.00      A    O
ATOM   5017  N   LEU A 321      24.546  19.559   6.575  1.00  0.00      A    N
ATOM   5018  HN  LEU A 321      24.571  18.975   7.384  1.00  0.00      A    H
ATOM   5019  CA  LEU A 321      25.804  19.601   5.823  1.00  0.00      A    C
ATOM   5020  HA  LEU A 321      26.145  20.635   5.793  1.00  0.00      A    H
ATOM   5021  CB  LEU A 321      26.824  18.750   6.608  1.00  0.00      A    C
ATOM   5022  HB1 LEU A 321      26.531  17.806   6.454  1.00  0.00      A    H
ATOM   5023  HB2 LEU A 321      26.805  19.054   7.654  1.00  0.00      A    H
ATOM   5024  CG  LEU A 321      28.282  18.817   6.134  1.00  0.00      A    C
ATOM   5025  HG  LEU A 321      28.335  18.467   5.106  1.00  0.00      A    H
ATOM   5026  CD1 LEU A 321      28.910  20.209   6.245  1.00  0.00      A    C
ATOM   5027 HD11 LEU A 321      28.366  20.917   5.628  1.00  0.00      A    H
ATOM   5028 HD12 LEU A 321      28.891  20.544   7.282  1.00  0.00      A    H
ATOM   5029 HD13 LEU A 321      29.949  20.168   5.918  1.00  0.00      A    H
ATOM   5030  CD2 LEU A 321      29.130  17.898   7.006  1.00  0.00      A    C
ATOM   5031 HD21 LEU A 321      29.148  18.263   8.035  1.00  0.00      A    H
ATOM   5032 HD22 LEU A 321      28.726  16.887   6.996  1.00  0.00      A    H
ATOM   5033 HD23 LEU A 321      30.146  17.874   6.619  1.00  0.00      A    H
ATOM   5034  C   LEU A 321      25.623  19.136   4.364  1.00  0.00      A    C
ATOM   5035  O   LEU A 321      26.172  19.759   3.458  1.00  0.00      A    O
ATOM   5036  N   ALA A 322      24.739  18.159   4.130  1.00  0.00      A    N
ATOM   5037  HN  ALA A 322      24.297  17.703   4.902  1.00  0.00      A    H
ATOM   5038  CA  ALA A 322      24.343  17.676   2.804  1.00  0.00      A    C
ATOM   5039  HA  ALA A 322      25.241  17.597   2.187  1.00  0.00      A    H
ATOM   5040  CB  ALA A 322      23.755  16.268   2.976  1.00  0.00      A    C
ATOM   5041  HB1 ALA A 322      24.477  15.617   3.469  1.00  0.00      A    H
ATOM   5042  HB2 ALA A 322      22.848  16.319   3.580  1.00  0.00      A    H
ATOM   5043  HB3 ALA A 322      23.512  15.848   2.000  1.00  0.00      A    H
ATOM   5044  C   ALA A 322      23.363  18.599   2.041  1.00  0.00      A    C
ATOM   5045  O   ALA A 322      23.069  18.333   0.874  1.00  0.00      A    O
ATOM   5046  N   PHE A 323      22.828  19.657   2.666  1.00  0.00      A    N
ATOM   5047  HN  PHE A 323      23.034  19.862   3.622  1.00  0.00      A    H
ATOM   5048  CA  PHE A 323      21.904  20.605   2.025  1.00  0.00      A    C
ATOM   5049  HA  PHE A 323      21.406  20.114   1.199  1.00  0.00      A    H
ATOM   5050  CB  PHE A 323      20.804  21.020   3.008  1.00  0.00      A    C
ATOM   5051  HB1 PHE A 323      21.254  21.504   3.759  1.00  0.00      A    H
ATOM   5052  HB2 PHE A 323      20.282  20.124   3.348  1.00  0.00      A    H
ATOM   5053  CG  PHE A 323      19.782  21.969   2.410  1.00  0.00      A    C
ATOM   5054  CD1 PHE A 323      18.859  21.502   1.457  1.00  0.00      A    C
ATOM   5055  HD1 PHE A 323      18.885  20.474   1.135  1.00  0.00      A    H
ATOM   5056  CE1 PHE A 323      17.882  22.366   0.936  1.00  0.00      A    C
ATOM   5057  HE1 PHE A 323      17.166  22.000   0.216  1.00  0.00      A    H
ATOM   5058  CZ  PHE A 323      17.807  23.695   1.380  1.00  0.00      A    C
ATOM   5059  HZ  PHE A 323      17.027  24.343   1.006  1.00  0.00      A    H
ATOM   5060  CD2 PHE A 323      19.742  23.317   2.809  1.00  0.00      A    C
ATOM   5061  HD2 PHE A 323      20.448  23.701   3.531  1.00  0.00      A    H
ATOM   5062  CE2 PHE A 323      18.744  24.172   2.313  1.00  0.00      A    C
ATOM   5063  HE2 PHE A 323      18.694  25.190   2.676  1.00  0.00      A    H
[truncated: 62,257 more chars]
