# Supplementary material for: Targeting Oxalate Production by Combining Enzyme Inhibition and Proteolysis Activation: A Novel Therapeutic Approach for Primary Hyperoxaluria Type 1
Source: J Med Chem. 2026 Jan 2;69(3):2258–86. doi: 10.1021/acs.jmedchem.5c02055 (PMC12795515; doi:10.1021/acs.jmedchem.5c02055)
Supplement: Supplementary file 3 [file jm5c02055_si_003.pdb]

ATOM      1  CAY ALA A   1       8.485  40.245 144.389  1.00  0.00      A    C
ATOM      2  HY1 ALA A   1       8.486  40.572 143.444  1.00  0.00      A    H
ATOM      3  HY2 ALA A   1       9.425  40.126 144.709  1.00  0.00      A    H
ATOM      4  HY3 ALA A   1       8.006  40.899 144.975  1.00  0.00      A    H
ATOM      5  CY  ALA A   1       8.013  39.365 144.429  1.00  0.00      A    C
ATOM      6  OY  ALA A   1       8.012  39.038 145.374  1.00  0.00      A    O
ATOM      7  N   ALA A   1       7.706  39.118 143.510  1.00  0.00      A    N
ATOM      8  HN  ALA A   1       7.707  39.445 142.565  1.00  0.00      A    H
ATOM      9  CA  ALA A   1       7.009  37.818 143.569  1.00  0.00      A    C
ATOM     10  HA  ALA A   1       6.172  37.862 144.256  1.00  0.00      A    H
ATOM     11  CB  ALA A   1       6.458  37.456 142.181  1.00  0.00      A    C
ATOM     12  HB1 ALA A   1       5.747  38.241 141.846  1.00  0.00      A    H
ATOM     13  HB2 ALA A   1       7.276  37.393 141.431  1.00  0.00      A    H
ATOM     14  HB3 ALA A   1       5.916  36.486 142.196  1.00  0.00      A    H
ATOM     15  C   ALA A   1       7.943  36.724 144.095  1.00  0.00      A    C
ATOM     16  O   ALA A   1       9.141  36.964 144.259  1.00  0.00      A    O
ATOM     17  N   THR A   2       7.400  35.516 144.342  1.00  0.00      A    N
ATOM     18  HN  THR A   2       6.416  35.359 144.269  1.00  0.00      A    H
ATOM     19  CA  THR A   2       8.173  34.331 144.734  1.00  0.00      A    C
ATOM     20  HA  THR A   2       8.769  34.627 145.587  1.00  0.00      A    H
ATOM     21  CB  THR A   2       7.245  33.138 145.103  1.00  0.00      A    C
ATOM     22  HB  THR A   2       7.897  32.382 145.606  1.00  0.00      A    H
ATOM     23  OG1 THR A   2       6.677  32.485 143.982  1.00  0.00      A    O
ATOM     24  HG1 THR A   2       6.124  31.785 144.346  1.00  0.00      A    H
ATOM     25  CG2 THR A   2       6.135  33.483 146.107  1.00  0.00      A    C
ATOM     26 HG21 THR A   2       5.582  32.570 146.414  1.00  0.00      A    H
ATOM     27 HG22 THR A   2       6.568  33.944 147.020  1.00  0.00      A    H
ATOM     28 HG23 THR A   2       5.407  34.199 145.668  1.00  0.00      A    H
ATOM     29  C   THR A   2       9.164  33.945 143.620  1.00  0.00      A    C
ATOM     30  O   THR A   2       8.836  34.074 142.440  1.00  0.00      A    O
ATOM     31  N   LEU A   3      10.363  33.474 143.998  1.00  0.00      A    N
ATOM     32  HN  LEU A   3      10.580  33.424 144.971  1.00  0.00      A    H
ATOM     33  CA  LEU A   3      11.437  33.004 143.116  1.00  0.00      A    C
ATOM     34  HA  LEU A   3      11.752  33.869 142.547  1.00  0.00      A    H
ATOM     35  CB  LEU A   3      12.621  32.531 143.990  1.00  0.00      A    C
ATOM     36  HB1 LEU A   3      12.970  33.412 144.576  1.00  0.00      A    H
ATOM     37  HB2 LEU A   3      12.249  31.794 144.736  1.00  0.00      A    H
ATOM     38  CG  LEU A   3      13.855  31.938 143.270  1.00  0.00      A    C
ATOM     39  HG  LEU A   3      13.554  31.095 142.824  1.00  0.00      A    H
ATOM     40  CD1 LEU A   3      14.406  32.832 142.143  1.00  0.00      A    C
ATOM     41 HD11 LEU A   3      15.317  32.379 141.696  1.00  0.00      A    H
ATOM     42 HD12 LEU A   3      13.649  32.960 141.339  1.00  0.00      A    H
ATOM     43 HD13 LEU A   3      14.675  33.836 142.535  1.00  0.00      A    H
ATOM     44  CD2 LEU A   3      14.952  31.637 144.303  1.00  0.00      A    C
ATOM     45 HD21 LEU A   3      15.840  31.192 143.804  1.00  0.00      A    H
ATOM     46 HD22 LEU A   3      15.285  32.556 144.827  1.00  0.00      A    H
ATOM     47 HD23 LEU A   3      14.583  30.915 145.063  1.00  0.00      A    H
ATOM     48  C   LEU A   3      10.970  31.934 142.115  1.00  0.00      A    C
ATOM     49  O   LEU A   3      11.404  31.953 140.965  1.00  0.00      A    O
ATOM     50  N   LYS A   4      10.030  31.065 142.527  1.00  0.00      A    N
ATOM     51  HN  LYS A   4       9.764  31.043 143.489  1.00  0.00      A    H
ATOM     52  CA  LYS A   4       9.333  30.112 141.670  1.00  0.00      A    C
ATOM     53  HA  LYS A   4      10.093  29.485 141.221  1.00  0.00      A    H
ATOM     54  CB  LYS A   4       8.384  29.250 142.527  1.00  0.00      A    C
ATOM     55  HB1 LYS A   4       8.994  28.811 143.350  1.00  0.00      A    H
ATOM     56  HB2 LYS A   4       7.633  29.912 143.013  1.00  0.00      A    H
ATOM     57  CG  LYS A   4       7.706  28.123 141.727  1.00  0.00      A    C
ATOM     58  HG1 LYS A   4       7.148  28.568 140.872  1.00  0.00      A    H
ATOM     59  HG2 LYS A   4       8.492  27.458 141.301  1.00  0.00      A    H
ATOM     60  CD  LYS A   4       6.728  27.295 142.562  1.00  0.00      A    C
ATOM     61  HD1 LYS A   4       7.293  26.818 143.395  1.00  0.00      A    H
ATOM     62  HD2 LYS A   4       5.986  27.991 143.017  1.00  0.00      A    H
ATOM     63  CE  LYS A   4       6.017  26.236 141.709  1.00  0.00      A    C
ATOM     64  HE1 LYS A   4       5.417  26.720 140.906  1.00  0.00      A    H
ATOM     65  HE2 LYS A   4       6.757  25.556 141.233  1.00  0.00      A    H
ATOM     66  NZ  LYS A   4       5.105  25.415 142.519  1.00  0.00      A    N
ATOM     67  HZ1 LYS A   4       4.635  24.707 141.919  1.00  0.00      A    H
ATOM     68  HZ2 LYS A   4       5.644  24.932 143.266  1.00  0.00      A    H
ATOM     69  HZ3 LYS A   4       4.387  26.026 142.957  1.00  0.00      A    H
ATOM     70  C   LYS A   4       8.574  30.806 140.524  1.00  0.00      A    C
ATOM     71  O   LYS A   4       8.791  30.447 139.372  1.00  0.00      A    O
ATOM     72  N   ASP A   5       7.719  31.799 140.822  1.00  0.00      A    N
ATOM     73  HN  ASP A   5       7.577  32.128 141.752  1.00  0.00      A    H
ATOM     74  CA  ASP A   5       6.900  32.512 139.831  1.00  0.00      A    C
ATOM     75  HA  ASP A   5       6.517  31.750 139.162  1.00  0.00      A    H
ATOM     76  CB  ASP A   5       5.749  33.273 140.530  1.00  0.00      A    C
ATOM     77  HB1 ASP A   5       6.175  33.971 141.279  1.00  0.00      A    H
ATOM     78  HB2 ASP A   5       5.168  33.863 139.794  1.00  0.00      A    H
ATOM     79  CG  ASP A   5       4.762  32.373 141.284  1.00  0.00      A    C
ATOM     80  OD1 ASP A   5       4.246  32.855 142.316  1.00  0.00      A    O
ATOM     81  OD2 ASP A   5       4.532  31.234 140.821  1.00  0.00      A    O
ATOM     82  C   ASP A   5       7.694  33.507 138.964  1.00  0.00      A    C
ATOM     83  O   ASP A   5       7.229  33.839 137.874  1.00  0.00      A    O
ATOM     84  N   GLN A   6       8.892  33.944 139.394  1.00  0.00      A    N
ATOM     85  HN  GLN A   6       9.231  33.741 140.311  1.00  0.00      A    H
ATOM     86  CA  GLN A   6       9.805  34.748 138.573  1.00  0.00      A    C
ATOM     87  HA  GLN A   6       9.196  35.449 138.015  1.00  0.00      A    H
ATOM     88  CB  GLN A   6      10.887  35.399 139.460  1.00  0.00      A    C
ATOM     89  HB1 GLN A   6      11.365  34.577 140.041  1.00  0.00      A    H
ATOM     90  HB2 GLN A   6      11.686  35.827 138.813  1.00  0.00      A    H
ATOM     91  CG  GLN A   6      10.388  36.468 140.447  1.00  0.00      A    C
ATOM     92  HG1 GLN A   6       9.743  37.207 139.924  1.00  0.00      A    H
ATOM     93  HG2 GLN A   6       9.787  36.005 141.257  1.00  0.00      A    H
ATOM     94  CD  GLN A   6      11.564  37.238 141.053  1.00  0.00      A    C
ATOM     95  OE1 GLN A   6      12.209  38.026 140.365  1.00  0.00      A    O
ATOM     96  NE2 GLN A   6      11.847  37.027 142.339  1.00  0.00      A    N
ATOM     97 HE21 GLN A   6      12.612  37.538 142.721  1.00  0.00      A    H
ATOM     98 HE22 GLN A   6      11.312  36.372 142.862  1.00  0.00      A    H
ATOM     99  C   GLN A   6      10.554  33.867 137.551  1.00  0.00      A    C
ATOM    100  O   GLN A   6      10.874  34.338 136.460  1.00  0.00      A    O
ATOM    101  N   LEU A   7      10.838  32.606 137.915  1.00  0.00      A    N
ATOM    102  HN  LEU A   7      10.514  32.260 138.793  1.00  0.00      A    H
ATOM    103  CA  LEU A   7      11.604  31.637 137.134  1.00  0.00      A    C
ATOM    104  HA  LEU A   7      12.293  32.207 136.525  1.00  0.00      A    H
ATOM    105  CB  LEU A   7      12.240  30.666 138.161  1.00  0.00      A    C
ATOM    106  HB1 LEU A   7      12.839  31.283 138.870  1.00  0.00      A    H
ATOM    107  HB2 LEU A   7      11.432  30.200 138.767  1.00  0.00      A    H
ATOM    108  CG  LEU A   7      13.167  29.555 137.620  1.00  0.00      A    C
ATOM    109  HG  LEU A   7      12.698  29.108 136.858  1.00  0.00      A    H
ATOM    110  CD1 LEU A   7      14.482  30.118 137.066  1.00  0.00      A    C
ATOM    111 HD11 LEU A   7      15.147  29.294 136.729  1.00  0.00      A    H
ATOM    112 HD12 LEU A   7      14.287  30.786 136.200  1.00  0.00      A    H
ATOM    113 HD13 LEU A   7      15.019  30.700 137.845  1.00  0.00      A    H
ATOM    114  CD2 LEU A   7      13.443  28.525 138.727  1.00  0.00      A    C
ATOM    115 HD21 LEU A   7      14.095  27.710 138.343  1.00  0.00      A    H
ATOM    116 HD22 LEU A   7      13.956  28.985 139.596  1.00  0.00      A    H
ATOM    117 HD23 LEU A   7      12.492  28.071 139.082  1.00  0.00      A    H
ATOM    118  C   LEU A   7      10.695  30.835 136.182  1.00  0.00      A    C
ATOM    119  O   LEU A   7      11.124  30.504 135.078  1.00  0.00      A    O
ATOM    120  N   ILE A   8       9.468  30.503 136.618  1.00  0.00      A    N
ATOM    121  HN  ILE A   8       9.114  30.915 137.455  1.00  0.00      A    H
ATOM    122  CA  ILE A   8       8.548  29.563 135.977  1.00  0.00      A    C
ATOM    123  HA  ILE A   8       8.946  29.340 134.995  1.00  0.00      A    H
ATOM    124  CB  ILE A   8       8.414  28.264 136.836  1.00  0.00      A    C
ATOM    125  HB  ILE A   8       8.096  28.628 137.846  1.00  0.00      A    H
ATOM    126  CG2 ILE A   8       7.374  27.280 136.254  1.00  0.00      A    C
ATOM    127 HG21 ILE A   8       7.187  26.445 136.962  1.00  0.00      A    H
ATOM    128 HG22 ILE A   8       6.405  27.790 136.072  1.00  0.00      A    H
ATOM    129 HG23 ILE A   8       7.729  26.848 135.294  1.00  0.00      A    H
ATOM    130  CG1 ILE A   8       9.772  27.548 137.048  1.00  0.00      A    C
ATOM    131 HG11 ILE A   8      10.081  27.040 136.107  1.00  0.00      A    H
ATOM    132 HG12 ILE A   8      10.550  28.311 137.281  1.00  0.00      A    H
ATOM    133  CD  ILE A   8       9.778  26.516 138.183  1.00  0.00      A    C
ATOM    134  HD1 ILE A   8      10.796  26.089 138.311  1.00  0.00      A    H
ATOM    135  HD2 ILE A   8       9.475  26.987 139.143  1.00  0.00      A    H
ATOM    136  HD3 ILE A   8       9.080  25.680 137.965  1.00  0.00      A    H
ATOM    137  C   ILE A   8       7.200  30.261 135.761  1.00  0.00      A    C
ATOM    138  O   ILE A   8       6.559  30.687 136.722  1.00  0.00      A    O
ATOM    139  N   TYR A   9       6.745  30.298 134.499  1.00  0.00      A    N
ATOM    140  HN  TYR A   9       7.350  30.095 133.731  1.00  0.00      A    H
ATOM    141  CA  TYR A   9       5.375  30.624 134.121  1.00  0.00      A    C
ATOM    142  HA  TYR A   9       4.928  31.190 134.929  1.00  0.00      A    H
ATOM    143  CB  TYR A   9       5.393  31.321 132.742  1.00  0.00      A    C
ATOM    144  HB1 TYR A   9       5.939  32.286 132.829  1.00  0.00      A    H
ATOM    145  HB2 TYR A   9       5.936  30.702 131.996  1.00  0.00      A    H
ATOM    146  CG  TYR A   9       4.014  31.655 132.197  1.00  0.00      A    C
ATOM    147  CD1 TYR A   9       3.222  32.637 132.828  1.00  0.00      A    C
ATOM    148  HD1 TYR A   9       3.613  33.178 133.679  1.00  0.00      A    H
ATOM    149  CE1 TYR A   9       1.917  32.898 132.367  1.00  0.00      A    C
ATOM    150  HE1 TYR A   9       1.301  33.641 132.852  1.00  0.00      A    H
ATOM    151  CZ  TYR A   9       1.402  32.181 131.268  1.00  0.00      A    C
ATOM    152  OH  TYR A   9       0.134  32.419 130.827  1.00  0.00      A    O
ATOM    153  HH  TYR A   9      -0.000  31.891 130.038  1.00  0.00      A    H
ATOM    154  CD2 TYR A   9       3.502  30.952 131.087  1.00  0.00      A    C
ATOM    155  HD2 TYR A   9       4.095  30.181 130.615  1.00  0.00      A    H
ATOM    156  CE2 TYR A   9       2.199  31.216 130.623  1.00  0.00      A    C
ATOM    157  HE2 TYR A   9       1.806  30.661 129.784  1.00  0.00      A    H
ATOM    158  C   TYR A   9       4.598  29.300 134.010  1.00  0.00      A    C
ATOM    159  O   TYR A   9       4.995  28.402 133.266  1.00  0.00      A    O
ATOM    160  N   ASN A  10       3.487  29.198 134.753  1.00  0.00      A    N
ATOM    161  HN  ASN A  10       3.213  29.948 135.353  1.00  0.00      A    H
ATOM    162  CA  ASN A  10       2.590  28.045 134.777  1.00  0.00      A    C
ATOM    163  HA  ASN A  10       3.188  27.178 134.517  1.00  0.00      A    H
ATOM    164  CB  ASN A  10       1.913  28.030 136.169  1.00  0.00      A    C
ATOM    165  HB1 ASN A  10       2.714  27.955 136.936  1.00  0.00      A    H
ATOM    166  HB2 ASN A  10       1.372  28.982 136.345  1.00  0.00      A    H
ATOM    167  CG  ASN A  10       0.960  26.848 136.377  1.00  0.00      A    C
ATOM    168  OD1 ASN A  10       1.370  25.690 136.352  1.00  0.00      A    O
ATOM    169  ND2 ASN A  10      -0.328  27.150 136.539  1.00  0.00      A    N
ATOM    170 HD21 ASN A  10      -0.960  26.394 136.687  1.00  0.00      A    H
ATOM    171 HD22 ASN A  10      -0.621  28.101 136.539  1.00  0.00      A    H
ATOM    172  C   ASN A  10       1.516  28.215 133.685  1.00  0.00      A    C
ATOM    173  O   ASN A  10       0.891  29.272 133.579  1.00  0.00      A    O
ATOM    174  N   LEU A  11       1.292  27.143 132.908  1.00  0.00      A    N
ATOM    175  HN  LEU A  11       1.848  26.320 133.010  1.00  0.00      A    H
ATOM    176  CA  LEU A  11       0.262  27.049 131.871  1.00  0.00      A    C
ATOM    177  HA  LEU A  11       0.020  28.061 131.571  1.00  0.00      A    H
ATOM    178  CB  LEU A  11       0.763  26.118 130.732  1.00  0.00      A    C
ATOM    179  HB1 LEU A  11       1.281  25.257 131.215  1.00  0.00      A    H
ATOM    180  HB2 LEU A  11      -0.116  25.690 130.201  1.00  0.00      A    H
ATOM    181  CG  LEU A  11       1.735  26.740 129.704  1.00  0.00      A    C
ATOM    182  HG  LEU A  11       1.967  25.993 129.081  1.00  0.00      A    H
ATOM    183  CD1 LEU A  11       1.073  27.843 128.863  1.00  0.00      A    C
ATOM    184 HD11 LEU A  11       1.811  28.300 128.169  1.00  0.00      A    H
ATOM    185 HD12 LEU A  11       0.238  27.427 128.259  1.00  0.00      A    H
ATOM    186 HD13 LEU A  11       0.668  28.645 129.516  1.00  0.00      A    H
ATOM    187  CD2 LEU A  11       3.069  27.201 130.311  1.00  0.00      A    C
ATOM    188 HD21 LEU A  11       3.728  27.620 129.520  1.00  0.00      A    H
ATOM    189 HD22 LEU A  11       2.920  27.988 131.077  1.00  0.00      A    H
ATOM    190 HD23 LEU A  11       3.597  26.346 130.786  1.00  0.00      A    H
ATOM    191  C   LEU A  11      -1.019  26.415 132.442  1.00  0.00      A    C
ATOM    192  O   LEU A  11      -2.110  26.934 132.209  1.00  0.00      A    O
ATOM    193  N   LEU A  12      -0.885  25.287 133.160  1.00  0.00      A    N
ATOM    194  HN  LEU A  12       0.023  24.965 133.419  1.00  0.00      A    H
ATOM    195  CA  LEU A  12      -1.980  24.437 133.627  1.00  0.00      A    C
ATOM    196  HA  LEU A  12      -2.878  24.741 133.104  1.00  0.00      A    H
ATOM    197  CB  LEU A  12      -1.620  22.959 133.315  1.00  0.00      A    C
ATOM    198  HB1 LEU A  12      -0.591  22.782 133.705  1.00  0.00      A    H
ATOM    199  HB2 LEU A  12      -2.290  22.292 133.901  1.00  0.00      A    H
ATOM    200  CG  LEU A  12      -1.661  22.601 131.813  1.00  0.00      A    C
ATOM    201  HG  LEU A  12      -1.302  23.388 131.310  1.00  0.00      A    H
ATOM    202  CD1 LEU A  12      -0.772  21.386 131.511  1.00  0.00      A    C
ATOM    203 HD11 LEU A  12      -0.845  21.107 130.438  1.00  0.00      A    H
ATOM    204 HD12 LEU A  12       0.291  21.612 131.741  1.00  0.00      A    H
ATOM    205 HD13 LEU A  12      -1.084  20.511 132.119  1.00  0.00      A    H
ATOM    206  CD2 LEU A  12      -3.099  22.349 131.331  1.00  0.00      A    C
ATOM    207 HD21 LEU A  12      -3.106  22.112 130.245  1.00  0.00      A    H
ATOM    208 HD22 LEU A  12      -3.567  21.497 131.865  1.00  0.00      A    H
ATOM    209 HD23 LEU A  12      -3.728  23.251 131.494  1.00  0.00      A    H
ATOM    210  C   LEU A  12      -2.209  24.690 135.129  1.00  0.00      A    C
ATOM    211  O   LEU A  12      -2.729  25.745 135.490  1.00  0.00      A    O
ATOM    212  N   LYS A  13      -1.852  23.715 135.980  1.00  0.00      A    N
ATOM    213  HN  LYS A  13      -1.482  22.898 135.539  1.00  0.00      A    H
ATOM    214  CA  LYS A  13      -1.917  23.657 137.442  1.00  0.00      A    C
ATOM    215  HA  LYS A  13      -1.151  24.303 137.852  1.00  0.00      A    H
ATOM    216  CB  LYS A  13      -3.300  24.108 137.991  1.00  0.00      A    C
ATOM    217  HB1 LYS A  13      -3.273  23.974 139.097  1.00  0.00      A    H
ATOM    218  HB2 LYS A  13      -3.422  25.200 137.812  1.00  0.00      A    H
ATOM    219  CG  LYS A  13      -4.529  23.350 137.445  1.00  0.00      A    C
ATOM    220  HG1 LYS A  13      -4.564  23.463 136.337  1.00  0.00      A    H
ATOM    221  HG2 LYS A  13      -4.412  22.264 137.665  1.00  0.00      A    H
ATOM    222  CD  LYS A  13      -5.866  23.853 138.024  1.00  0.00      A    C
ATOM    223  HD1 LYS A  13      -6.596  23.011 138.007  1.00  0.00      A    H
ATOM    224  HD2 LYS A  13      -5.700  24.129 139.091  1.00  0.00      A    H
ATOM    225  CE  LYS A  13      -6.478  25.062 137.293  1.00  0.00      A    C
ATOM    226  HE1 LYS A  13      -6.452  24.905 136.192  1.00  0.00      A    H
ATOM    227  HE2 LYS A  13      -7.536  25.211 137.603  1.00  0.00      A    H
ATOM    228  NZ  LYS A  13      -5.760  26.318 137.571  1.00  0.00      A    N
ATOM    229  HZ1 LYS A  13      -6.206  27.105 137.057  1.00  0.00      A    H
ATOM    230  HZ2 LYS A  13      -5.786  26.514 138.592  1.00  0.00      A    H
ATOM    231  HZ3 LYS A  13      -4.770  26.225 137.266  1.00  0.00      A    H
ATOM    232  C   LYS A  13      -1.573  22.212 137.860  1.00  0.00      A    C
ATOM    233  O   LYS A  13      -1.127  21.412 137.033  1.00  0.00      A    O
ATOM    234  N   GLU A  14      -1.761  21.876 139.147  1.00  0.00      A    N
ATOM    235  HN  GLU A  14      -2.095  22.544 139.806  1.00  0.00      A    H
ATOM    236  CA  GLU A  14      -1.511  20.552 139.716  1.00  0.00      A    C
ATOM    237  HA  GLU A  14      -0.586  20.174 139.300  1.00  0.00      A    H
ATOM    238  CB  GLU A  14      -1.375  20.629 141.264  1.00  0.00      A    C
ATOM    239  HB1 GLU A  14      -1.615  19.625 141.684  1.00  0.00      A    H
ATOM    240  HB2 GLU A  14      -0.316  20.830 141.540  1.00  0.00      A    H
ATOM    241  CG  GLU A  14      -2.261  21.655 142.011  1.00  0.00      A    C
ATOM    242  HG1 GLU A  14      -3.191  21.825 141.439  1.00  0.00      A    H
ATOM    243  HG2 GLU A  14      -2.519  21.293 143.026  1.00  0.00      A    H
ATOM    244  CD  GLU A  14      -1.603  23.031 142.144  1.00  0.00      A    C
ATOM    245  OE1 GLU A  14      -0.641  23.126 142.937  1.00  0.00      A    O
ATOM    246  OE2 GLU A  14      -2.065  23.956 141.442  1.00  0.00      A    O
ATOM    247  C   GLU A  14      -2.629  19.560 139.325  1.00  0.00      A    C
ATOM    248  O   GLU A  14      -3.606  19.377 140.053  1.00  0.00      A    O
ATOM    249  N   GLU A  15      -2.425  18.879 138.185  1.00  0.00      A    N
ATOM    250  HN  GLU A  15      -1.765  19.218 137.521  1.00  0.00      A    H
ATOM    251  CA  GLU A  15      -3.090  17.636 137.783  1.00  0.00      A    C
ATOM    252  HA  GLU A  15      -4.090  17.583 138.195  1.00  0.00      A    H
ATOM    253  CB  GLU A  15      -3.019  17.531 136.235  1.00  0.00      A    C
ATOM    254  HB1 GLU A  15      -2.821  18.549 135.827  1.00  0.00      A    H
ATOM    255  HB2 GLU A  15      -2.145  16.908 135.939  1.00  0.00      A    H
ATOM    256  CG  GLU A  15      -4.289  16.976 135.551  1.00  0.00      A    C
ATOM    257  HG1 GLU A  15      -5.183  17.306 136.110  1.00  0.00      A    H
ATOM    258  HG2 GLU A  15      -4.363  17.330 134.504  1.00  0.00      A    H
ATOM    259  CD  GLU A  15      -4.394  15.448 135.522  1.00  0.00      A    C
ATOM    260  OE1 GLU A  15      -4.497  14.846 136.613  1.00  0.00      A    O
ATOM    261  OE2 GLU A  15      -4.398  14.903 134.397  1.00  0.00      A    O
ATOM    262  C   GLU A  15      -2.265  16.509 138.436  1.00  0.00      A    C
ATOM    263  O   GLU A  15      -1.035  16.596 138.488  1.00  0.00      A    O
ATOM    264  N   GLN A  16      -2.938  15.494 139.000  1.00  0.00      A    N
ATOM    265  HN  GLN A  16      -3.894  15.311 138.779  1.00  0.00      A    H
ATOM    266  CA  GLN A  16      -2.354  14.570 139.976  1.00  0.00      A    C
ATOM    267  HA  GLN A  16      -1.283  14.706 139.893  1.00  0.00      A    H
ATOM    268  CB  GLN A  16      -2.731  15.002 141.413  1.00  0.00      A    C
ATOM    269  HB1 GLN A  16      -3.841  14.936 141.488  1.00  0.00      A    H
ATOM    270  HB2 GLN A  16      -2.326  14.261 142.139  1.00  0.00      A    H
ATOM    271  CG  GLN A  16      -2.281  16.426 141.784  1.00  0.00      A    C
ATOM    272  HG1 GLN A  16      -1.203  16.565 141.551  1.00  0.00      A    H
ATOM    273  HG2 GLN A  16      -2.854  17.182 141.208  1.00  0.00      A    H
ATOM    274  CD  GLN A  16      -2.438  16.728 143.273  1.00  0.00      A    C
ATOM    275  OE1 GLN A  16      -2.054  15.925 144.121  1.00  0.00      A    O
ATOM    276  NE2 GLN A  16      -2.996  17.895 143.598  1.00  0.00      A    N
ATOM    277 HE21 GLN A  16      -3.094  18.092 144.569  1.00  0.00      A    H
ATOM    278 HE22 GLN A  16      -3.306  18.512 142.882  1.00  0.00      A    H
ATOM    279  C   GLN A  16      -2.652  13.088 139.720  1.00  0.00      A    C
ATOM    280  O   GLN A  16      -2.357  12.282 140.599  1.00  0.00      A    O
ATOM    281  N   THR A  17      -3.220  12.711 138.562  1.00  0.00      A    N
ATOM    282  HN  THR A  17      -3.396  13.351 137.815  1.00  0.00      A    H
ATOM    283  CA  THR A  17      -3.634  11.331 138.284  1.00  0.00      A    C
ATOM    284  HA  THR A  17      -3.909  10.885 139.230  1.00  0.00      A    H
ATOM    285  CB  THR A  17      -4.725  11.328 137.175  1.00  0.00      A    C
ATOM    286  HB  THR A  17      -4.204  11.609 136.227  1.00  0.00      A    H
ATOM    287  OG1 THR A  17      -5.710  12.312 137.420  1.00  0.00      A    O
ATOM    288  HG1 THR A  17      -6.341  12.229 136.697  1.00  0.00      A    H
ATOM    289  CG2 THR A  17      -5.464   9.981 137.096  1.00  0.00      A    C
ATOM    290 HG21 THR A  17      -6.156   9.960 136.228  1.00  0.00      A    H
ATOM    291 HG22 THR A  17      -4.739   9.148 136.974  1.00  0.00      A    H
ATOM    292 HG23 THR A  17      -6.056   9.795 138.018  1.00  0.00      A    H
ATOM    293  C   THR A  17      -2.402  10.546 137.769  1.00  0.00      A    C
ATOM    294  O   THR A  17      -1.904  10.879 136.693  1.00  0.00      A    O
ATOM    295  N   PRO A  18      -1.899   9.516 138.488  1.00  0.00      A    N
ATOM    296  CD  PRO A  18      -2.326   9.087 139.825  1.00  0.00      A    C
ATOM    297  HD1 PRO A  18      -2.116   9.952 140.494  1.00  0.00      A    H
ATOM    298  HD2 PRO A  18      -3.398   8.791 139.895  1.00  0.00      A    H
ATOM    299  CA  PRO A  18      -0.792   8.676 138.010  1.00  0.00      A    C
ATOM    300  HA  PRO A  18      -0.049   9.259 137.478  1.00  0.00      A    H
ATOM    301  CB  PRO A  18      -0.225   8.049 139.284  1.00  0.00      A    C
ATOM    302  HB1 PRO A  18       0.505   8.754 139.741  1.00  0.00      A    H
ATOM    303  HB2 PRO A  18       0.280   7.080 139.097  1.00  0.00      A    H
ATOM    304  CG  PRO A  18      -1.433   7.907 140.201  1.00  0.00      A    C
ATOM    305  HG1 PRO A  18      -1.158   7.860 141.273  1.00  0.00      A    H
ATOM    306  HG2 PRO A  18      -1.999   6.988 139.923  1.00  0.00      A    H
ATOM    307  C   PRO A  18      -1.343   7.587 137.072  1.00  0.00      A    C
ATOM    308  O   PRO A  18      -2.465   7.117 137.264  1.00  0.00      A    O
ATOM    309  N   GLN A  19      -0.560   7.195 136.057  1.00  0.00      A    N
ATOM    310  HN  GLN A  19       0.366   7.553 135.952  1.00  0.00      A    H
ATOM    311  CA  GLN A  19      -0.959   6.232 135.025  1.00  0.00      A    C
ATOM    312  HA  GLN A  19      -2.028   6.093 135.135  1.00  0.00      A    H
ATOM    313  CB  GLN A  19      -0.596   6.790 133.626  1.00  0.00      A    C
ATOM    314  HB1 GLN A  19       0.323   7.408 133.754  1.00  0.00      A    H
ATOM    315  HB2 GLN A  19      -0.312   5.947 132.955  1.00  0.00      A    H
ATOM    316  CG  GLN A  19      -1.712   7.648 132.993  1.00  0.00      A    C
ATOM    317  HG1 GLN A  19      -1.449   7.916 131.947  1.00  0.00      A    H
ATOM    318  HG2 GLN A  19      -2.671   7.091 132.971  1.00  0.00      A    H
ATOM    319  CD  GLN A  19      -1.955   8.977 133.711  1.00  0.00      A    C
ATOM    320  OE1 GLN A  19      -1.008   9.672 134.069  1.00  0.00      A    O
ATOM    321  NE2 GLN A  19      -3.221   9.335 133.931  1.00  0.00      A    N
ATOM    322 HE21 GLN A  19      -3.369  10.204 134.395  1.00  0.00      A    H
ATOM    323 HE22 GLN A  19      -3.961   8.734 133.649  1.00  0.00      A    H
ATOM    324  C   GLN A  19      -0.293   4.861 135.208  1.00  0.00      A    C
ATOM    325  O   GLN A  19      -0.750   3.903 134.589  1.00  0.00      A    O
ATOM    326  N   ASN A  20       0.750   4.749 136.046  1.00  0.00      A    N
ATOM    327  HN  ASN A  20       1.038   5.544 136.578  1.00  0.00      A    H
ATOM    328  CA  ASN A  20       1.548   3.541 136.278  1.00  0.00      A    C
ATOM    329  HA  ASN A  20       0.900   2.709 136.024  1.00  0.00      A    H
ATOM    330  CB  ASN A  20       2.740   3.435 135.291  1.00  0.00      A    C
ATOM    331  HB1 ASN A  20       3.285   4.404 135.310  1.00  0.00      A    H
ATOM    332  HB2 ASN A  20       3.447   2.648 135.624  1.00  0.00      A    H
ATOM    333  CG  ASN A  20       2.317   3.171 133.845  1.00  0.00      A    C
ATOM    334  OD1 ASN A  20       1.870   2.073 133.520  1.00  0.00      A    O
ATOM    335  ND2 ASN A  20       2.430   4.182 132.982  1.00  0.00      A    N
ATOM    336 HD21 ASN A  20       2.144   4.016 132.042  1.00  0.00      A    H
ATOM    337 HD22 ASN A  20       2.760   5.068 133.293  1.00  0.00      A    H
ATOM    338  C   ASN A  20       1.935   3.395 137.753  1.00  0.00      A    C
ATOM    339  O   ASN A  20       3.062   3.022 138.063  1.00  0.00      A    O
ATOM    340  N   LYS A  21       1.021   3.710 138.681  1.00  0.00      A    N
ATOM    341  HN  LYS A  21       0.096   3.994 138.432  1.00  0.00      A    H
ATOM    342  CA  LYS A  21       1.291   3.667 140.113  1.00  0.00      A    C
ATOM    343  HA  LYS A  21       2.261   4.125 140.262  1.00  0.00      A    H
ATOM    344  CB  LYS A  21       0.183   4.440 140.841  1.00  0.00      A    C
ATOM    345  HB1 LYS A  21       0.210   5.488 140.461  1.00  0.00      A    H
ATOM    346  HB2 LYS A  21      -0.805   4.024 140.542  1.00  0.00      A    H
ATOM    347  CG  LYS A  21       0.309   4.468 142.373  1.00  0.00      A    C
ATOM    348  HG1 LYS A  21       0.124   3.445 142.773  1.00  0.00      A    H
ATOM    349  HG2 LYS A  21       1.353   4.747 142.646  1.00  0.00      A    H
ATOM    350  CD  LYS A  21      -0.696   5.446 142.974  1.00  0.00      A    C
ATOM    351  HD1 LYS A  21      -0.522   6.450 142.524  1.00  0.00      A    H
ATOM    352  HD2 LYS A  21      -1.719   5.120 142.675  1.00  0.00      A    H
ATOM    353  CE  LYS A  21      -0.616   5.539 144.493  1.00  0.00      A    C
ATOM    354  HE1 LYS A  21      -1.004   4.607 144.962  1.00  0.00      A    H
ATOM    355  HE2 LYS A  21       0.437   5.685 144.821  1.00  0.00      A    H
ATOM    356  NZ  LYS A  21      -1.419   6.674 144.969  1.00  0.00      A    N
ATOM    357  HZ1 LYS A  21      -1.366   6.738 146.006  1.00  0.00      A    H
ATOM    358  HZ2 LYS A  21      -1.058   7.555 144.550  1.00  0.00      A    H
ATOM    359  HZ3 LYS A  21      -2.410   6.541 144.682  1.00  0.00      A    H
ATOM    360  C   LYS A  21       1.379   2.224 140.638  1.00  0.00      A    C
ATOM    361  O   LYS A  21       0.573   1.368 140.272  1.00  0.00      A    O
ATOM    362  N   ILE A  22       2.348   1.996 141.536  1.00  0.00      A    N
ATOM    363  HN  ILE A  22       3.013   2.710 141.744  1.00  0.00      A    H
ATOM    364  CA  ILE A  22       2.549   0.757 142.281  1.00  0.00      A    C
ATOM    365  HA  ILE A  22       1.706   0.109 142.078  1.00  0.00      A    H
ATOM    366  CB  ILE A  22       3.864   0.044 141.840  1.00  0.00      A    C
ATOM    367  HB  ILE A  22       4.662   0.816 141.983  1.00  0.00      A    H
ATOM    368  CG2 ILE A  22       4.148  -1.222 142.681  1.00  0.00      A    C
ATOM    369 HG21 ILE A  22       5.159  -1.621 142.457  1.00  0.00      A    H
ATOM    370 HG22 ILE A  22       4.110  -0.993 143.767  1.00  0.00      A    H
ATOM    371 HG23 ILE A  22       3.405  -2.018 142.464  1.00  0.00      A    H
ATOM    372  CG1 ILE A  22       3.846  -0.294 140.327  1.00  0.00      A    C
ATOM    373 HG11 ILE A  22       2.986  -0.963 140.101  1.00  0.00      A    H
ATOM    374 HG12 ILE A  22       3.692   0.646 139.749  1.00  0.00      A    H
ATOM    375  CD  ILE A  22       5.125  -0.957 139.797  1.00  0.00      A    C
ATOM    376  HD1 ILE A  22       5.053  -1.112 138.699  1.00  0.00      A    H
ATOM    377  HD2 ILE A  22       6.011  -0.318 140.000  1.00  0.00      A    H
ATOM    378  HD3 ILE A  22       5.288  -1.947 140.274  1.00  0.00      A    H
ATOM    379  C   ILE A  22       2.500   1.093 143.781  1.00  0.00      A    C
ATOM    380  O   ILE A  22       3.055   2.105 144.204  1.00  0.00      A    O
ATOM    381  N   THR A  23       1.863   0.226 144.582  1.00  0.00      A    N
ATOM    382  HN  THR A  23       1.291  -0.502 144.206  1.00  0.00      A    H
ATOM    383  CA  THR A  23       1.929   0.244 146.044  1.00  0.00      A    C
ATOM    384  HA  THR A  23       2.484   1.129 146.326  1.00  0.00      A    H
ATOM    385  CB  THR A  23       0.501   0.162 146.643  1.00  0.00      A    C
ATOM    386  HB  THR A  23      -0.044  -0.607 146.042  1.00  0.00      A    H
ATOM    387  OG1 THR A  23      -0.147   1.402 146.464  1.00  0.00      A    O
ATOM    388  HG1 THR A  23      -1.018   1.296 146.862  1.00  0.00      A    H
ATOM    389  CG2 THR A  23       0.431  -0.120 148.158  1.00  0.00      A    C
ATOM    390 HG21 THR A  23      -0.619  -0.275 148.483  1.00  0.00      A    H
ATOM    391 HG22 THR A  23       1.005  -1.038 148.408  1.00  0.00      A    H
ATOM    392 HG23 THR A  23       0.854   0.725 148.742  1.00  0.00      A    H
ATOM    393  C   THR A  23       2.763  -0.960 146.506  1.00  0.00      A    C
ATOM    394  O   THR A  23       2.677  -2.041 145.924  1.00  0.00      A    O
ATOM    395  N   VAL A  24       3.506  -0.774 147.607  1.00  0.00      A    N
ATOM    396  HN  VAL A  24       3.697   0.148 147.932  1.00  0.00      A    H
ATOM    397  CA  VAL A  24       4.094  -1.834 148.420  1.00  0.00      A    C
ATOM    398  HA  VAL A  24       3.761  -2.795 148.049  1.00  0.00      A    H
ATOM    399  CB  VAL A  24       5.641  -1.767 148.372  1.00  0.00      A    C
ATOM    400  HB  VAL A  24       5.946  -0.755 148.735  1.00  0.00      A    H
ATOM    401  CG1 VAL A  24       6.286  -2.829 149.277  1.00  0.00      A    C
ATOM    402 HG11 VAL A  24       7.393  -2.785 149.194  1.00  0.00      A    H
ATOM    403 HG12 VAL A  24       6.028  -2.669 150.344  1.00  0.00      A    H
ATOM    404 HG13 VAL A  24       5.960  -3.849 148.980  1.00  0.00      A    H
ATOM    405  CG2 VAL A  24       6.202  -1.906 146.944  1.00  0.00      A    C
ATOM    406 HG21 VAL A  24       7.313  -1.893 146.955  1.00  0.00      A    H
ATOM    407 HG22 VAL A  24       5.868  -2.861 146.485  1.00  0.00      A    H
ATOM    408 HG23 VAL A  24       5.864  -1.071 146.296  1.00  0.00      A    H
ATOM    409  C   VAL A  24       3.537  -1.671 149.844  1.00  0.00      A    C
ATOM    410  O   VAL A  24       3.775  -0.649 150.485  1.00  0.00      A    O
ATOM    411  N   VAL A  25       2.816  -2.686 150.342  1.00  0.00      A    N
ATOM    412  HN  VAL A  25       2.574  -3.467 149.772  1.00  0.00      A    H
ATOM    413  CA  VAL A  25       2.322  -2.765 151.716  1.00  0.00      A    C
ATOM    414  HA  VAL A  25       2.300  -1.769 152.140  1.00  0.00      A    H
ATOM    415  CB  VAL A  25       0.924  -3.443 151.745  1.00  0.00      A    C
ATOM    416  HB  VAL A  25       1.036  -4.467 151.310  1.00  0.00      A    H
ATOM    417  CG1 VAL A  25       0.362  -3.586 153.174  1.00  0.00      A    C
ATOM    418 HG11 VAL A  25      -0.653  -4.039 153.146  1.00  0.00      A    H
ATOM    419 HG12 VAL A  25       1.000  -4.243 153.801  1.00  0.00      A    H
ATOM    420 HG13 VAL A  25       0.282  -2.593 153.666  1.00  0.00      A    H
ATOM    421  CG2 VAL A  25      -0.095  -2.721 150.842  1.00  0.00      A    C
ATOM    422 HG21 VAL A  25      -1.093  -3.203 150.913  1.00  0.00      A    H
ATOM    423 HG22 VAL A  25      -0.198  -1.656 151.143  1.00  0.00      A    H
ATOM    424 HG23 VAL A  25       0.218  -2.753 149.778  1.00  0.00      A    H
ATOM    425  C   VAL A  25       3.333  -3.588 152.526  1.00  0.00      A    C
ATOM    426  O   VAL A  25       3.687  -4.703 152.143  1.00  0.00      A    O
ATOM    427  N   GLY A  26       3.795  -3.001 153.638  1.00  0.00      A    N
ATOM    428  HN  GLY A  26       3.337  -2.168 153.944  1.00  0.00      A    H
ATOM    429  CA  GLY A  26       4.907  -3.447 154.464  1.00  0.00      A    C
ATOM    430  HA1 GLY A  26       4.945  -4.527 154.427  1.00  0.00      A    H
ATOM    431  HA2 GLY A  26       4.781  -3.041 155.459  1.00  0.00      A    H
ATOM    432  C   GLY A  26       6.222  -2.907 153.898  1.00  0.00      A    C
ATOM    433  O   GLY A  26       6.550  -3.194 152.749  1.00  0.00      A    O
ATOM    434  N   VAL A  27       6.991  -2.159 154.706  1.00  0.00      A    N
ATOM    435  HN  VAL A  27       6.670  -1.885 155.609  1.00  0.00      A    H
ATOM    436  CA  VAL A  27       8.337  -1.678 154.368  1.00  0.00      A    C
ATOM    437  HA  VAL A  27       8.508  -1.875 153.317  1.00  0.00      A    H
ATOM    438  CB  VAL A  27       8.462  -0.143 154.547  1.00  0.00      A    C
ATOM    439  HB  VAL A  27       9.532   0.131 154.375  1.00  0.00      A    H
ATOM    440  CG1 VAL A  27       7.591   0.619 153.537  1.00  0.00      A    C
ATOM    441 HG11 VAL A  27       7.668   1.714 153.711  1.00  0.00      A    H
ATOM    442 HG12 VAL A  27       7.912   0.427 152.492  1.00  0.00      A    H
ATOM    443 HG13 VAL A  27       6.524   0.328 153.641  1.00  0.00      A    H
ATOM    444  CG2 VAL A  27       8.243   0.376 155.979  1.00  0.00      A    C
ATOM    445 HG21 VAL A  27       8.311   1.484 156.010  1.00  0.00      A    H
ATOM    446 HG22 VAL A  27       7.240   0.076 156.354  1.00  0.00      A    H
ATOM    447 HG23 VAL A  27       9.009  -0.026 156.674  1.00  0.00      A    H
ATOM    448  C   VAL A  27       9.389  -2.467 155.162  1.00  0.00      A    C
ATOM    449  O   VAL A  27      10.359  -1.909 155.675  1.00  0.00      A    O
ATOM    450  N   GLY A  28       9.209  -3.794 155.213  1.00  0.00      A    N
ATOM    451  HN  GLY A  28       8.355  -4.175 154.861  1.00  0.00      A    H
ATOM    452  CA  GLY A  28      10.158  -4.761 155.744  1.00  0.00      A    C
ATOM    453  HA1 GLY A  28       9.645  -5.712 155.777  1.00  0.00      A    H
ATOM    454  HA2 GLY A  28      10.475  -4.393 156.711  1.00  0.00      A    H
ATOM    455  C   GLY A  28      11.403  -4.925 154.871  1.00  0.00      A    C
ATOM    456  O   GLY A  28      11.650  -4.143 153.950  1.00  0.00      A    O
ATOM    457  N   ALA A  29      12.179  -5.982 155.145  1.00  0.00      A    N
ATOM    458  HN  ALA A  29      11.989  -6.564 155.936  1.00  0.00      A    H
ATOM    459  CA  ALA A  29      13.336  -6.372 154.343  1.00  0.00      A    C
ATOM    460  HA  ALA A  29      14.028  -5.542 154.262  1.00  0.00      A    H
ATOM    461  CB  ALA A  29      14.046  -7.541 155.032  1.00  0.00      A    C
ATOM    462  HB1 ALA A  29      14.364  -7.235 156.051  1.00  0.00      A    H
ATOM    463  HB2 ALA A  29      13.368  -8.416 155.134  1.00  0.00      A    H
ATOM    464  HB3 ALA A  29      14.951  -7.858 154.471  1.00  0.00      A    H
ATOM    465  C   ALA A  29      12.948  -6.757 152.902  1.00  0.00      A    C
ATOM    466  O   ALA A  29      13.621  -6.337 151.963  1.00  0.00      A    O
ATOM    467  N   VAL A  30      11.833  -7.487 152.729  1.00  0.00      A    N
ATOM    468  HN  VAL A  30      11.311  -7.791 153.522  1.00  0.00      A    H
ATOM    469  CA  VAL A  30      11.275  -7.904 151.440  1.00  0.00      A    C
ATOM    470  HA  VAL A  30      12.098  -8.224 150.813  1.00  0.00      A    H
ATOM    471  CB  VAL A  30      10.239  -9.032 151.682  1.00  0.00      A    C
ATOM    472  HB  VAL A  30       9.488  -8.648 152.415  1.00  0.00      A    H
ATOM    473  CG1 VAL A  30       9.464  -9.476 150.424  1.00  0.00      A    C
ATOM    474 HG11 VAL A  30       8.773 -10.310 150.671  1.00  0.00      A    H
ATOM    475 HG12 VAL A  30       8.850  -8.650 150.008  1.00  0.00      A    H
ATOM    476 HG13 VAL A  30      10.163  -9.831 149.637  1.00  0.00      A    H
ATOM    477  CG2 VAL A  30      10.900 -10.262 152.315  1.00  0.00      A    C
ATOM    478 HG21 VAL A  30      10.161 -11.080 152.449  1.00  0.00      A    H
ATOM    479 HG22 VAL A  30      11.724 -10.637 151.671  1.00  0.00      A    H
ATOM    480 HG23 VAL A  30      11.320 -10.023 153.314  1.00  0.00      A    H
ATOM    481  C   VAL A  30      10.597  -6.719 150.740  1.00  0.00      A    C
ATOM    482  O   VAL A  30      10.773  -6.562 149.535  1.00  0.00      A    O
ATOM    483  N   GLY A  31       9.854  -5.884 151.487  1.00  0.00      A    N
ATOM    484  HN  GLY A  31       9.774  -6.046 152.470  1.00  0.00      A    H
ATOM    485  CA  GLY A  31       9.129  -4.724 150.978  1.00  0.00      A    C
ATOM    486  HA1 GLY A  31       8.656  -4.260 151.833  1.00  0.00      A    H
ATOM    487  HA2 GLY A  31       8.437  -5.093 150.233  1.00  0.00      A    H
ATOM    488  C   GLY A  31      10.026  -3.683 150.312  1.00  0.00      A    C
ATOM    489  O   GLY A  31       9.738  -3.245 149.200  1.00  0.00      A    O
ATOM    490  N   MET A  32      11.145  -3.330 150.959  1.00  0.00      A    N
ATOM    491  HN  MET A  32      11.410  -3.726 151.836  1.00  0.00      A    H
ATOM    492  CA  MET A  32      12.078  -2.335 150.441  1.00  0.00      A    C
ATOM    493  HA  MET A  32      11.474  -1.586 149.943  1.00  0.00      A    H
ATOM    494  CB  MET A  32      12.862  -1.720 151.608  1.00  0.00      A    C
ATOM    495  HB1 MET A  32      13.361  -2.562 152.143  1.00  0.00      A    H
ATOM    496  HB2 MET A  32      13.679  -1.079 151.207  1.00  0.00      A    H
ATOM    497  CG  MET A  32      11.965  -0.947 152.585  1.00  0.00      A    C
ATOM    498  HG1 MET A  32      11.272  -1.642 153.105  1.00  0.00      A    H
ATOM    499  HG2 MET A  32      12.593  -0.456 153.360  1.00  0.00      A    H
ATOM    500  SD  MET A  32      10.922   0.347 151.850  1.00  0.00      A    S
ATOM    501  CE  MET A  32      12.179   1.424 151.124  1.00  0.00      A    C
ATOM    502  HE1 MET A  32      11.711   2.300 150.626  1.00  0.00      A    H
ATOM    503  HE2 MET A  32      12.875   1.805 151.902  1.00  0.00      A    H
ATOM    504  HE3 MET A  32      12.780   0.881 150.364  1.00  0.00      A    H
ATOM    505  C   MET A  32      13.059  -2.904 149.404  1.00  0.00      A    C
ATOM    506  O   MET A  32      13.594  -2.129 148.612  1.00  0.00      A    O
ATOM    507  N   ALA A  33      13.241  -4.236 149.349  1.00  0.00      A    N
ATOM    508  HN  ALA A  33      12.872  -4.835 150.059  1.00  0.00      A    H
ATOM    509  CA  ALA A  33      13.973  -4.910 148.277  1.00  0.00      A    C
ATOM    510  HA  ALA A  33      14.863  -4.350 148.013  1.00  0.00      A    H
ATOM    511  CB  ALA A  33      14.346  -6.325 148.728  1.00  0.00      A    C
ATOM    512  HB1 ALA A  33      15.001  -6.270 149.623  1.00  0.00      A    H
ATOM    513  HB2 ALA A  33      13.440  -6.908 149.003  1.00  0.00      A    H
ATOM    514  HB3 ALA A  33      14.895  -6.876 147.934  1.00  0.00      A    H
ATOM    515  C   ALA A  33      13.123  -5.005 146.997  1.00  0.00      A    C
ATOM    516  O   ALA A  33      13.679  -4.917 145.904  1.00  0.00      A    O
ATOM    517  N   CYS A  34      11.787  -5.116 147.125  1.00  0.00      A    N
ATOM    518  HN  CYS A  34      11.373  -5.269 148.020  1.00  0.00      A    H
ATOM    519  CA  CYS A  34      10.834  -5.029 146.015  1.00  0.00      A    C
ATOM    520  HA  CYS A  34      11.228  -5.641 145.212  1.00  0.00      A    H
ATOM    521  CB  CYS A  34       9.426  -5.474 146.472  1.00  0.00      A    C
ATOM    522  HB1 CYS A  34       9.179  -4.895 147.390  1.00  0.00      A    H
ATOM    523  HB2 CYS A  34       8.671  -5.179 145.710  1.00  0.00      A    H
ATOM    524  SG  CYS A  34       9.383  -7.250 146.842  1.00  0.00      A    S
ATOM    525  HG1 CYS A  34       8.116  -7.303 147.257  1.00  0.00      A    H
ATOM    526  C   CYS A  34      10.747  -3.583 145.502  1.00  0.00      A    C
ATOM    527  O   CYS A  34      10.735  -3.380 144.291  1.00  0.00      A    O
ATOM    528  N   ALA A  35      10.736  -2.591 146.414  1.00  0.00      A    N
ATOM    529  HN  ALA A  35      10.796  -2.827 147.384  1.00  0.00      A    H
ATOM    530  CA  ALA A  35      10.643  -1.161 146.120  1.00  0.00      A    C
ATOM    531  HA  ALA A  35       9.761  -0.965 145.521  1.00  0.00      A    H
ATOM    532  CB  ALA A  35      10.518  -0.368 147.429  1.00  0.00      A    C
ATOM    533  HB1 ALA A  35       9.622  -0.711 147.989  1.00  0.00      A    H
ATOM    534  HB2 ALA A  35      11.407  -0.525 148.078  1.00  0.00      A    H
ATOM    535  HB3 ALA A  35      10.407   0.721 147.239  1.00  0.00      A    H
ATOM    536  C   ALA A  35      11.841  -0.643 145.310  1.00  0.00      A    C
ATOM    537  O   ALA A  35      11.624  -0.051 144.256  1.00  0.00      A    O
ATOM    538  N   ILE A  36      13.086  -0.893 145.762  1.00  0.00      A    N
ATOM    539  HN  ILE A  36      13.247  -1.395 146.609  1.00  0.00      A    H
ATOM    540  CA  ILE A  36      14.313  -0.464 145.073  1.00  0.00      A    C
ATOM    541  HA  ILE A  36      14.186   0.592 144.871  1.00  0.00      A    H
ATOM    542  CB  ILE A  36      15.554  -0.672 145.993  1.00  0.00      A    C
ATOM    543  HB  ILE A  36      15.262  -0.204 146.967  1.00  0.00      A    H
ATOM    544  CG2 ILE A  36      15.918  -2.157 146.199  1.00  0.00      A    C
ATOM    545 HG21 ILE A  36      16.702  -2.263 146.978  1.00  0.00      A    H
ATOM    546 HG22 ILE A  36      15.033  -2.739 146.531  1.00  0.00      A    H
ATOM    547 HG23 ILE A  36      16.301  -2.607 145.258  1.00  0.00      A    H
ATOM    548  CG1 ILE A  36      16.811   0.100 145.519  1.00  0.00      A    C
ATOM    549 HG11 ILE A  36      17.695  -0.217 146.116  1.00  0.00      A    H
ATOM    550 HG12 ILE A  36      17.018  -0.166 144.457  1.00  0.00      A    H
ATOM    551  CD  ILE A  36      16.689   1.629 145.602  1.00  0.00      A    C
ATOM    552  HD1 ILE A  36      17.603   2.112 145.193  1.00  0.00      A    H
ATOM    553  HD2 ILE A  36      15.815   1.985 145.015  1.00  0.00      A    H
ATOM    554  HD3 ILE A  36      16.566   1.962 146.654  1.00  0.00      A    H
ATOM    555  C   ILE A  36      14.489  -1.161 143.708  1.00  0.00      A    C
ATOM    556  O   ILE A  36      14.986  -0.534 142.776  1.00  0.00      A    O
ATOM    557  N   SER A  37      14.048  -2.426 143.572  1.00  0.00      A    N
ATOM    558  HN  SER A  37      13.617  -2.923 144.325  1.00  0.00      A    H
ATOM    559  CA  SER A  37      14.151  -3.192 142.331  1.00  0.00      A    C
ATOM    560  HA  SER A  37      15.147  -3.001 141.952  1.00  0.00      A    H
ATOM    561  CB  SER A  37      13.910  -4.686 142.617  1.00  0.00      A    C
ATOM    562  HB1 SER A  37      12.990  -4.775 143.239  1.00  0.00      A    H
ATOM    563  HB2 SER A  37      13.719  -5.237 141.668  1.00  0.00      A    H
ATOM    564  OG  SER A  37      14.997  -5.244 143.325  1.00  0.00      A    O
ATOM    565  HG1 SER A  37      14.704  -6.098 143.668  1.00  0.00      A    H
ATOM    566  C   SER A  37      13.156  -2.706 141.266  1.00  0.00      A    C
ATOM    567  O   SER A  37      13.502  -2.665 140.087  1.00  0.00      A    O
ATOM    568  N   ILE A  38      11.953  -2.286 141.688  1.00  0.00      A    N
ATOM    569  HN  ILE A  38      11.701  -2.383 142.649  1.00  0.00      A    H
ATOM    570  CA  ILE A  38      10.918  -1.671 140.856  1.00  0.00      A    C
ATOM    571  HA  ILE A  38      10.860  -2.268 139.955  1.00  0.00      A    H
ATOM    572  CB  ILE A  38       9.581  -1.709 141.655  1.00  0.00      A    C
ATOM    573  HB  ILE A  38       9.880  -1.493 142.712  1.00  0.00      A    H
ATOM    574  CG2 ILE A  38       8.516  -0.691 141.195  1.00  0.00      A    C
ATOM    575 HG21 ILE A  38       7.662  -0.672 141.904  1.00  0.00      A    H
ATOM    576 HG22 ILE A  38       8.940   0.334 141.152  1.00  0.00      A    H
ATOM    577 HG23 ILE A  38       8.125  -0.952 140.189  1.00  0.00      A    H
ATOM    578  CG1 ILE A  38       9.014  -3.149 141.619  1.00  0.00      A    C
ATOM    579 HG11 ILE A  38       8.649  -3.385 140.594  1.00  0.00      A    H
ATOM    580 HG12 ILE A  38       9.835  -3.866 141.849  1.00  0.00      A    H
ATOM    581  CD  ILE A  38       7.878  -3.418 142.608  1.00  0.00      A    C
ATOM    582  HD1 ILE A  38       7.569  -4.484 142.559  1.00  0.00      A    H
ATOM    583  HD2 ILE A  38       8.203  -3.197 143.648  1.00  0.00      A    H
ATOM    584  HD3 ILE A  38       6.991  -2.792 142.375  1.00  0.00      A    H
ATOM    585  C   ILE A  38      11.317  -0.245 140.422  1.00  0.00      A    C
ATOM    586  O   ILE A  38      11.076   0.114 139.268  1.00  0.00      A    O
ATOM    587  N   LEU A  39      11.941   0.544 141.316  1.00  0.00      A    N
ATOM    588  HN  LEU A  39      12.133   0.218 142.239  1.00  0.00      A    H
ATOM    589  CA  LEU A  39      12.393   1.915 141.055  1.00  0.00      A    C
ATOM    590  HA  LEU A  39      11.542   2.435 140.635  1.00  0.00      A    H
ATOM    591  CB  LEU A  39      12.892   2.564 142.368  1.00  0.00      A    C
ATOM    592  HB1 LEU A  39      13.513   1.804 142.896  1.00  0.00      A    H
ATOM    593  HB2 LEU A  39      13.579   3.403 142.119  1.00  0.00      A    H
ATOM    594  CG  LEU A  39      11.786   3.045 143.326  1.00  0.00      A    C
ATOM    595  HG  LEU A  39      11.132   2.294 143.413  1.00  0.00      A    H
ATOM    596  CD1 LEU A  39      12.380   3.379 144.697  1.00  0.00      A    C
ATOM    597 HD11 LEU A  39      11.594   3.772 145.377  1.00  0.00      A    H
ATOM    598 HD12 LEU A  39      12.823   2.473 145.163  1.00  0.00      A    H
ATOM    599 HD13 LEU A  39      13.174   4.150 144.603  1.00  0.00      A    H
ATOM    600  CD2 LEU A  39      11.020   4.258 142.783  1.00  0.00      A    C
ATOM    601 HD21 LEU A  39      10.221   4.560 143.495  1.00  0.00      A    H
ATOM    602 HD22 LEU A  39      11.687   5.131 142.635  1.00  0.00      A    H
ATOM    603 HD23 LEU A  39      10.543   4.013 141.809  1.00  0.00      A    H
ATOM    604  C   LEU A  39      13.531   1.978 140.024  1.00  0.00      A    C
ATOM    605  O   LEU A  39      13.563   2.908 139.219  1.00  0.00      A    O
ATOM    606  N   MET A  40      14.446   0.997 140.042  1.00  0.00      A    N
ATOM    607  HN  MET A  40      14.377   0.232 140.679  1.00  0.00      A    H
ATOM    608  CA  MET A  40      15.609   0.943 139.157  1.00  0.00      A    C
ATOM    609  HA  MET A  40      15.850   1.970 138.912  1.00  0.00      A    H
ATOM    610  CB  MET A  40      16.757   0.245 139.908  1.00  0.00      A    C
ATOM    611  HB1 MET A  40      16.347  -0.710 140.312  1.00  0.00      A    H
ATOM    612  HB2 MET A  40      17.553  -0.040 139.184  1.00  0.00      A    H
ATOM    613  CG  MET A  40      17.293   1.123 141.052  1.00  0.00      A    C
ATOM    614  HG1 MET A  40      17.443   2.166 140.700  1.00  0.00      A    H
ATOM    615  HG2 MET A  40      16.552   1.151 141.880  1.00  0.00      A    H
ATOM    616  SD  MET A  40      18.868   0.585 141.753  1.00  0.00      A    S
ATOM    617  CE  MET A  40      19.969   1.267 140.491  1.00  0.00      A    C
ATOM    618  HE1 MET A  40      21.031   1.036 140.724  1.00  0.00      A    H
ATOM    619  HE2 MET A  40      19.739   0.842 139.490  1.00  0.00      A    H
ATOM    620  HE3 MET A  40      19.867   2.372 140.426  1.00  0.00      A    H
ATOM    621  C   MET A  40      15.331   0.202 137.835  1.00  0.00      A    C
ATOM    622  O   MET A  40      16.187   0.224 136.952  1.00  0.00      A    O
ATOM    623  N   LYS A  41      14.138  -0.396 137.673  1.00  0.00      A    N
ATOM    624  HN  LYS A  41      13.512  -0.472 138.448  1.00  0.00      A    H
ATOM    625  CA  LYS A  41      13.647  -0.971 136.418  1.00  0.00      A    C
ATOM    626  HA  LYS A  41      14.498  -1.037 135.751  1.00  0.00      A    H
ATOM    627  CB  LYS A  41      13.057  -2.368 136.704  1.00  0.00      A    C
ATOM    628  HB1 LYS A  41      12.430  -2.278 137.621  1.00  0.00      A    H
ATOM    629  HB2 LYS A  41      12.364  -2.645 135.878  1.00  0.00      A    H
ATOM    630  CG  LYS A  41      14.165  -3.419 136.912  1.00  0.00      A    C
ATOM    631  HG1 LYS A  41      14.746  -3.528 135.968  1.00  0.00      A    H
ATOM    632  HG2 LYS A  41      14.869  -3.054 137.695  1.00  0.00      A    H
ATOM    633  CD  LYS A  41      13.650  -4.811 137.310  1.00  0.00      A    C
ATOM    634  HD1 LYS A  41      14.523  -5.438 137.605  1.00  0.00      A    H
ATOM    635  HD2 LYS A  41      13.002  -4.697 138.210  1.00  0.00      A    H
ATOM    636  CE  LYS A  41      12.853  -5.542 136.219  1.00  0.00      A    C
ATOM    637  HE1 LYS A  41      12.412  -6.481 136.621  1.00  0.00      A    H
ATOM    638  HE2 LYS A  41      12.028  -4.899 135.841  1.00  0.00      A    H
ATOM    639  NZ  LYS A  41      13.701  -5.903 135.072  1.00  0.00      A    N
ATOM    640  HZ1 LYS A  41      13.135  -6.397 134.352  1.00  0.00      A    H
ATOM    641  HZ2 LYS A  41      14.111  -5.041 134.658  1.00  0.00      A    H
ATOM    642  HZ3 LYS A  41      14.469  -6.526 135.393  1.00  0.00      A    H
ATOM    643  C   LYS A  41      12.599  -0.066 135.739  1.00  0.00      A    C
ATOM    644  O   LYS A  41      12.176  -0.371 134.625  1.00  0.00      A    O
ATOM    645  N   ASP A  42      12.205   1.051 136.383  1.00  0.00      A    N
ATOM    646  HN  ASP A  42      12.452   1.189 137.339  1.00  0.00      A    H
ATOM    647  CA  ASP A  42      11.411   2.161 135.830  1.00  0.00      A    C
ATOM    648  HA  ASP A  42      11.403   2.932 136.592  1.00  0.00      A    H
ATOM    649  CB  ASP A  42      12.080   2.852 134.610  1.00  0.00      A    C
ATOM    650  HB1 ASP A  42      12.068   2.158 133.746  1.00  0.00      A    H
ATOM    651  HB2 ASP A  42      11.526   3.769 134.328  1.00  0.00      A    H
ATOM    652  CG  ASP A  42      13.541   3.258 134.799  1.00  0.00      A    C
ATOM    653  OD1 ASP A  42      13.983   3.360 135.965  1.00  0.00      A    O
ATOM    654  OD2 ASP A  42      14.193   3.491 133.760  1.00  0.00      A    O
ATOM    655  C   ASP A  42       9.946   1.789 135.561  1.00  0.00      A    C
ATOM    656  O   ASP A  42       9.327   2.312 134.635  1.00  0.00      A    O
ATOM    657  N   LEU A  43       9.402   0.856 136.354  1.00  0.00      A    N
ATOM    658  HN  LEU A  43       9.883   0.515 137.160  1.00  0.00      A    H
ATOM    659  CA  LEU A  43       8.090   0.252 136.138  1.00  0.00      A    C
ATOM    660  HA  LEU A  43       7.968   0.180 135.065  1.00  0.00      A    H
ATOM    661  CB  LEU A  43       8.063  -1.124 136.845  1.00  0.00      A    C
ATOM    662  HB1 LEU A  43       8.101  -0.931 137.942  1.00  0.00      A    H
ATOM    663  HB2 LEU A  43       7.081  -1.611 136.652  1.00  0.00      A    H
ATOM    664  CG  LEU A  43       9.224  -2.073 136.465  1.00  0.00      A    C
ATOM    665  HG  LEU A  43      10.074  -1.606 136.707  1.00  0.00      A    H
ATOM    666  CD1 LEU A  43       9.140  -3.379 137.262  1.00  0.00      A    C
ATOM    667 HD11 LEU A  43       9.947  -4.077 136.952  1.00  0.00      A    H
ATOM    668 HD12 LEU A  43       9.248  -3.181 138.350  1.00  0.00      A    H
ATOM    669 HD13 LEU A  43       8.163  -3.880 137.092  1.00  0.00      A    H
ATOM    670  CD2 LEU A  43       9.291  -2.350 134.953  1.00  0.00      A    C
ATOM    671 HD21 LEU A  43      10.148  -3.019 134.721  1.00  0.00      A    H
ATOM    672 HD22 LEU A  43       8.369  -2.844 134.586  1.00  0.00      A    H
ATOM    673 HD23 LEU A  43       9.428  -1.402 134.389  1.00  0.00      A    H
ATOM    674  C   LEU A  43       6.938   1.119 136.680  1.00  0.00      A    C
ATOM    675  O   LEU A  43       5.782   0.748 136.479  1.00  0.00      A    O
ATOM    676  N   ALA A  44       7.233   2.264 137.328  1.00  0.00      A    N
ATOM    677  HN  ALA A  44       8.186   2.551 137.423  1.00  0.00      A    H
ATOM    678  CA  ALA A  44       6.247   3.158 137.927  1.00  0.00      A    C
ATOM    679  HA  ALA A  44       5.287   2.997 137.450  1.00  0.00      A    H
ATOM    680  CB  ALA A  44       5.998   2.771 139.391  1.00  0.00      A    C
ATOM    681  HB1 ALA A  44       5.723   1.696 139.451  1.00  0.00      A    H
ATOM    682  HB2 ALA A  44       6.912   2.925 140.006  1.00  0.00      A    H
ATOM    683  HB3 ALA A  44       5.169   3.363 139.835  1.00  0.00      A    H
ATOM    684  C   ALA A  44       6.565   4.645 137.767  1.00  0.00      A    C
ATOM    685  O   ALA A  44       7.729   5.043 137.816  1.00  0.00      A    O
ATOM    686  N   ASP A  45       5.500   5.457 137.644  1.00  0.00      A    N
ATOM    687  HN  ASP A  45       4.583   5.091 137.508  1.00  0.00      A    H
ATOM    688  CA  ASP A  45       5.529   6.923 137.690  1.00  0.00      A    C
ATOM    689  HA  ASP A  45       6.553   7.229 137.510  1.00  0.00      A    H
ATOM    690  CB  ASP A  45       4.553   7.500 136.624  1.00  0.00      A    C
ATOM    691  HB1 ASP A  45       4.659   8.603 136.591  1.00  0.00      A    H
ATOM    692  HB2 ASP A  45       4.790   7.097 135.619  1.00  0.00      A    H
ATOM    693  CG  ASP A  45       3.040   7.272 136.799  1.00  0.00      A    C
ATOM    694  OD1 ASP A  45       2.642   6.429 137.631  1.00  0.00      A    O
ATOM    695  OD2 ASP A  45       2.285   7.942 136.063  1.00  0.00      A    O
ATOM    696  C   ASP A  45       5.151   7.438 139.101  1.00  0.00      A    C
ATOM    697  O   ASP A  45       5.340   8.619 139.389  1.00  0.00      A    O
ATOM    698  N   GLU A  46       4.638   6.561 139.980  1.00  0.00      A    N
ATOM    699  HN  GLU A  46       4.433   5.627 139.700  1.00  0.00      A    H
ATOM    700  CA  GLU A  46       4.332   6.841 141.376  1.00  0.00      A    C
ATOM    701  HA  GLU A  46       5.031   7.581 141.745  1.00  0.00      A    H
ATOM    702  CB  GLU A  46       2.964   7.548 141.521  1.00  0.00      A    C
ATOM    703  HB1 GLU A  46       3.019   8.523 140.985  1.00  0.00      A    H
ATOM    704  HB2 GLU A  46       2.177   6.957 141.001  1.00  0.00      A    H
ATOM    705  CG  GLU A  46       2.530   7.812 142.982  1.00  0.00      A    C
ATOM    706  HG1 GLU A  46       2.235   6.859 143.457  1.00  0.00      A    H
ATOM    707  HG2 GLU A  46       3.354   8.271 143.564  1.00  0.00      A    H
ATOM    708  CD  GLU A  46       1.301   8.720 143.114  1.00  0.00      A    C
ATOM    709  OE1 GLU A  46       1.120   9.611 142.254  1.00  0.00      A    O
ATOM    710  OE2 GLU A  46       0.563   8.530 144.104  1.00  0.00      A    O
ATOM    711  C   GLU A  46       4.527   5.575 142.214  1.00  0.00      A    C
ATOM    712  O   GLU A  46       4.028   4.512 141.848  1.00  0.00      A    O
ATOM    713  N   LEU A  47       5.233   5.690 143.345  1.00  0.00      A    N
ATOM    714  HN  LEU A  47       5.685   6.545 143.590  1.00  0.00      A    H
ATOM    715  CA  LEU A  47       5.416   4.616 144.316  1.00  0.00      A    C
ATOM    716  HA  LEU A  47       4.865   3.752 143.969  1.00  0.00      A    H
ATOM    717  CB  LEU A  47       6.918   4.286 144.451  1.00  0.00      A    C
ATOM    718  HB1 LEU A  47       7.267   3.926 143.455  1.00  0.00      A    H
ATOM    719  HB2 LEU A  47       7.478   5.226 144.652  1.00  0.00      A    H
ATOM    720  CG  LEU A  47       7.268   3.214 145.513  1.00  0.00      A    C
ATOM    721  HG  LEU A  47       6.891   3.539 146.380  1.00  0.00      A    H
ATOM    722  CD1 LEU A  47       6.617   1.848 145.233  1.00  0.00      A    C
ATOM    723 HD11 LEU A  47       6.935   1.102 145.992  1.00  0.00      A    H
ATOM    724 HD12 LEU A  47       5.509   1.929 145.265  1.00  0.00      A    H
ATOM    725 HD13 LEU A  47       6.913   1.470 144.231  1.00  0.00      A    H
ATOM    726  CD2 LEU A  47       8.787   3.062 145.635  1.00  0.00      A    C
ATOM    727 HD21 LEU A  47       9.038   2.306 146.410  1.00  0.00      A    H
ATOM    728 HD22 LEU A  47       9.243   2.730 144.681  1.00  0.00      A    H
ATOM    729 HD23 LEU A  47       9.252   4.028 145.928  1.00  0.00      A    H
ATOM    730  C   LEU A  47       4.792   5.060 145.640  1.00  0.00      A    C
ATOM    731  O   LEU A  47       5.196   6.072 146.206  1.00  0.00      A    O
ATOM    732  N   ALA A  48       3.826   4.280 146.139  1.00  0.00      A    N
ATOM    733  HN  ALA A  48       3.465   3.526 145.591  1.00  0.00      A    H
ATOM    734  CA  ALA A  48       3.230   4.436 147.459  1.00  0.00      A    C
ATOM    735  HA  ALA A  48       3.531   5.370 147.921  1.00  0.00      A    H
ATOM    736  CB  ALA A  48       1.707   4.342 147.328  1.00  0.00      A    C
ATOM    737  HB1 ALA A  48       1.334   5.181 146.702  1.00  0.00      A    H
ATOM    738  HB2 ALA A  48       1.406   3.390 146.839  1.00  0.00      A    H
ATOM    739  HB3 ALA A  48       1.206   4.404 148.318  1.00  0.00      A    H
ATOM    740  C   ALA A  48       3.730   3.319 148.378  1.00  0.00      A    C
ATOM    741  O   ALA A  48       3.921   2.184 147.947  1.00  0.00      A    O
ATOM    742  N   LEU A  49       3.936   3.655 149.656  1.00  0.00      A    N
ATOM    743  HN  LEU A  49       3.802   4.596 149.959  1.00  0.00      A    H
ATOM    744  CA  LEU A  49       4.359   2.740 150.710  1.00  0.00      A    C
ATOM    745  HA  LEU A  49       4.309   1.732 150.320  1.00  0.00      A    H
ATOM    746  CB  LEU A  49       5.785   3.095 151.187  1.00  0.00      A    C
ATOM    747  HB1 LEU A  49       5.723   4.080 151.705  1.00  0.00      A    H
ATOM    748  HB2 LEU A  49       6.101   2.360 151.960  1.00  0.00      A    H
ATOM    749  CG  LEU A  49       6.876   3.201 150.098  1.00  0.00      A    C
ATOM    750  HG  LEU A  49       6.522   3.806 149.385  1.00  0.00      A    H
ATOM    751  CD1 LEU A  49       8.155   3.802 150.693  1.00  0.00      A    C
ATOM    752 HD11 LEU A  49       8.961   3.838 149.929  1.00  0.00      A    H
ATOM    753 HD12 LEU A  49       7.970   4.837 151.054  1.00  0.00      A    H
ATOM    754 HD13 LEU A  49       8.515   3.191 151.548  1.00  0.00      A    H
ATOM    755  CD2 LEU A  49       7.175   1.856 149.417  1.00  0.00      A    C
ATOM    756 HD21 LEU A  49       7.950   1.985 148.631  1.00  0.00      A    H
ATOM    757 HD22 LEU A  49       7.552   1.105 150.141  1.00  0.00      A    H
ATOM    758 HD23 LEU A  49       6.258   1.450 148.937  1.00  0.00      A    H
ATOM    759  C   LEU A  49       3.352   2.841 151.860  1.00  0.00      A    C
ATOM    760  O   LEU A  49       2.917   3.942 152.191  1.00  0.00      A    O
ATOM    761  N   VAL A  50       3.016   1.716 152.510  1.00  0.00      A    N
ATOM    762  HN  VAL A  50       3.294   0.816 152.184  1.00  0.00      A    H
ATOM    763  CA  VAL A  50       2.221   1.695 153.744  1.00  0.00      A    C
ATOM    764  HA  VAL A  50       2.260   2.685 154.181  1.00  0.00      A    H
ATOM    765  CB  VAL A  50       0.686   1.524 153.515  1.00  0.00      A    C
ATOM    766  HB  VAL A  50       0.162   1.962 154.400  1.00  0.00      A    H
ATOM    767  CG1 VAL A  50       0.126   2.231 152.266  1.00  0.00      A    C
ATOM    768 HG11 VAL A  50      -0.961   2.024 152.161  1.00  0.00      A    H
ATOM    769 HG12 VAL A  50       0.248   3.332 152.329  1.00  0.00      A    H
ATOM    770 HG13 VAL A  50       0.635   1.868 151.348  1.00  0.00      A    H
ATOM    771  CG2 VAL A  50       0.207   0.073 153.529  1.00  0.00      A    C
ATOM    772 HG21 VAL A  50      -0.883   0.017 153.322  1.00  0.00      A    H
ATOM    773 HG22 VAL A  50       0.741  -0.522 152.757  1.00  0.00      A    H
ATOM    774 HG23 VAL A  50       0.385  -0.399 154.517  1.00  0.00      A    H
ATOM    775  C   VAL A  50       2.840   0.722 154.753  1.00  0.00      A    C
ATOM    776  O   VAL A  50       3.462  -0.268 154.372  1.00  0.00      A    O
ATOM    777  N   ASP A  51       2.638   1.016 156.043  1.00  0.00      A    N
ATOM    778  HN  ASP A  51       2.156   1.850 156.298  1.00  0.00      A    H
ATOM    779  CA  ASP A  51       3.057   0.226 157.197  1.00  0.00      A    C
ATOM    780  HA  ASP A  51       2.754  -0.801 157.026  1.00  0.00      A    H
ATOM    781  CB  ASP A  51       4.596   0.277 157.361  1.00  0.00      A    C
ATOM    782  HB1 ASP A  51       5.067   0.358 156.361  1.00  0.00      A    H
ATOM    783  HB2 ASP A  51       4.896   1.160 157.960  1.00  0.00      A    H
ATOM    784  CG  ASP A  51       5.203  -0.957 158.027  1.00  0.00      A    C
ATOM    785  OD1 ASP A  51       4.917  -1.171 159.223  1.00  0.00      A    O
ATOM    786  OD2 ASP A  51       5.960  -1.671 157.337  1.00  0.00      A    O
ATOM    787  C   ASP A  51       2.297   0.711 158.440  1.00  0.00      A    C
ATOM    788  O   ASP A  51       1.819   1.846 158.476  1.00  0.00      A    O
ATOM    789  N   VAL A  52       2.219  -0.141 159.471  1.00  0.00      A    N
ATOM    790  HN  VAL A  52       2.530  -1.083 159.378  1.00  0.00      A    H
ATOM    791  CA  VAL A  52       1.692   0.194 160.796  1.00  0.00      A    C
ATOM    792  HA  VAL A  52       0.885   0.900 160.647  1.00  0.00      A    H
ATOM    793  CB  VAL A  52       1.183  -1.096 161.494  1.00  0.00      A    C
ATOM    794  HB  VAL A  52       1.009  -0.851 162.571  1.00  0.00      A    H
ATOM    795  CG1 VAL A  52      -0.136  -1.567 160.864  1.00  0.00      A    C
ATOM    796 HG11 VAL A  52      -0.475  -2.512 161.341  1.00  0.00      A    H
ATOM    797 HG12 VAL A  52      -0.945  -0.819 160.999  1.00  0.00      A    H
ATOM    798 HG13 VAL A  52      -0.006  -1.758 159.777  1.00  0.00      A    H
ATOM    799  CG2 VAL A  52       2.210  -2.249 161.542  1.00  0.00      A    C
ATOM    800 HG21 VAL A  52       1.767  -3.150 162.018  1.00  0.00      A    H
ATOM    801 HG22 VAL A  52       2.540  -2.521 160.516  1.00  0.00      A    H
ATOM    802 HG23 VAL A  52       3.106  -1.965 162.132  1.00  0.00      A    H
ATOM    803  C   VAL A  52       2.751   0.882 161.681  1.00  0.00      A    C
ATOM    804  O   VAL A  52       2.371   1.642 162.572  1.00  0.00      A    O
ATOM    805  N   ILE A  53       4.057   0.660 161.432  1.00  0.00      A    N
ATOM    806  HN  ILE A  53       4.352  -0.001 160.746  1.00  0.00      A    H
ATOM    807  CA  ILE A  53       5.156   1.343 162.119  1.00  0.00      A    C
ATOM    808  HA  ILE A  53       4.807   1.664 163.092  1.00  0.00      A    H
ATOM    809  CB  ILE A  53       6.420   0.430 162.176  1.00  0.00      A    C
ATOM    810  HB  ILE A  53       6.657   0.213 161.104  1.00  0.00      A    H
ATOM    811  CG2 ILE A  53       7.562   1.137 162.934  1.00  0.00      A    C
ATOM    812 HG21 ILE A  53       8.507   0.561 162.843  1.00  0.00      A    H
ATOM    813 HG22 ILE A  53       7.744   2.151 162.520  1.00  0.00      A    H
ATOM    814 HG23 ILE A  53       7.320   1.238 164.013  1.00  0.00      A    H
ATOM    815  CG1 ILE A  53       6.127  -0.938 162.835  1.00  0.00      A    C
ATOM    816 HG11 ILE A  53       5.779  -0.785 163.881  1.00  0.00      A    H
ATOM    817 HG12 ILE A  53       5.297  -1.435 162.282  1.00  0.00      A    H
ATOM    818  CD  ILE A  53       7.322  -1.904 162.852  1.00  0.00      A    C
ATOM    819  HD1 ILE A  53       7.021  -2.882 163.286  1.00  0.00      A    H
ATOM    820  HD2 ILE A  53       7.697  -2.082 161.821  1.00  0.00      A    H
ATOM    821  HD3 ILE A  53       8.154  -1.498 163.465  1.00  0.00      A    H
ATOM    822  C   ILE A  53       5.441   2.619 161.305  1.00  0.00      A    C
ATOM    823  O   ILE A  53       5.986   2.551 160.203  1.00  0.00      A    O
ATOM    824  N   GLU A  54       5.031   3.776 161.848  1.00  0.00      A    N
ATOM    825  HN  GLU A  54       4.717   3.831 162.792  1.00  0.00      A    H
ATOM    826  CA  GLU A  54       4.999   5.052 161.135  1.00  0.00      A    C
ATOM    827  HA  GLU A  54       4.716   4.837 160.112  1.00  0.00      A    H
ATOM    828  CB  GLU A  54       3.994   5.989 161.833  1.00  0.00      A    C
ATOM    829  HB1 GLU A  54       4.294   6.085 162.902  1.00  0.00      A    H
ATOM    830  HB2 GLU A  54       4.070   7.012 161.401  1.00  0.00      A    H
ATOM    831  CG  GLU A  54       2.549   5.468 161.745  1.00  0.00      A    C
ATOM    832  HG1 GLU A  54       2.341   5.131 160.713  1.00  0.00      A    H
ATOM    833  HG2 GLU A  54       2.388   4.623 162.444  1.00  0.00      A    H
ATOM    834  CD  GLU A  54       1.523   6.557 162.046  1.00  0.00      A    C
ATOM    835  OE1 GLU A  54       1.184   7.303 161.102  1.00  0.00      A    O
ATOM    836  OE2 GLU A  54       1.055   6.597 163.205  1.00  0.00      A    O
ATOM    837  C   GLU A  54       6.359   5.765 161.091  1.00  0.00      A    C
ATOM    838  O   GLU A  54       6.611   6.479 160.119  1.00  0.00      A    O
ATOM    839  N   ASP A  55       7.241   5.577 162.094  1.00  0.00      A    N
ATOM    840  HN  ASP A  55       7.058   5.032 162.908  1.00  0.00      A    H
ATOM    841  CA  ASP A  55       8.586   6.167 162.090  1.00  0.00      A    C
ATOM    842  HA  ASP A  55       8.492   7.196 161.762  1.00  0.00      A    H
ATOM    843  CB  ASP A  55       9.221   6.188 163.511  1.00  0.00      A    C
ATOM    844  HB1 ASP A  55      10.220   6.665 163.457  1.00  0.00      A    H
ATOM    845  HB2 ASP A  55       8.593   6.773 164.211  1.00  0.00      A    H
ATOM    846  CG  ASP A  55       9.487   4.866 164.244  1.00  0.00      A    C
ATOM    847  OD1 ASP A  55       8.847   3.852 163.896  1.00  0.00      A    O
ATOM    848  OD2 ASP A  55      10.312   4.908 165.181  1.00  0.00      A    O
ATOM    849  C   ASP A  55       9.468   5.447 161.050  1.00  0.00      A    C
ATOM    850  O   ASP A  55      10.084   6.121 160.231  1.00  0.00      A    O
ATOM    851  N   LYS A  56       9.437   4.101 161.008  1.00  0.00      A    N
ATOM    852  HN  LYS A  56       8.949   3.624 161.737  1.00  0.00      A    H
ATOM    853  CA  LYS A  56      10.049   3.231 159.995  1.00  0.00      A    C
ATOM    854  HA  LYS A  56      11.121   3.374 160.065  1.00  0.00      A    H
ATOM    855  CB  LYS A  56       9.650   1.773 160.315  1.00  0.00      A    C
ATOM    856  HB1 LYS A  56      10.107   1.516 161.298  1.00  0.00      A    H
ATOM    857  HB2 LYS A  56       8.548   1.723 160.460  1.00  0.00      A    H
ATOM    858  CG  LYS A  56      10.065   0.669 159.320  1.00  0.00      A    C
ATOM    859  HG1 LYS A  56       9.315  -0.153 159.354  1.00  0.00      A    H
ATOM    860  HG2 LYS A  56      10.052   1.088 158.287  1.00  0.00      A    H
ATOM    861  CD  LYS A  56      11.444   0.056 159.594  1.00  0.00      A    C
ATOM    862  HD1 LYS A  56      12.218   0.835 159.409  1.00  0.00      A    H
ATOM    863  HD2 LYS A  56      11.495  -0.215 160.674  1.00  0.00      A    H
ATOM    864  CE  LYS A  56      11.719  -1.184 158.729  1.00  0.00      A    C
ATOM    865  HE1 LYS A  56      11.597  -0.941 157.650  1.00  0.00      A    H
ATOM    866  HE2 LYS A  56      12.756  -1.552 158.892  1.00  0.00      A    H
ATOM    867  NZ  LYS A  56      10.797  -2.296 159.042  1.00  0.00      A    N
ATOM    868  HZ1 LYS A  56      11.010  -3.116 158.439  1.00  0.00      A    H
ATOM    869  HZ2 LYS A  56      10.904  -2.565 160.041  1.00  0.00      A    H
ATOM    870  HZ3 LYS A  56       9.817  -1.990 158.874  1.00  0.00      A    H
ATOM    871  C   LYS A  56       9.626   3.625 158.573  1.00  0.00      A    C
ATOM    872  O   LYS A  56      10.482   3.824 157.716  1.00  0.00      A    O
ATOM    873  N   LEU A  57       8.307   3.762 158.351  1.00  0.00      A    N
ATOM    874  HN  LEU A  57       7.666   3.635 159.105  1.00  0.00      A    H
ATOM    875  CA  LEU A  57       7.676   4.090 157.075  1.00  0.00      A    C
ATOM    876  HA  LEU A  57       7.967   3.300 156.394  1.00  0.00      A    H
ATOM    877  CB  LEU A  57       6.150   4.091 157.277  1.00  0.00      A    C
ATOM    878  HB1 LEU A  57       5.872   3.094 157.691  1.00  0.00      A    H
ATOM    879  HB2 LEU A  57       5.890   4.834 158.063  1.00  0.00      A    H
ATOM    880  CG  LEU A  57       5.311   4.342 156.012  1.00  0.00      A    C
ATOM    881  HG  LEU A  57       5.577   5.232 155.642  1.00  0.00      A    H
ATOM    882  CD1 LEU A  57       5.592   3.302 154.919  1.00  0.00      A    C
ATOM    883 HD11 LEU A  57       4.940   3.478 154.037  1.00  0.00      A    H
ATOM    884 HD12 LEU A  57       6.651   3.359 154.587  1.00  0.00      A    H
ATOM    885 HD13 LEU A  57       5.397   2.275 155.295  1.00  0.00      A    H
ATOM    886  CD2 LEU A  57       3.823   4.378 156.364  1.00  0.00      A    C
ATOM    887 HD21 LEU A  57       3.216   4.578 155.455  1.00  0.00      A    H
ATOM    888 HD22 LEU A  57       3.480   3.415 156.793  1.00  0.00      A    H
ATOM    889 HD23 LEU A  57       3.617   5.183 157.103  1.00  0.00      A    H
ATOM    890  C   LEU A  57       8.158   5.416 156.478  1.00  0.00      A    C
ATOM    891  O   LEU A  57       8.486   5.464 155.292  1.00  0.00      A    O
ATOM    892  N   LYS A  58       8.225   6.470 157.306  1.00  0.00      A    N
ATOM    893  HN  LYS A  58       7.957   6.387 158.264  1.00  0.00      A    H
ATOM    894  CA  LYS A  58       8.680   7.795 156.904  1.00  0.00      A    C
ATOM    895  HA  LYS A  58       8.182   8.030 155.971  1.00  0.00      A    H
ATOM    896  CB  LYS A  58       8.316   8.799 158.014  1.00  0.00      A    C
ATOM    897  HB1 LYS A  58       7.219   8.711 158.189  1.00  0.00      A    H
ATOM    898  HB2 LYS A  58       8.809   8.486 158.962  1.00  0.00      A    H
ATOM    899  CG  LYS A  58       8.668  10.251 157.650  1.00  0.00      A    C
ATOM    900  HG1 LYS A  58       9.774  10.348 157.566  1.00  0.00      A    H
ATOM    901  HG2 LYS A  58       8.237  10.489 156.650  1.00  0.00      A    H
ATOM    902  CD  LYS A  58       8.177  11.277 158.673  1.00  0.00      A    C
ATOM    903  HD1 LYS A  58       7.063  11.255 158.687  1.00  0.00      A    H
ATOM    904  HD2 LYS A  58       8.529  10.958 159.681  1.00  0.00      A    H
ATOM    905  CE  LYS A  58       8.699  12.679 158.333  1.00  0.00      A    C
ATOM    906  HE1 LYS A  58       9.801  12.731 158.481  1.00  0.00      A    H
ATOM    907  HE2 LYS A  58       8.474  12.934 157.274  1.00  0.00      A    H
ATOM    908  NZ  LYS A  58       8.083  13.707 159.184  1.00  0.00      A    N
ATOM    909  HZ1 LYS A  58       8.455  14.646 158.934  1.00  0.00      A    H
ATOM    910  HZ2 LYS A  58       7.052  13.697 159.050  1.00  0.00      A    H
ATOM    911  HZ3 LYS A  58       8.299  13.505 160.181  1.00  0.00      A    H
ATOM    912  C   LYS A  58      10.195   7.818 156.634  1.00  0.00      A    C
ATOM    913  O   LYS A  58      10.622   8.507 155.711  1.00  0.00      A    O
ATOM    914  N   GLY A  59      10.993   7.050 157.396  1.00  0.00      A    N
ATOM    915  HN  GLY A  59      10.602   6.513 158.143  1.00  0.00      A    H
ATOM    916  CA  GLY A  59      12.437   6.928 157.219  1.00  0.00      A    C
ATOM    917  HA1 GLY A  59      12.801   6.314 158.031  1.00  0.00      A    H
ATOM    918  HA2 GLY A  59      12.841   7.931 157.205  1.00  0.00      A    H
ATOM    919  C   GLY A  59      12.818   6.248 155.903  1.00  0.00      A    C
ATOM    920  O   GLY A  59      13.713   6.724 155.208  1.00  0.00      A    O
ATOM    921  N   GLU A  60      12.100   5.172 155.542  1.00  0.00      A    N
ATOM    922  HN  GLU A  60      11.369   4.826 156.124  1.00  0.00      A    H
ATOM    923  CA  GLU A  60      12.290   4.409 154.311  1.00  0.00      A    C
ATOM    924  HA  GLU A  60      13.353   4.247 154.183  1.00  0.00      A    H
ATOM    925  CB  GLU A  60      11.508   3.080 154.425  1.00  0.00      A    C
ATOM    926  HB1 GLU A  60      10.456   3.319 154.707  1.00  0.00      A    H
ATOM    927  HB2 GLU A  60      11.453   2.588 153.428  1.00  0.00      A    H
ATOM    928  CG  GLU A  60      12.057   2.062 155.453  1.00  0.00      A    C
ATOM    929  HG1 GLU A  60      12.179   2.557 156.434  1.00  0.00      A    H
ATOM    930  HG2 GLU A  60      11.370   1.199 155.563  1.00  0.00      A    H
ATOM    931  CD  GLU A  60      13.442   1.477 155.165  1.00  0.00      A    C
ATOM    932  OE1 GLU A  60      14.042   1.814 154.121  1.00  0.00      A    O
ATOM    933  OE2 GLU A  60      13.905   0.698 156.024  1.00  0.00      A    O
ATOM    934  C   GLU A  60      11.793   5.179 153.075  1.00  0.00      A    C
ATOM    935  O   GLU A  60      12.428   5.088 152.025  1.00  0.00      A    O
ATOM    936  N   MET A  61      10.720   5.984 153.207  1.00  0.00      A    N
ATOM    937  HN  MET A  61      10.184   5.993 154.049  1.00  0.00      A    H
ATOM    938  CA  MET A  61      10.236   6.901 152.172  1.00  0.00      A    C
ATOM    939  HA  MET A  61      10.121   6.329 151.259  1.00  0.00      A    H
ATOM    940  CB  MET A  61       8.904   7.541 152.621  1.00  0.00      A    C
ATOM    941  HB1 MET A  61       8.209   6.704 152.868  1.00  0.00      A    H
ATOM    942  HB2 MET A  61       9.065   8.102 153.569  1.00  0.00      A    H
ATOM    943  CG  MET A  61       8.248   8.443 151.549  1.00  0.00      A    C
ATOM    944  HG1 MET A  61       9.023   9.029 151.011  1.00  0.00      A    H
ATOM    945  HG2 MET A  61       7.723   7.811 150.799  1.00  0.00      A    H
ATOM    946  SD  MET A  61       7.036   9.661 152.137  1.00  0.00      A    S
ATOM    947  CE  MET A  61       8.037  10.628 153.300  1.00  0.00      A    C
ATOM    948  HE1 MET A  61       7.432  11.432 153.771  1.00  0.00      A    H
ATOM    949  HE2 MET A  61       8.440   9.984 154.111  1.00  0.00      A    H
ATOM    950  HE3 MET A  61       8.897  11.107 152.785  1.00  0.00      A    H
ATOM    951  C   MET A  61      11.275   8.002 151.902  1.00  0.00      A    C
ATOM    952  O   MET A  61      11.611   8.232 150.743  1.00  0.00      A    O
ATOM    953  N   MET A  62      11.793   8.651 152.961  1.00  0.00      A    N
ATOM    954  HN  MET A  62      11.508   8.412 153.887  1.00  0.00      A    H
ATOM    955  CA  MET A  62      12.783   9.727 152.892  1.00  0.00      A    C
ATOM    956  HA  MET A  62      12.361  10.486 152.245  1.00  0.00      A    H
ATOM    957  CB  MET A  62      13.030  10.306 154.299  1.00  0.00      A    C
ATOM    958  HB1 MET A  62      13.017   9.447 155.010  1.00  0.00      A    H
ATOM    959  HB2 MET A  62      14.056  10.735 154.347  1.00  0.00      A    H
ATOM    960  CG  MET A  62      11.974  11.336 154.724  1.00  0.00      A    C
ATOM    961  HG1 MET A  62      11.977  12.201 154.028  1.00  0.00      A    H
ATOM    962  HG2 MET A  62      10.963  10.874 154.682  1.00  0.00      A    H
ATOM    963  SD  MET A  62      12.217  11.998 156.395  1.00  0.00      A    S
ATOM    964  CE  MET A  62      13.630  13.100 156.115  1.00  0.00      A    C
ATOM    965  HE1 MET A  62      13.936  13.600 157.059  1.00  0.00      A    H
ATOM    966  HE2 MET A  62      14.506  12.535 155.729  1.00  0.00      A    H
ATOM    967  HE3 MET A  62      13.380  13.891 155.375  1.00  0.00      A    H
ATOM    968  C   MET A  62      14.115   9.279 152.274  1.00  0.00      A    C
ATOM    969  O   MET A  62      14.703  10.035 151.505  1.00  0.00      A    O
ATOM    970  N   ASP A  63      14.569   8.052 152.570  1.00  0.00      A    N
ATOM    971  HN  ASP A  63      14.081   7.433 153.179  1.00  0.00      A    H
ATOM    972  CA  ASP A  63      15.809   7.479 152.049  1.00  0.00      A    C
ATOM    973  HA  ASP A  63      16.560   8.257 152.123  1.00  0.00      A    H
ATOM    974  CB  ASP A  63      16.168   6.261 152.933  1.00  0.00      A    C
ATOM    975  HB1 ASP A  63      16.020   6.527 153.999  1.00  0.00      A    H
ATOM    976  HB2 ASP A  63      15.513   5.399 152.695  1.00  0.00      A    H
ATOM    977  CG  ASP A  63      17.611   5.750 152.835  1.00  0.00      A    C
ATOM    978  OD1 ASP A  63      17.834   4.632 153.347  1.00  0.00      A    O
ATOM    979  OD2 ASP A  63      18.480   6.466 152.289  1.00  0.00      A    O
ATOM    980  C   ASP A  63      15.705   7.099 150.552  1.00  0.00      A    C
ATOM    981  O   ASP A  63      16.706   7.176 149.844  1.00  0.00      A    O
ATOM    982  N   LEU A  64      14.504   6.773 150.037  1.00  0.00      A    N
ATOM    983  HN  LEU A  64      13.697   6.632 150.607  1.00  0.00      A    H
ATOM    984  CA  LEU A  64      14.265   6.595 148.599  1.00  0.00      A    C
ATOM    985  HA  LEU A  64      15.149   6.115 148.199  1.00  0.00      A    H
ATOM    986  CB  LEU A  64      12.967   5.790 148.370  1.00  0.00      A    C
ATOM    987  HB1 LEU A  64      12.172   6.265 148.990  1.00  0.00      A    H
ATOM    988  HB2 LEU A  64      12.647   5.913 147.312  1.00  0.00      A    H
ATOM    989  CG  LEU A  64      13.024   4.292 148.728  1.00  0.00      A    C
ATOM    990  HG  LEU A  64      13.289   4.220 149.689  1.00  0.00      A    H
ATOM    991  CD1 LEU A  64      11.638   3.672 148.512  1.00  0.00      A    C
ATOM    992 HD11 LEU A  64      11.663   2.580 148.717  1.00  0.00      A    H
ATOM    993 HD12 LEU A  64      10.891   4.138 149.190  1.00  0.00      A    H
ATOM    994 HD13 LEU A  64      11.301   3.820 147.464  1.00  0.00      A    H
ATOM    995  CD2 LEU A  64      14.092   3.523 147.938  1.00  0.00      A    C
ATOM    996 HD21 LEU A  64      14.105   2.455 148.245  1.00  0.00      A    H
ATOM    997 HD22 LEU A  64      13.898   3.557 146.847  1.00  0.00      A    H
ATOM    998 HD23 LEU A  64      15.100   3.951 148.128  1.00  0.00      A    H
ATOM    999  C   LEU A  64      14.100   7.946 147.874  1.00  0.00      A    C
ATOM   1000  O   LEU A  64      14.532   8.069 146.728  1.00  0.00      A    O
ATOM   1001  N   GLN A  65      13.509   8.955 148.540  1.00  0.00      A    N
ATOM   1002  HN  GLN A  65      13.171   8.807 149.468  1.00  0.00      A    H
ATOM   1003  CA  GLN A  65      13.298  10.312 148.026  1.00  0.00      A    C
ATOM   1004  HA  GLN A  65      12.840  10.202 147.050  1.00  0.00      A    H
ATOM   1005  CB  GLN A  65      12.421  11.100 149.018  1.00  0.00      A    C
ATOM   1006  HB1 GLN A  65      12.761  10.820 150.042  1.00  0.00      A    H
ATOM   1007  HB2 GLN A  65      12.628  12.189 148.909  1.00  0.00      A    H
ATOM   1008  CG  GLN A  65      10.911  10.824 148.895  1.00  0.00      A    C
ATOM   1009  HG1 GLN A  65      10.527  11.197 147.921  1.00  0.00      A    H
ATOM   1010  HG2 GLN A  65      10.705   9.735 148.948  1.00  0.00      A    H
ATOM   1011  CD  GLN A  65      10.098  11.534 149.983  1.00  0.00      A    C
ATOM   1012  OE1 GLN A  65      10.621  11.917 151.028  1.00  0.00      A    O
ATOM   1013  NE2 GLN A  65       8.803  11.732 149.740  1.00  0.00      A    N
ATOM   1014 HE21 GLN A  65       8.279  12.197 150.447  1.00  0.00      A    H
ATOM   1015 HE22 GLN A  65       8.403  11.404 148.891  1.00  0.00      A    H
ATOM   1016  C   GLN A  65      14.618  11.079 147.835  1.00  0.00      A    C
ATOM   1017  O   GLN A  65      14.751  11.825 146.869  1.00  0.00      A    O
ATOM   1018  N   HSD A  66      15.606  10.868 148.718  1.00  0.00      A    N
ATOM   1019  HN  HSD A  66      15.452  10.262 149.497  1.00  0.00      A    H
ATOM   1020  CA  HSD A  66      16.944  11.466 148.647  1.00  0.00      A    C
ATOM   1021  HA  HSD A  66      16.804  12.525 148.468  1.00  0.00      A    H
ATOM   1022  CB  HSD A  66      17.655  11.199 149.987  1.00  0.00      A    C
ATOM   1023  HB1 HSD A  66      17.631  10.108 150.199  1.00  0.00      A    H
ATOM   1024  HB2 HSD A  66      18.726  11.486 149.903  1.00  0.00      A    H
ATOM   1025  ND1 HSD A  66      17.454  11.594 152.492  1.00  0.00      A    N
ATOM   1026  HD1 HSD A  66      18.195  10.976 152.757  1.00  0.00      A    H
ATOM   1027  CG  HSD A  66      17.068  11.910 151.184  1.00  0.00      A    C
ATOM   1028  CE1 HSD A  66      16.709  12.376 153.262  1.00  0.00      A    C
ATOM   1029  HE1 HSD A  66      16.742  12.365 154.355  1.00  0.00      A    H
ATOM   1030  NE2 HSD A  66      15.913  13.191 152.569  1.00  0.00      A    N
ATOM   1031  CD2 HSD A  66      16.127  12.921 151.230  1.00  0.00      A    C
ATOM   1032  HD2 HSD A  66      15.602  13.414 150.420  1.00  0.00      A    H
ATOM   1033  C   HSD A  66      17.793  10.910 147.484  1.00  0.00      A    C
ATOM   1034  O   HSD A  66      18.785  11.533 147.106  1.00  0.00      A    O
ATOM   1035  N   GLY A  67      17.373   9.777 146.896  1.00  0.00      A    N
ATOM   1036  HN  GLY A  67      16.596   9.296 147.300  1.00  0.00      A    H
ATOM   1037  CA  GLY A  67      17.944   9.163 145.705  1.00  0.00      A    C
ATOM   1038  HA1 GLY A  67      17.894   8.095 145.865  1.00  0.00      A    H
ATOM   1039  HA2 GLY A  67      18.949   9.552 145.614  1.00  0.00      A    H
ATOM   1040  C   GLY A  67      17.191   9.486 144.403  1.00  0.00      A    C
ATOM   1041  O   GLY A  67      17.492   8.862 143.388  1.00  0.00      A    O
ATOM   1042  N   SER A  68      16.222  10.425 144.411  1.00  0.00      A    N
ATOM   1043  HN  SER A  68      16.047  10.959 145.238  1.00  0.00      A    H
ATOM   1044  CA  SER A  68      15.347  10.767 143.274  1.00  0.00      A    C
ATOM   1045  HA  SER A  68      14.906   9.823 142.983  1.00  0.00      A    H
ATOM   1046  CB  SER A  68      14.273  11.781 143.719  1.00  0.00      A    C
ATOM   1047  HB1 SER A  68      14.762  12.538 144.374  1.00  0.00      A    H
ATOM   1048  HB2 SER A  68      13.865  12.326 142.838  1.00  0.00      A    H
ATOM   1049  OG  SER A  68      13.250  11.136 144.445  1.00  0.00      A    O
ATOM   1050  HG1 SER A  68      12.736  11.825 144.883  1.00  0.00      A    H
ATOM   1051  C   SER A  68      16.072  11.334 142.039  1.00  0.00      A    C
ATOM   1052  O   SER A  68      15.561  11.196 140.927  1.00  0.00      A    O
ATOM   1053  N   LEU A  69      17.268  11.925 142.221  1.00  0.00      A    N
ATOM   1054  HN  LEU A  69      17.606  12.086 143.146  1.00  0.00      A    H
ATOM   1055  CA  LEU A  69      18.174  12.381 141.159  1.00  0.00      A    C
ATOM   1056  HA  LEU A  69      17.600  13.063 140.546  1.00  0.00      A    H
ATOM   1057  CB  LEU A  69      19.378  13.094 141.832  1.00  0.00      A    C
ATOM   1058  HB1 LEU A  69      18.973  13.973 142.384  1.00  0.00      A    H
ATOM   1059  HB2 LEU A  69      19.813  12.420 142.603  1.00  0.00      A    H
ATOM   1060  CG  LEU A  69      20.501  13.599 140.891  1.00  0.00      A    C
ATOM   1061  HG  LEU A  69      20.802  12.810 140.355  1.00  0.00      A    H
ATOM   1062  CD1 LEU A  69      19.997  14.667 139.913  1.00  0.00      A    C
ATOM   1063 HD11 LEU A  69      20.832  15.045 139.284  1.00  0.00      A    H
ATOM   1064 HD12 LEU A  69      19.217  14.247 139.242  1.00  0.00      A    H
ATOM   1065 HD13 LEU A  69      19.560  15.528 140.463  1.00  0.00      A    H
ATOM   1066  CD2 LEU A  69      21.695  14.137 141.690  1.00  0.00      A    C
ATOM   1067 HD21 LEU A  69      22.498  14.478 141.001  1.00  0.00      A    H
ATOM   1068 HD22 LEU A  69      21.408  14.999 142.325  1.00  0.00      A    H
ATOM   1069 HD23 LEU A  69      22.113  13.343 142.346  1.00  0.00      A    H
ATOM   1070  C   LEU A  69      18.646  11.227 140.254  1.00  0.00      A    C
ATOM   1071  O   LEU A  69      18.858  11.428 139.059  1.00  0.00      A    O
ATOM   1072  N   PHE A  70      18.794  10.029 140.836  1.00  0.00      A    N
ATOM   1073  HN  PHE A  70      18.524   9.916 141.791  1.00  0.00      A    H
ATOM   1074  CA  PHE A  70      19.326   8.822 140.211  1.00  0.00      A    C
ATOM   1075  HA  PHE A  70      19.856   9.154 139.326  1.00  0.00      A    H
ATOM   1076  CB  PHE A  70      20.166   8.082 141.281  1.00  0.00      A    C
ATOM   1077  HB1 PHE A  70      19.484   7.660 142.051  1.00  0.00      A    H
ATOM   1078  HB2 PHE A  70      20.723   7.230 140.834  1.00  0.00      A    H
ATOM   1079  CG  PHE A  70      21.151   8.956 142.046  1.00  0.00      A    C
ATOM   1080  CD1 PHE A  70      21.053   9.061 143.450  1.00  0.00      A    C
ATOM   1081  HD1 PHE A  70      20.290   8.504 143.976  1.00  0.00      A    H
ATOM   1082  CE1 PHE A  70      21.936   9.888 144.168  1.00  0.00      A    C
ATOM   1083  HE1 PHE A  70      21.858   9.957 145.244  1.00  0.00      A    H
ATOM   1084  CZ  PHE A  70      22.924  10.619 143.483  1.00  0.00      A    C
ATOM   1085  HZ  PHE A  70      23.616  11.241 144.032  1.00  0.00      A    H
ATOM   1086  CD2 PHE A  70      22.139   9.696 141.364  1.00  0.00      A    C
ATOM   1087  HD2 PHE A  70      22.209   9.639 140.287  1.00  0.00      A    H
ATOM   1088  CE2 PHE A  70      23.017  10.531 142.082  1.00  0.00      A    C
ATOM   1089  HE2 PHE A  70      23.764  11.107 141.554  1.00  0.00      A    H
ATOM   1090  C   PHE A  70      18.201   7.876 139.737  1.00  0.00      A    C
ATOM   1091  O   PHE A  70      18.495   6.739 139.375  1.00  0.00      A    O
ATOM   1092  N   LEU A  71      16.931   8.322 139.752  1.00  0.00      A    N
ATOM   1093  HN  LEU A  71      16.753   9.270 140.006  1.00  0.00      A    H
ATOM   1094  CA  LEU A  71      15.728   7.550 139.426  1.00  0.00      A    C
ATOM   1095  HA  LEU A  71      16.061   6.636 138.951  1.00  0.00      A    H
ATOM   1096  CB  LEU A  71      14.948   7.218 140.723  1.00  0.00      A    C
ATOM   1097  HB1 LEU A  71      14.671   8.188 141.198  1.00  0.00      A    H
ATOM   1098  HB2 LEU A  71      13.989   6.724 140.452  1.00  0.00      A    H
ATOM   1099  CG  LEU A  71      15.701   6.366 141.770  1.00  0.00      A    C
ATOM   1100  HG  LEU A  71      16.576   6.817 141.944  1.00  0.00      A    H
ATOM   1101  CD1 LEU A  71      14.899   6.300 143.080  1.00  0.00      A    C
ATOM   1102 HD11 LEU A  71      15.413   5.649 143.819  1.00  0.00      A    H
ATOM   1103 HD12 LEU A  71      14.789   7.313 143.523  1.00  0.00      A    H
ATOM   1104 HD13 LEU A  71      13.885   5.885 142.899  1.00  0.00      A    H
ATOM   1105  CD2 LEU A  71      16.027   4.953 141.257  1.00  0.00      A    C
ATOM   1106 HD21 LEU A  71      16.583   4.380 142.030  1.00  0.00      A    H
ATOM   1107 HD22 LEU A  71      15.108   4.383 141.013  1.00  0.00      A    H
ATOM   1108 HD23 LEU A  71      16.658   5.007 140.344  1.00  0.00      A    H
ATOM   1109  C   LEU A  71      14.849   8.305 138.416  1.00  0.00      A    C
ATOM   1110  O   LEU A  71      15.075   9.486 138.146  1.00  0.00      A    O
ATOM   1111  N   ARG A  72      13.830   7.615 137.871  1.00  0.00      A    N
ATOM   1112  HN  ARG A  72      13.728   6.656 138.126  1.00  0.00      A    H
ATOM   1113  CA  ARG A  72      12.844   8.154 136.923  1.00  0.00      A    C
ATOM   1114  HA  ARG A  72      12.961   9.231 136.889  1.00  0.00      A    H
ATOM   1115  CB  ARG A  72      13.109   7.718 135.459  1.00  0.00      A    C
ATOM   1116  HB1 ARG A  72      12.707   6.681 135.361  1.00  0.00      A    H
ATOM   1117  HB2 ARG A  72      12.505   8.347 134.768  1.00  0.00      A    H
ATOM   1118  CG  ARG A  72      14.588   7.700 135.023  1.00  0.00      A    C
ATOM   1119  HG1 ARG A  72      14.653   8.073 133.977  1.00  0.00      A    H
ATOM   1120  HG2 ARG A  72      15.156   8.435 135.638  1.00  0.00      A    H
ATOM   1121  CD  ARG A  72      15.200   6.304 135.211  1.00  0.00      A    C
ATOM   1122  HD1 ARG A  72      14.594   5.730 135.950  1.00  0.00      A    H
ATOM   1123  HD2 ARG A  72      15.225   5.736 134.252  1.00  0.00      A    H
ATOM   1124  NE  ARG A  72      16.586   6.321 135.687  1.00  0.00      A    N
ATOM   1125  HE  ARG A  72      17.088   7.150 135.414  1.00  0.00      A    H
ATOM   1126  CZ  ARG A  72      17.162   5.347 136.416  1.00  0.00      A    C
ATOM   1127  NH1 ARG A  72      18.455   5.457 136.735  1.00  0.00      A    N
ATOM   1128 HH11 ARG A  72      18.910   4.743 137.249  1.00  0.00      A    H
ATOM   1129 HH12 ARG A  72      18.953   6.218 136.314  1.00  0.00      A    H
ATOM   1130  NH2 ARG A  72      16.489   4.261 136.828  1.00  0.00      A    N
ATOM   1131 HH21 ARG A  72      16.925   3.611 137.434  1.00  0.00      A    H
ATOM   1132 HH22 ARG A  72      15.509   4.257 136.678  1.00  0.00      A    H
ATOM   1133  C   ARG A  72      11.403   7.883 137.390  1.00  0.00      A    C
ATOM   1134  O   ARG A  72      10.492   7.803 136.567  1.00  0.00      A    O
ATOM   1135  N   THR A  73      11.197   7.767 138.713  1.00  0.00      A    N
ATOM   1136  HN  THR A  73      11.973   7.710 139.341  1.00  0.00      A    H
ATOM   1137  CA  THR A  73       9.891   7.713 139.366  1.00  0.00      A    C
ATOM   1138  HA  THR A  73       9.125   7.706 138.602  1.00  0.00      A    H
ATOM   1139  CB  THR A  73       9.865   6.514 140.344  1.00  0.00      A    C
ATOM   1140  HB  THR A  73      10.740   6.651 141.025  1.00  0.00      A    H
ATOM   1141  OG1 THR A  73      10.056   5.320 139.606  1.00  0.00      A    O
ATOM   1142  HG1 THR A  73      10.020   4.609 140.255  1.00  0.00      A    H
ATOM   1143  CG2 THR A  73       8.529   6.367 141.098  1.00  0.00      A    C
ATOM   1144 HG21 THR A  73       8.595   5.569 141.867  1.00  0.00      A    H
ATOM   1145 HG22 THR A  73       8.268   7.316 141.613  1.00  0.00      A    H
ATOM   1146 HG23 THR A  73       7.702   6.111 140.401  1.00  0.00      A    H
ATOM   1147  C   THR A  73       9.762   9.064 140.106  1.00  0.00      A    C
ATOM   1148  O   THR A  73      10.381   9.229 141.160  1.00  0.00      A    O
ATOM   1149  N   PRO A  74       9.022  10.054 139.553  1.00  0.00      A    N
ATOM   1150  CD  PRO A  74       8.235   9.938 138.324  1.00  0.00      A    C
ATOM   1151  HD1 PRO A  74       8.895   9.721 137.454  1.00  0.00      A    H
ATOM   1152  HD2 PRO A  74       7.474   9.133 138.446  1.00  0.00      A    H
ATOM   1153  CA  PRO A  74       9.020  11.447 140.034  1.00  0.00      A    C
ATOM   1154  HA  PRO A  74      10.048  11.744 140.203  1.00  0.00      A    H
ATOM   1155  CB  PRO A  74       8.462  12.255 138.851  1.00  0.00      A    C
ATOM   1156  HB1 PRO A  74       9.294  12.497 138.152  1.00  0.00      A    H
ATOM   1157  HB2 PRO A  74       7.973  13.198 139.169  1.00  0.00      A    H
ATOM   1158  CG  PRO A  74       7.544  11.284 138.133  1.00  0.00      A    C
ATOM   1159  HG1 PRO A  74       7.385  11.547 137.069  1.00  0.00      A    H
ATOM   1160  HG2 PRO A  74       6.562  11.252 138.658  1.00  0.00      A    H
ATOM   1161  C   PRO A  74       8.199  11.728 141.305  1.00  0.00      A    C
ATOM   1162  O   PRO A  74       8.288  12.844 141.818  1.00  0.00      A    O
ATOM   1163  N   LYS A  75       7.434  10.755 141.828  1.00  0.00      A    N
ATOM   1164  HN  LYS A  75       7.348   9.868 141.378  1.00  0.00      A    H
ATOM   1165  CA  LYS A  75       6.676  10.896 143.069  1.00  0.00      A    C
ATOM   1166  HA  LYS A  75       7.119  11.706 143.635  1.00  0.00      A    H
ATOM   1167  CB  LYS A  75       5.217  11.302 142.782  1.00  0.00      A    C
ATOM   1168  HB1 LYS A  75       5.232  11.971 141.891  1.00  0.00      A    H
ATOM   1169  HB2 LYS A  75       4.641  10.397 142.484  1.00  0.00      A    H
ATOM   1170  CG  LYS A  75       4.549  12.030 143.967  1.00  0.00      A    C
ATOM   1171  HG1 LYS A  75       4.846  11.530 144.917  1.00  0.00      A    H
ATOM   1172  HG2 LYS A  75       4.929  13.077 144.010  1.00  0.00      A    H
ATOM   1173  CD  LYS A  75       3.014  12.047 143.898  1.00  0.00      A    C
ATOM   1174  HD1 LYS A  75       2.649  10.995 143.925  1.00  0.00      A    H
ATOM   1175  HD2 LYS A  75       2.631  12.557 144.812  1.00  0.00      A    H
ATOM   1176  CE  LYS A  75       2.442  12.752 142.656  1.00  0.00      A    C
ATOM   1177  HE1 LYS A  75       2.615  13.850 142.716  1.00  0.00      A    H
ATOM   1178  HE2 LYS A  75       2.927  12.369 141.731  1.00  0.00      A    H
ATOM   1179  NZ  LYS A  75       0.992  12.526 142.538  1.00  0.00      A    N
ATOM   1180  HZ1 LYS A  75       0.623  13.011 141.694  1.00  0.00      A    H
ATOM   1181  HZ2 LYS A  75       0.805  11.506 142.460  1.00  0.00      A    H
ATOM   1182  HZ3 LYS A  75       0.515  12.897 143.384  1.00  0.00      A    H
ATOM   1183  C   LYS A  75       6.811   9.626 143.908  1.00  0.00      A    C
ATOM   1184  O   LYS A  75       6.542   8.526 143.428  1.00  0.00      A    O
ATOM   1185  N   ILE A  76       7.214   9.798 145.173  1.00  0.00      A    N
ATOM   1186  HN  ILE A  76       7.479  10.704 145.497  1.00  0.00      A    H
ATOM   1187  CA  ILE A  76       7.313   8.751 146.182  1.00  0.00      A    C
ATOM   1188  HA  ILE A  76       6.774   7.880 145.830  1.00  0.00      A    H
ATOM   1189  CB  ILE A  76       8.790   8.330 146.439  1.00  0.00      A    C
ATOM   1190  HB  ILE A  76       9.298   9.274 146.762  1.00  0.00      A    H
ATOM   1191  CG2 ILE A  76       8.878   7.232 147.524  1.00  0.00      A    C
ATOM   1192 HG21 ILE A  76       9.935   7.050 147.811  1.00  0.00      A    H
ATOM   1193 HG22 ILE A  76       8.328   7.535 148.439  1.00  0.00      A    H
ATOM   1194 HG23 ILE A  76       8.449   6.276 147.157  1.00  0.00      A    H
ATOM   1195  CG1 ILE A  76       9.496   7.880 145.133  1.00  0.00      A    C
ATOM   1196 HG11 ILE A  76       8.949   7.019 144.687  1.00  0.00      A    H
ATOM   1197 HG12 ILE A  76       9.455   8.714 144.395  1.00  0.00      A    H
ATOM   1198  CD  ILE A  76      10.969   7.481 145.292  1.00  0.00      A    C
ATOM   1199  HD1 ILE A  76      11.410   7.230 144.303  1.00  0.00      A    H
ATOM   1200  HD2 ILE A  76      11.556   8.316 145.732  1.00  0.00      A    H
ATOM   1201  HD3 ILE A  76      11.072   6.592 145.950  1.00  0.00      A    H
ATOM   1202  C   ILE A  76       6.556   9.275 147.407  1.00  0.00      A    C
ATOM   1203  O   ILE A  76       6.905  10.327 147.942  1.00  0.00      A    O
ATOM   1204  N   VAL A  77       5.513   8.544 147.822  1.00  0.00      A    N
ATOM   1205  HN  VAL A  77       5.302   7.686 147.361  1.00  0.00      A    H
ATOM   1206  CA  VAL A  77       4.610   8.877 148.922  1.00  0.00      A    C
ATOM   1207  HA  VAL A  77       5.006   9.747 149.431  1.00  0.00      A    H
ATOM   1208  CB  VAL A  77       3.199   9.263 148.389  1.00  0.00      A    C
ATOM   1209  HB  VAL A  77       2.558   9.503 149.273  1.00  0.00      A    H
ATOM   1210  CG1 VAL A  77       3.244  10.496 147.471  1.00  0.00      A    C
ATOM   1211 HG11 VAL A  77       2.229  10.721 147.077  1.00  0.00      A    H
ATOM   1212 HG12 VAL A  77       3.596  11.398 148.013  1.00  0.00      A    H
ATOM   1213 HG13 VAL A  77       3.916  10.317 146.605  1.00  0.00      A    H
ATOM   1214  CG2 VAL A  77       2.438   8.113 147.699  1.00  0.00      A    C
ATOM   1215 HG21 VAL A  77       1.460   8.467 147.309  1.00  0.00      A    H
ATOM   1216 HG22 VAL A  77       3.028   7.710 146.848  1.00  0.00      A    H
ATOM   1217 HG23 VAL A  77       2.236   7.283 148.407  1.00  0.00      A    H
ATOM   1218  C   VAL A  77       4.583   7.726 149.933  1.00  0.00      A    C
ATOM   1219  O   VAL A  77       4.920   6.587 149.607  1.00  0.00      A    O
ATOM   1220  N   SER A  78       4.168   8.034 151.169  1.00  0.00      A    N
ATOM   1221  HN  SER A  78       3.997   8.980 151.443  1.00  0.00      A    H
ATOM   1222  CA  SER A  78       3.926   7.056 152.220  1.00  0.00      A    C
ATOM   1223  HA  SER A  78       3.529   6.182 151.721  1.00  0.00      A    H
ATOM   1224  CB  SER A  78       5.234   6.553 152.868  1.00  0.00      A    C
ATOM   1225  HB1 SER A  78       5.038   5.549 153.310  1.00  0.00      A    H
ATOM   1226  HB2 SER A  78       6.024   6.421 152.095  1.00  0.00      A    H
ATOM   1227  OG  SER A  78       5.700   7.399 153.902  1.00  0.00      A    O
ATOM   1228  HG1 SER A  78       6.373   6.907 154.389  1.00  0.00      A    H
ATOM   1229  C   SER A  78       2.866   7.533 153.212  1.00  0.00      A    C
ATOM   1230  O   SER A  78       2.643   8.733 153.376  1.00  0.00      A    O
ATOM   1231  N   GLY A  79       2.240   6.567 153.889  1.00  0.00      A    N
ATOM   1232  HN  GLY A  79       2.442   5.610 153.686  1.00  0.00      A    H
ATOM   1233  CA  GLY A  79       1.257   6.794 154.931  1.00  0.00      A    C
ATOM   1234  HA1 GLY A  79       0.466   7.405 154.518  1.00  0.00      A    H
ATOM   1235  HA2 GLY A  79       1.760   7.234 155.782  1.00  0.00      A    H
ATOM   1236  C   GLY A  79       0.647   5.472 155.379  1.00  0.00      A    C
ATOM   1237  O   GLY A  79       0.480   4.551 154.582  1.00  0.00      A    O
ATOM   1238  N   LYS A  80       0.297   5.401 156.668  1.00  0.00      A    N
ATOM   1239  HN  LYS A  80       0.520   6.170 157.265  1.00  0.00      A    H
ATOM   1240  CA  LYS A  80      -0.397   4.290 157.320  1.00  0.00      A    C
ATOM   1241  HA  LYS A  80       0.110   3.381 157.021  1.00  0.00      A    H
ATOM   1242  CB  LYS A  80      -0.331   4.589 158.830  1.00  0.00      A    C
ATOM   1243  HB1 LYS A  80       0.742   4.543 159.127  1.00  0.00      A    H
ATOM   1244  HB2 LYS A  80      -0.659   5.638 159.006  1.00  0.00      A    H
ATOM   1245  CG  LYS A  80      -1.114   3.651 159.772  1.00  0.00      A    C
ATOM   1246  HG1 LYS A  80      -2.173   3.593 159.431  1.00  0.00      A    H
ATOM   1247  HG2 LYS A  80      -0.685   2.625 159.700  1.00  0.00      A    H
ATOM   1248  CD  LYS A  80      -1.089   4.134 161.231  1.00  0.00      A    C
ATOM   1249  HD1 LYS A  80      -1.517   3.332 161.875  1.00  0.00      A    H
ATOM   1250  HD2 LYS A  80      -0.025   4.271 161.533  1.00  0.00      A    H
ATOM   1251  CE  LYS A  80      -1.861   5.451 161.452  1.00  0.00      A    C
ATOM   1252  HE1 LYS A  80      -1.468   6.250 160.784  1.00  0.00      A    H
ATOM   1253  HE2 LYS A  80      -2.943   5.311 161.234  1.00  0.00      A    H
ATOM   1254  NZ  LYS A  80      -1.741   5.928 162.838  1.00  0.00      A    N
ATOM   1255  HZ1 LYS A  80      -2.270   6.816 162.956  1.00  0.00      A    H
ATOM   1256  HZ2 LYS A  80      -2.123   5.210 163.487  1.00  0.00      A    H
ATOM   1257  HZ3 LYS A  80      -0.738   6.091 163.062  1.00  0.00      A    H
ATOM   1258  C   LYS A  80      -1.860   4.179 156.843  1.00  0.00      A    C
ATOM   1259  O   LYS A  80      -2.400   3.074 156.793  1.00  0.00      A    O
ATOM   1260  N   ASP A  81      -2.478   5.312 156.461  1.00  0.00      A    N
ATOM   1261  HN  ASP A  81      -2.067   6.209 156.602  1.00  0.00      A    H
ATOM   1262  CA  ASP A  81      -3.784   5.380 155.813  1.00  0.00      A    C
ATOM   1263  HA  ASP A  81      -4.411   4.602 156.233  1.00  0.00      A    H
ATOM   1264  CB  ASP A  81      -4.352   6.811 155.984  1.00  0.00      A    C
ATOM   1265  HB1 ASP A  81      -4.198   7.142 157.031  1.00  0.00      A    H
ATOM   1266  HB2 ASP A  81      -3.829   7.521 155.313  1.00  0.00      A    H
ATOM   1267  CG  ASP A  81      -5.859   6.920 155.702  1.00  0.00      A    C
ATOM   1268  OD1 ASP A  81      -6.283   6.544 154.587  1.00  0.00      A    O
ATOM   1269  OD2 ASP A  81      -6.570   7.390 156.616  1.00  0.00      A    O
ATOM   1270  C   ASP A  81      -3.607   5.051 154.323  1.00  0.00      A    C
ATOM   1271  O   ASP A  81      -2.712   5.581 153.664  1.00  0.00      A    O
ATOM   1272  N   TYR A  82      -4.482   4.180 153.803  1.00  0.00      A    N
ATOM   1273  HN  TYR A  82      -5.227   3.830 154.369  1.00  0.00      A    H
ATOM   1274  CA  TYR A  82      -4.464   3.663 152.436  1.00  0.00      A    C
ATOM   1275  HA  TYR A  82      -3.418   3.516 152.196  1.00  0.00      A    H
ATOM   1276  CB  TYR A  82      -5.263   2.342 152.412  1.00  0.00      A    C
ATOM   1277  HB1 TYR A  82      -6.219   2.485 152.961  1.00  0.00      A    H
ATOM   1278  HB2 TYR A  82      -5.522   2.058 151.369  1.00  0.00      A    H
ATOM   1279  CG  TYR A  82      -4.543   1.185 153.083  1.00  0.00      A    C
ATOM   1280  CD1 TYR A  82      -4.528   1.069 154.490  1.00  0.00      A    C
ATOM   1281  HD1 TYR A  82      -5.010   1.823 155.097  1.00  0.00      A    H
ATOM   1282  CE1 TYR A  82      -3.870  -0.010 155.108  1.00  0.00      A    C
ATOM   1283  HE1 TYR A  82      -3.853  -0.099 156.184  1.00  0.00      A    H
ATOM   1284  CZ  TYR A  82      -3.222  -0.978 154.319  1.00  0.00      A    C
ATOM   1285  OH  TYR A  82      -2.547  -2.002 154.912  1.00  0.00      A    O
ATOM   1286  HH  TYR A  82      -2.241  -2.587 154.216  1.00  0.00      A    H
ATOM   1287  CD2 TYR A  82      -3.899   0.207 152.298  1.00  0.00      A    C
ATOM   1288  HD2 TYR A  82      -3.872   0.310 151.222  1.00  0.00      A    H
ATOM   1289  CE2 TYR A  82      -3.247  -0.877 152.916  1.00  0.00      A    C
ATOM   1290  HE2 TYR A  82      -2.748  -1.619 152.310  1.00  0.00      A    H
ATOM   1291  C   TYR A  82      -5.035   4.650 151.396  1.00  0.00      A    C
ATOM   1292  O   TYR A  82      -5.168   4.282 150.230  1.00  0.00      A    O
ATOM   1293  N   ASN A  83      -5.316   5.915 151.760  1.00  0.00      A    N
ATOM   1294  HN  ASN A  83      -5.362   6.193 152.719  1.00  0.00      A    H
ATOM   1295  CA  ASN A  83      -5.578   6.995 150.800  1.00  0.00      A    C
ATOM   1296  HA  ASN A  83      -6.345   6.604 150.141  1.00  0.00      A    H
ATOM   1297  CB  ASN A  83      -6.153   8.259 151.491  1.00  0.00      A    C
ATOM   1298  HB1 ASN A  83      -6.249   9.054 150.720  1.00  0.00      A    H
ATOM   1299  HB2 ASN A  83      -7.169   8.054 151.886  1.00  0.00      A    H
ATOM   1300  CG  ASN A  83      -5.331   8.883 152.630  1.00  0.00      A    C
ATOM   1301  OD1 ASN A  83      -4.146   8.610 152.806  1.00  0.00      A    O
ATOM   1302  ND2 ASN A  83      -5.980   9.724 153.438  1.00  0.00      A    N
ATOM   1303 HD21 ASN A  83      -5.458  10.146 154.175  1.00  0.00      A    H
ATOM   1304 HD22 ASN A  83      -6.940   9.931 153.275  1.00  0.00      A    H
ATOM   1305  C   ASN A  83      -4.350   7.348 149.931  1.00  0.00      A    C
ATOM   1306  O   ASN A  83      -4.525   7.811 148.805  1.00  0.00      A    O
ATOM   1307  N   VAL A  84      -3.123   7.077 150.420  1.00  0.00      A    N
ATOM   1308  HN  VAL A  84      -3.017   6.734 151.350  1.00  0.00      A    H
ATOM   1309  CA  VAL A  84      -1.861   7.244 149.687  1.00  0.00      A    C
ATOM   1310  HA  VAL A  84      -1.906   8.207 149.193  1.00  0.00      A    H
ATOM   1311  CB  VAL A  84      -0.651   7.193 150.665  1.00  0.00      A    C
ATOM   1312  HB  VAL A  84       0.267   7.448 150.080  1.00  0.00      A    H
ATOM   1313  CG1 VAL A  84      -0.798   8.206 151.813  1.00  0.00      A    C
ATOM   1314 HG11 VAL A  84       0.059   8.120 152.515  1.00  0.00      A    H
ATOM   1315 HG12 VAL A  84      -0.815   9.250 151.438  1.00  0.00      A    H
ATOM   1316 HG13 VAL A  84      -1.731   8.018 152.386  1.00  0.00      A    H
ATOM   1317  CG2 VAL A  84      -0.315   5.790 151.214  1.00  0.00      A    C
ATOM   1318 HG21 VAL A  84       0.531   5.841 151.932  1.00  0.00      A    H
ATOM   1319 HG22 VAL A  84      -1.193   5.355 151.738  1.00  0.00      A    H
ATOM   1320 HG23 VAL A  84      -0.019   5.099 150.397  1.00  0.00      A    H
ATOM   1321  C   VAL A  84      -1.683   6.172 148.595  1.00  0.00      A    C
ATOM   1322  O   VAL A  84      -0.869   6.357 147.695  1.00  0.00      A    O
ATOM   1323  N   THR A  85      -2.441   5.066 148.683  1.00  0.00      A    N
ATOM   1324  HN  THR A  85      -3.083   4.989 149.445  1.00  0.00      A    H
ATOM   1325  CA  THR A  85      -2.447   3.922 147.776  1.00  0.00      A    C
ATOM   1326  HA  THR A  85      -1.457   3.888 147.342  1.00  0.00      A    H
ATOM   1327  CB  THR A  85      -2.796   2.668 148.643  1.00  0.00      A    C
ATOM   1328  HB  THR A  85      -3.380   3.048 149.517  1.00  0.00      A    H
ATOM   1329  OG1 THR A  85      -1.583   2.124 149.106  1.00  0.00      A    O
ATOM   1330  HG1 THR A  85      -1.830   1.351 149.624  1.00  0.00      A    H
ATOM   1331  CG2 THR A  85      -3.599   1.516 148.004  1.00  0.00      A    C
ATOM   1332 HG21 THR A  85      -3.868   0.753 148.764  1.00  0.00      A    H
ATOM   1333 HG22 THR A  85      -4.541   1.901 147.559  1.00  0.00      A    H
ATOM   1334 HG23 THR A  85      -3.014   1.017 147.202  1.00  0.00      A    H
ATOM   1335  C   THR A  85      -3.433   4.128 146.605  1.00  0.00      A    C
ATOM   1336  O   THR A  85      -3.380   3.354 145.652  1.00  0.00      A    O
ATOM   1337  N   ALA A  86      -4.293   5.166 146.644  1.00  0.00      A    N
ATOM   1338  HN  ALA A  86      -4.212   5.811 147.403  1.00  0.00      A    H
ATOM   1339  CA  ALA A  86      -5.356   5.461 145.678  1.00  0.00      A    C
ATOM   1340  HA  ALA A  86      -6.124   4.702 145.770  1.00  0.00      A    H
ATOM   1341  CB  ALA A  86      -6.057   6.770 146.065  1.00  0.00      A    C
ATOM   1342  HB1 ALA A  86      -6.397   6.713 147.121  1.00  0.00      A    H
ATOM   1343  HB2 ALA A  86      -5.365   7.635 145.975  1.00  0.00      A    H
ATOM   1344  HB3 ALA A  86      -6.947   6.961 145.428  1.00  0.00      A    H
ATOM   1345  C   ALA A  86      -4.928   5.468 144.203  1.00  0.00      A    C
ATOM   1346  O   ALA A  86      -4.051   6.237 143.811  1.00  0.00      A    O
ATOM   1347  N   ASN A  87      -5.563   4.592 143.407  1.00  0.00      A    N
ATOM   1348  HN  ASN A  87      -6.204   3.953 143.830  1.00  0.00      A    H
ATOM   1349  CA  ASN A  87      -5.433   4.449 141.955  1.00  0.00      A    C
ATOM   1350  HA  ASN A  87      -6.249   3.798 141.660  1.00  0.00      A    H
ATOM   1351  CB  ASN A  87      -5.743   5.755 141.173  1.00  0.00      A    C
ATOM   1352  HB1 ASN A  87      -4.987   6.515 141.467  1.00  0.00      A    H
ATOM   1353  HB2 ASN A  87      -5.638   5.585 140.082  1.00  0.00      A    H
ATOM   1354  CG  ASN A  87      -7.128   6.337 141.476  1.00  0.00      A    C
ATOM   1355  OD1 ASN A  87      -8.128   5.624 141.444  1.00  0.00      A    O
ATOM   1356  ND2 ASN A  87      -7.186   7.628 141.808  1.00  0.00      A    N
ATOM   1357 HD21 ASN A  87      -8.083   8.007 142.017  1.00  0.00      A    H
ATOM   1358 HD22 ASN A  87      -6.350   8.165 141.868  1.00  0.00      A    H
ATOM   1359  C   ASN A  87      -4.120   3.766 141.541  1.00  0.00      A    C
ATOM   1360  O   ASN A  87      -3.446   4.237 140.627  1.00  0.00      A    O
ATOM   1361  N   SER A  88      -3.756   2.663 142.217  1.00  0.00      A    N
ATOM   1362  HN  SER A  88      -4.266   2.370 143.026  1.00  0.00      A    H
ATOM   1363  CA  SER A  88      -2.627   1.796 141.874  1.00  0.00      A    C
ATOM   1364  HA  SER A  88      -1.878   2.426 141.412  1.00  0.00      A    H
ATOM   1365  CB  SER A  88      -2.194   1.011 143.125  1.00  0.00      A    C
ATOM   1366  HB1 SER A  88      -3.109   0.598 143.608  1.00  0.00      A    H
ATOM   1367  HB2 SER A  88      -1.556   0.144 142.838  1.00  0.00      A    H
ATOM   1368  OG  SER A  88      -1.537   1.872 144.024  1.00  0.00      A    O
ATOM   1369  HG1 SER A  88      -1.483   1.411 144.870  1.00  0.00      A    H
ATOM   1370  C   SER A  88      -3.070   0.768 140.823  1.00  0.00      A    C
ATOM   1371  O   SER A  88      -4.203   0.288 140.864  1.00  0.00      A    O
ATOM   1372  N   LYS A  89      -2.165   0.417 139.893  1.00  0.00      A    N
ATOM   1373  HN  LYS A  89      -1.279   0.874 139.837  1.00  0.00      A    H
ATOM   1374  CA  LYS A  89      -2.384  -0.640 138.900  1.00  0.00      A    C
ATOM   1375  HA  LYS A  89      -3.444  -0.684 138.681  1.00  0.00      A    H
ATOM   1376  CB  LYS A  89      -1.464  -0.478 137.658  1.00  0.00      A    C
ATOM   1377  HB1 LYS A  89      -0.500  -0.985 137.896  1.00  0.00      A    H
ATOM   1378  HB2 LYS A  89      -1.908  -1.036 136.803  1.00  0.00      A    H
ATOM   1379  CG  LYS A  89      -1.108   0.934 137.170  1.00  0.00      A    C
ATOM   1380  HG1 LYS A  89      -0.442   1.421 137.918  1.00  0.00      A    H
ATOM   1381  HG2 LYS A  89      -0.535   0.855 136.218  1.00  0.00      A    H
ATOM   1382  CD  LYS A  89      -2.287   1.888 136.938  1.00  0.00      A    C
ATOM   1383  HD1 LYS A  89      -2.108   2.445 135.990  1.00  0.00      A    H
ATOM   1384  HD2 LYS A  89      -3.207   1.275 136.795  1.00  0.00      A    H
ATOM   1385  CE  LYS A  89      -2.503   2.877 138.093  1.00  0.00      A    C
ATOM   1386  HE1 LYS A  89      -3.424   2.618 138.661  1.00  0.00      A    H
ATOM   1387  HE2 LYS A  89      -1.640   2.854 138.794  1.00  0.00      A    H
ATOM   1388  NZ  LYS A  89      -2.652   4.262 137.633  1.00  0.00      A    N
ATOM   1389  HZ1 LYS A  89      -2.797   4.894 138.447  1.00  0.00      A    H
ATOM   1390  HZ2 LYS A  89      -1.795   4.551 137.119  1.00  0.00      A    H
ATOM   1391  HZ3 LYS A  89      -3.471   4.328 136.995  1.00  0.00      A    H
ATOM   1392  C   LYS A  89      -1.987  -1.989 139.517  1.00  0.00      A    C
ATOM   1393  O   LYS A  89      -2.517  -3.024 139.119  1.00  0.00      A    O
ATOM   1394  N   LEU A  90      -1.032  -1.960 140.458  1.00  0.00      A    N
ATOM   1395  HN  LEU A  90      -0.714  -1.077 140.798  1.00  0.00      A    H
ATOM   1396  CA  LEU A  90      -0.379  -3.102 141.065  1.00  0.00      A    C
ATOM   1397  HA  LEU A  90      -1.055  -3.946 141.013  1.00  0.00      A    H
ATOM   1398  CB  LEU A  90       0.903  -3.409 140.263  1.00  0.00      A    C
ATOM   1399  HB1 LEU A  90       0.601  -3.545 139.199  1.00  0.00      A    H
ATOM   1400  HB2 LEU A  90       1.565  -2.515 140.283  1.00  0.00      A    H
ATOM   1401  CG  LEU A  90       1.693  -4.656 140.701  1.00  0.00      A    C
ATOM   1402  HG  LEU A  90       1.865  -4.582 141.683  1.00  0.00      A    H
ATOM   1403  CD1 LEU A  90       0.891  -5.944 140.468  1.00  0.00      A    C
ATOM   1404 HD11 LEU A  90       1.495  -6.835 140.745  1.00  0.00      A    H
ATOM   1405 HD12 LEU A  90      -0.035  -5.945 141.083  1.00  0.00      A    H
ATOM   1406 HD13 LEU A  90       0.603  -6.039 139.399  1.00  0.00      A    H
ATOM   1407  CD2 LEU A  90       3.036  -4.717 139.959  1.00  0.00      A    C
ATOM   1408 HD21 LEU A  90       3.618  -5.606 140.286  1.00  0.00      A    H
ATOM   1409 HD22 LEU A  90       2.895  -4.792 138.862  1.00  0.00      A    H
ATOM   1410 HD23 LEU A  90       3.640  -3.809 140.173  1.00  0.00      A    H
ATOM   1411  C   LEU A  90      -0.154  -2.781 142.542  1.00  0.00      A    C
ATOM   1412  O   LEU A  90       0.517  -1.804 142.862  1.00  0.00      A    O
ATOM   1413  N   VAL A  91      -0.713  -3.598 143.440  1.00  0.00      A    N
ATOM   1414  HN  VAL A  91      -1.302  -4.351 143.157  1.00  0.00      A    H
ATOM   1415  CA  VAL A  91      -0.531  -3.484 144.883  1.00  0.00      A    C
ATOM   1416  HA  VAL A  91       0.137  -2.659 145.098  1.00  0.00      A    H
ATOM   1417  CB  VAL A  91      -1.896  -3.259 145.582  1.00  0.00      A    C
ATOM   1418  HB  VAL A  91      -2.561  -4.114 145.306  1.00  0.00      A    H
ATOM   1419  CG1 VAL A  91      -1.746  -3.222 147.111  1.00  0.00      A    C
ATOM   1420 HG11 VAL A  91      -2.729  -3.021 147.590  1.00  0.00      A    H
ATOM   1421 HG12 VAL A  91      -1.375  -4.189 147.510  1.00  0.00      A    H
ATOM   1422 HG13 VAL A  91      -1.043  -2.418 147.417  1.00  0.00      A    H
ATOM   1423  CG2 VAL A  91      -2.615  -1.984 145.100  1.00  0.00      A    C
ATOM   1424 HG21 VAL A  91      -3.568  -1.838 145.652  1.00  0.00      A    H
ATOM   1425 HG22 VAL A  91      -1.975  -1.090 145.263  1.00  0.00      A    H
ATOM   1426 HG23 VAL A  91      -2.860  -2.045 144.019  1.00  0.00      A    H
ATOM   1427  C   VAL A  91       0.164  -4.768 145.339  1.00  0.00      A    C
ATOM   1428  O   VAL A  91      -0.363  -5.862 145.145  1.00  0.00      A    O
ATOM   1429  N   ILE A  92       1.353  -4.620 145.934  1.00  0.00      A    N
ATOM   1430  HN  ILE A  92       1.711  -3.713 146.145  1.00  0.00      A    H
ATOM   1431  CA  ILE A  92       2.230  -5.714 146.328  1.00  0.00      A    C
ATOM   1432  HA  ILE A  92       1.820  -6.633 145.928  1.00  0.00      A    H
ATOM   1433  CB  ILE A  92       3.671  -5.429 145.821  1.00  0.00      A    C
ATOM   1434  HB  ILE A  92       3.959  -4.470 146.322  1.00  0.00      A    H
ATOM   1435  CG2 ILE A  92       4.631  -6.588 146.168  1.00  0.00      A    C
ATOM   1436 HG21 ILE A  92       5.681  -6.307 145.942  1.00  0.00      A    H
ATOM   1437 HG22 ILE A  92       4.575  -6.839 147.248  1.00  0.00      A    H
ATOM   1438 HG23 ILE A  92       4.382  -7.499 145.583  1.00  0.00      A    H
ATOM   1439  CG1 ILE A  92       3.684  -5.151 144.293  1.00  0.00      A    C
ATOM   1440 HG11 ILE A  92       3.341  -6.056 143.743  1.00  0.00      A    H
ATOM   1441 HG12 ILE A  92       2.959  -4.335 144.069  1.00  0.00      A    H
ATOM   1442  CD  ILE A  92       5.043  -4.730 143.733  1.00  0.00      A    C
ATOM   1443  HD1 ILE A  92       4.958  -4.494 142.650  1.00  0.00      A    H
ATOM   1444  HD2 ILE A  92       5.420  -3.826 144.257  1.00  0.00      A    H
ATOM   1445  HD3 ILE A  92       5.791  -5.542 143.850  1.00  0.00      A    H
ATOM   1446  C   ILE A  92       2.160  -5.826 147.859  1.00  0.00      A    C
ATOM   1447  O   ILE A  92       2.437  -4.852 148.555  1.00  0.00      A    O
ATOM   1448  N   ILE A  93       1.777  -7.001 148.382  1.00  0.00      A    N
ATOM   1449  HN  ILE A  93       1.600  -7.798 147.808  1.00  0.00      A    H
ATOM   1450  CA  ILE A  93       1.582  -7.237 149.814  1.00  0.00      A    C
ATOM   1451  HA  ILE A  93       1.636  -6.278 150.314  1.00  0.00      A    H
ATOM   1452  CB  ILE A  93       0.226  -7.961 150.061  1.00  0.00      A    C
ATOM   1453  HB  ILE A  93       0.352  -8.964 149.580  1.00  0.00      A    H
ATOM   1454  CG2 ILE A  93      -0.070  -8.111 151.567  1.00  0.00      A    C
ATOM   1455 HG21 ILE A  93      -0.955  -8.762 151.728  1.00  0.00      A    H
ATOM   1456 HG22 ILE A  93       0.789  -8.575 152.095  1.00  0.00      A    H
ATOM   1457 HG23 ILE A  93      -0.276  -7.124 152.032  1.00  0.00      A    H
ATOM   1458  CG1 ILE A  93      -0.981  -7.310 149.341  1.00  0.00      A    C
ATOM   1459 HG11 ILE A  93      -0.827  -7.346 148.239  1.00  0.00      A    H
ATOM   1460 HG12 ILE A  93      -1.897  -7.903 149.565  1.00  0.00      A    H
ATOM   1461  CD  ILE A  93      -1.267  -5.859 149.737  1.00  0.00      A    C
ATOM   1462  HD1 ILE A  93      -2.179  -5.490 149.219  1.00  0.00      A    H
ATOM   1463  HD2 ILE A  93      -1.432  -5.777 150.833  1.00  0.00      A    H
ATOM   1464  HD3 ILE A  93      -0.422  -5.196 149.457  1.00  0.00      A    H
ATOM   1465  C   ILE A  93       2.762  -8.074 150.330  1.00  0.00      A    C
ATOM   1466  O   ILE A  93       2.873  -9.253 150.003  1.00  0.00      A    O
ATOM   1467  N   THR A  94       3.622  -7.451 151.151  1.00  0.00      A    N
ATOM   1468  HN  THR A  94       3.463  -6.492 151.385  1.00  0.00      A    H
ATOM   1469  CA  THR A  94       4.818  -8.034 151.772  1.00  0.00      A    C
ATOM   1470  HA  THR A  94       4.802  -9.083 151.509  1.00  0.00      A    H
ATOM   1471  CB  THR A  94       6.103  -7.346 151.222  1.00  0.00      A    C
ATOM   1472  HB  THR A  94       6.961  -7.981 151.553  1.00  0.00      A    H
ATOM   1473  OG1 THR A  94       6.294  -6.064 151.787  1.00  0.00      A    O
ATOM   1474  HG1 THR A  94       7.097  -5.721 151.380  1.00  0.00      A    H
ATOM   1475  CG2 THR A  94       6.177  -7.202 149.695  1.00  0.00      A    C
ATOM   1476 HG21 THR A  94       7.167  -6.808 149.383  1.00  0.00      A    H
ATOM   1477 HG22 THR A  94       6.032  -8.189 149.205  1.00  0.00      A    H
ATOM   1478 HG23 THR A  94       5.393  -6.509 149.320  1.00  0.00      A    H
ATOM   1479  C   THR A  94       4.751  -7.966 153.314  1.00  0.00      A    C
ATOM   1480  O   THR A  94       5.725  -8.309 153.978  1.00  0.00      A    O
ATOM   1481  N   ALA A  95       3.628  -7.513 153.892  1.00  0.00      A    N
ATOM   1482  HN  ALA A  95       2.826  -7.318 153.328  1.00  0.00      A    H
ATOM   1483  CA  ALA A  95       3.463  -7.269 155.322  1.00  0.00      A    C
ATOM   1484  HA  ALA A  95       4.345  -6.774 155.713  1.00  0.00      A    H
ATOM   1485  CB  ALA A  95       2.194  -6.425 155.500  1.00  0.00      A    C
ATOM   1486  HB1 ALA A  95       2.309  -5.460 154.961  1.00  0.00      A    H
ATOM   1487  HB2 ALA A  95       1.306  -6.946 155.081  1.00  0.00      A    H
ATOM   1488  HB3 ALA A  95       2.000  -6.199 156.571  1.00  0.00      A    H
ATOM   1489  C   ALA A  95       3.295  -8.561 156.135  1.00  0.00      A    C
ATOM   1490  O   ALA A  95       2.690  -9.525 155.665  1.00  0.00      A    O
ATOM   1491  N   GLY A  96       3.777  -8.538 157.386  1.00  0.00      A    N
ATOM   1492  HN  GLY A  96       4.361  -7.781 157.677  1.00  0.00      A    H
ATOM   1493  CA  GLY A  96       3.515  -9.557 158.396  1.00  0.00      A    C
ATOM   1494  HA1 GLY A  96       2.812 -10.243 157.944  1.00  0.00      A    H
ATOM   1495  HA2 GLY A  96       3.129  -9.029 159.257  1.00  0.00      A    H
ATOM   1496  C   GLY A  96       4.734 -10.358 158.843  1.00  0.00      A    C
ATOM   1497  O   GLY A  96       5.873 -10.064 158.477  1.00  0.00      A    O
ATOM   1498  N   ALA A  97       4.447 -11.372 159.674  1.00  0.00      A    N
ATOM   1499  HN  ALA A  97       3.484 -11.542 159.880  1.00  0.00      A    H
ATOM   1500  CA  ALA A  97       5.393 -12.271 160.323  1.00  0.00      A    C
ATOM   1501  HA  ALA A  97       6.164 -11.706 160.835  1.00  0.00      A    H
ATOM   1502  CB  ALA A  97       4.614 -13.169 161.300  1.00  0.00      A    C
ATOM   1503  HB1 ALA A  97       4.129 -12.541 162.077  1.00  0.00      A    H
ATOM   1504  HB2 ALA A  97       3.817 -13.736 160.772  1.00  0.00      A    H
ATOM   1505  HB3 ALA A  97       5.283 -13.893 161.813  1.00  0.00      A    H
ATOM   1506  C   ALA A  97       6.111 -13.154 159.301  1.00  0.00      A    C
ATOM   1507  O   ALA A  97       5.478 -13.720 158.409  1.00  0.00      A    O
ATOM   1508  N   ARG A  98       7.436 -13.268 159.460  1.00  0.00      A    N
ATOM   1509  HN  ARG A  98       7.874 -12.732 160.178  1.00  0.00      A    H
ATOM   1510  CA  ARG A  98       8.303 -14.122 158.660  1.00  0.00      A    C
ATOM   1511  HA  ARG A  98       7.731 -14.525 157.832  1.00  0.00      A    H
ATOM   1512  CB  ARG A  98       9.500 -13.290 158.145  1.00  0.00      A    C
ATOM   1513  HB1 ARG A  98       9.996 -13.906 157.357  1.00  0.00      A    H
ATOM   1514  HB2 ARG A  98       9.125 -12.378 157.630  1.00  0.00      A    H
ATOM   1515  CG  ARG A  98      10.578 -12.903 159.175  1.00  0.00      A    C
ATOM   1516  HG1 ARG A  98      10.076 -12.461 160.064  1.00  0.00      A    H
ATOM   1517  HG2 ARG A  98      11.076 -13.829 159.543  1.00  0.00      A    H
ATOM   1518  CD  ARG A  98      11.615 -11.982 158.530  1.00  0.00      A    C
ATOM   1519  HD1 ARG A  98      12.086 -12.503 157.665  1.00  0.00      A    H
ATOM   1520  HD2 ARG A  98      11.152 -11.035 158.167  1.00  0.00      A    H
ATOM   1521  NE  ARG A  98      12.671 -11.584 159.464  1.00  0.00      A    N
ATOM   1522  HE  ARG A  98      12.759 -12.206 160.250  1.00  0.00      A    H
ATOM   1523  CZ  ARG A  98      13.456 -10.503 159.310  1.00  0.00      A    C
ATOM   1524  NH1 ARG A  98      13.333  -9.690 158.249  1.00  0.00      A    N
ATOM   1525 HH11 ARG A  98      13.936  -8.912 158.137  1.00  0.00      A    H
ATOM   1526 HH12 ARG A  98      12.705  -9.992 157.529  1.00  0.00      A    H
ATOM   1527  NH2 ARG A  98      14.383 -10.234 160.237  1.00  0.00      A    N
ATOM   1528 HH21 ARG A  98      14.908  -9.396 160.182  1.00  0.00      A    H
ATOM   1529 HH22 ARG A  98      14.365 -10.784 161.062  1.00  0.00      A    H
ATOM   1530  C   ARG A  98       8.773 -15.318 159.490  1.00  0.00      A    C
ATOM   1531  O   ARG A  98       8.570 -15.381 160.705  1.00  0.00      A    O
ATOM   1532  N   GLN A  99       9.434 -16.256 158.799  1.00  0.00      A    N
ATOM   1533  HN  GLN A  99       9.529 -16.169 157.809  1.00  0.00      A    H
ATOM   1534  CA  GLN A  99      10.058 -17.444 159.361  1.00  0.00      A    C
ATOM   1535  HA  GLN A  99       9.315 -17.937 159.976  1.00  0.00      A    H
ATOM   1536  CB  GLN A  99      10.627 -18.283 158.199  1.00  0.00      A    C
ATOM   1537  HB1 GLN A  99      11.223 -17.589 157.562  1.00  0.00      A    H
ATOM   1538  HB2 GLN A  99      11.348 -19.030 158.602  1.00  0.00      A    H
ATOM   1539  CG  GLN A  99       9.590 -18.989 157.312  1.00  0.00      A    C
ATOM   1540  HG1 GLN A  99       9.147 -19.856 157.848  1.00  0.00      A    H
ATOM   1541  HG2 GLN A  99       8.765 -18.297 157.044  1.00  0.00      A    H
ATOM   1542  CD  GLN A  99      10.250 -19.525 156.042  1.00  0.00      A    C
ATOM   1543  OE1 GLN A  99      10.455 -18.776 155.090  1.00  0.00      A    O
ATOM   1544  NE2 GLN A  99      10.572 -20.818 156.012  1.00  0.00      A    N
ATOM   1545 HE21 GLN A  99      11.005 -21.155 155.181  1.00  0.00      A    H
ATOM   1546 HE22 GLN A  99      10.362 -21.398 156.791  1.00  0.00      A    H
ATOM   1547  C   GLN A  99      11.232 -17.058 160.274  1.00  0.00      A    C
ATOM   1548  O   GLN A  99      12.143 -16.343 159.852  1.00  0.00      A    O
ATOM   1549  N   GLN A 100      11.241 -17.620 161.490  1.00  0.00      A    N
ATOM   1550  HN  GLN A 100      10.402 -17.961 161.909  1.00  0.00      A    H
ATOM   1551  CA  GLN A 100      12.439 -17.790 162.310  1.00  0.00      A    C
ATOM   1552  HA  GLN A 100      13.052 -16.904 162.203  1.00  0.00      A    H
ATOM   1553  CB  GLN A 100      12.003 -18.099 163.764  1.00  0.00      A    C
ATOM   1554  HB1 GLN A 100      11.311 -18.972 163.714  1.00  0.00      A    H
ATOM   1555  HB2 GLN A 100      12.888 -18.437 164.351  1.00  0.00      A    H
ATOM   1556  CG  GLN A 100      11.291 -16.936 164.492  1.00  0.00      A    C
ATOM   1557  HG1 GLN A 100      10.535 -16.467 163.826  1.00  0.00      A    H
ATOM   1558  HG2 GLN A 100      10.766 -17.302 165.398  1.00  0.00      A    H
ATOM   1559  CD  GLN A 100      12.211 -15.786 164.928  1.00  0.00      A    C
ATOM   1560  OE1 GLN A 100      13.341 -15.649 164.464  1.00  0.00      A    O
ATOM   1561  NE2 GLN A 100      11.726 -14.952 165.850  1.00  0.00      A    N
ATOM   1562 HE21 GLN A 100      12.317 -14.202 166.133  1.00  0.00      A    H
ATOM   1563 HE22 GLN A 100      10.821 -15.108 166.230  1.00  0.00      A    H
ATOM   1564  C   GLN A 100      13.245 -18.983 161.753  1.00  0.00      A    C
ATOM   1565  O   GLN A 100      12.792 -19.677 160.838  1.00  0.00      A    O
ATOM   1566  N   GLU A 101      14.454 -19.222 162.284  1.00  0.00      A    N
ATOM   1567  HN  GLU A 101      14.839 -18.649 163.002  1.00  0.00      A    H
ATOM   1568  CA  GLU A 101      15.323 -20.329 161.875  1.00  0.00      A    C
ATOM   1569  HA  GLU A 101      15.523 -20.219 160.816  1.00  0.00      A    H
ATOM   1570  CB  GLU A 101      16.671 -20.224 162.614  1.00  0.00      A    C
ATOM   1571  HB1 GLU A 101      17.128 -19.239 162.364  1.00  0.00      A    H
ATOM   1572  HB2 GLU A 101      16.498 -20.210 163.714  1.00  0.00      A    H
ATOM   1573  CG  GLU A 101      17.672 -21.345 162.255  1.00  0.00      A    C
ATOM   1574  HG1 GLU A 101      17.278 -22.317 162.603  1.00  0.00      A    H
ATOM   1575  HG2 GLU A 101      17.841 -21.391 161.161  1.00  0.00      A    H
ATOM   1576  CD  GLU A 101      19.034 -21.201 162.934  1.00  0.00      A    C
ATOM   1577  OE1 GLU A 101      19.433 -20.051 163.217  1.00  0.00      A    O
ATOM   1578  OE2 GLU A 101      19.669 -22.259 163.139  1.00  0.00      A    O
ATOM   1579  C   GLU A 101      14.643 -21.699 162.073  1.00  0.00      A    C
ATOM   1580  O   GLU A 101      14.208 -22.026 163.177  1.00  0.00      A    O
ATOM   1581  N   GLY A 102      14.532 -22.469 160.978  1.00  0.00      A    N
ATOM   1582  HN  GLY A 102      14.896 -22.129 160.112  1.00  0.00      A    H
ATOM   1583  CA  GLY A 102      13.913 -23.792 160.928  1.00  0.00      A    C
ATOM   1584  HA1 GLY A 102      14.233 -24.293 161.831  1.00  0.00      A    H
ATOM   1585  HA2 GLY A 102      14.272 -24.248 160.015  1.00  0.00      A    H
ATOM   1586  C   GLY A 102      12.376 -23.809 160.893  1.00  0.00      A    C
ATOM   1587  O   GLY A 102      11.803 -24.896 160.816  1.00  0.00      A    O
ATOM   1588  N   GLU A 103      11.703 -22.645 160.953  1.00  0.00      A    N
ATOM   1589  HN  GLU A 103      12.178 -21.770 160.987  1.00  0.00      A    H
ATOM   1590  CA  GLU A 103      10.243 -22.531 160.974  1.00  0.00      A    C
ATOM   1591  HA  GLU A 103       9.843 -23.348 161.562  1.00  0.00      A    H
ATOM   1592  CB  GLU A 103       9.854 -21.151 161.558  1.00  0.00      A    C
ATOM   1593  HB1 GLU A 103      10.215 -21.105 162.611  1.00  0.00      A    H
ATOM   1594  HB2 GLU A 103      10.396 -20.345 161.014  1.00  0.00      A    H
ATOM   1595  CG  GLU A 103       8.338 -20.847 161.547  1.00  0.00      A    C
ATOM   1596  HG1 GLU A 103       8.019 -20.599 160.518  1.00  0.00      A    H
ATOM   1597  HG2 GLU A 103       7.756 -21.717 161.909  1.00  0.00      A    H
ATOM   1598  CD  GLU A 103       7.935 -19.637 162.388  1.00  0.00      A    C
ATOM   1599  OE1 GLU A 103       6.776 -19.641 162.856  1.00  0.00      A    O
ATOM   1600  OE2 GLU A 103       8.762 -18.712 162.529  1.00  0.00      A    O
ATOM   1601  C   GLU A 103       9.672 -22.670 159.554  1.00  0.00      A    C
ATOM   1602  O   GLU A 103      10.181 -22.058 158.616  1.00  0.00      A    O
ATOM   1603  N   SER A 104       8.586 -23.447 159.421  1.00  0.00      A    N
ATOM   1604  HN  SER A 104       8.238 -23.971 160.198  1.00  0.00      A    H
ATOM   1605  CA  SER A 104       7.816 -23.617 158.192  1.00  0.00      A    C
ATOM   1606  HA  SER A 104       8.536 -23.741 157.394  1.00  0.00      A    H
ATOM   1607  CB  SER A 104       6.844 -24.803 158.394  1.00  0.00      A    C
ATOM   1608  HB1 SER A 104       7.449 -25.713 158.613  1.00  0.00      A    H
ATOM   1609  HB2 SER A 104       6.191 -24.623 159.278  1.00  0.00      A    H
ATOM   1610  OG  SER A 104       6.060 -25.060 157.243  1.00  0.00      A    O
ATOM   1611  HG1 SER A 104       5.655 -25.928 157.364  1.00  0.00      A    H
ATOM   1612  C   SER A 104       7.010 -22.342 157.887  1.00  0.00      A    C
ATOM   1613  O   SER A 104       6.478 -21.705 158.797  1.00  0.00      A    O
ATOM   1614  N   ARG A 105       6.869 -22.019 156.592  1.00  0.00      A    N
ATOM   1615  HN  ARG A 105       7.373 -22.556 155.919  1.00  0.00      A    H
ATOM   1616  CA  ARG A 105       6.030 -20.934 156.073  1.00  0.00      A    C
ATOM   1617  HA  ARG A 105       6.357 -20.012 156.539  1.00  0.00      A    H
ATOM   1618  CB  ARG A 105       6.144 -20.898 154.538  1.00  0.00      A    C
ATOM   1619  HB1 ARG A 105       5.859 -21.915 154.177  1.00  0.00      A    H
ATOM   1620  HB2 ARG A 105       5.382 -20.202 154.124  1.00  0.00      A    H
ATOM   1621  CG  ARG A 105       7.541 -20.566 153.998  1.00  0.00      A    C
ATOM   1622  HG1 ARG A 105       7.804 -19.531 154.309  1.00  0.00      A    H
ATOM   1623  HG2 ARG A 105       8.288 -21.226 154.496  1.00  0.00      A    H
ATOM   1624  CD  ARG A 105       7.593 -20.785 152.485  1.00  0.00      A    C
ATOM   1625  HD1 ARG A 105       7.321 -21.841 152.254  1.00  0.00      A    H
ATOM   1626  HD2 ARG A 105       6.887 -20.109 151.949  1.00  0.00      A    H
ATOM   1627  NE  ARG A 105       8.915 -20.516 151.910  1.00  0.00      A    N
ATOM   1628  HE  ARG A 105       9.017 -19.571 151.579  1.00  0.00      A    H
ATOM   1629  CZ  ARG A 105       9.921 -21.399 151.810  1.00  0.00      A    C
ATOM   1630  NH1 ARG A 105       9.895 -22.575 152.454  1.00  0.00      A    N
ATOM   1631 HH11 ARG A 105      10.658 -23.203 152.388  1.00  0.00      A    H
ATOM   1632 HH12 ARG A 105       9.139 -22.712 153.098  1.00  0.00      A    H
ATOM   1633  NH2 ARG A 105      10.974 -21.105 151.044  1.00  0.00      A    N
ATOM   1634 HH21 ARG A 105      11.680 -21.783 150.894  1.00  0.00      A    H
ATOM   1635 HH22 ARG A 105      10.907 -20.290 150.484  1.00  0.00      A    H
ATOM   1636  C   ARG A 105       4.546 -21.109 156.438  1.00  0.00      A    C
ATOM   1637  O   ARG A 105       3.840 -20.120 156.611  1.00  0.00      A    O
ATOM   1638  N   LEU A 106       4.094 -22.368 156.574  1.00  0.00      A    N
ATOM   1639  HN  LEU A 106       4.728 -23.129 156.453  1.00  0.00      A    H
ATOM   1640  CA  LEU A 106       2.727 -22.770 156.891  1.00  0.00      A    C
ATOM   1641  HA  LEU A 106       2.087 -22.180 156.247  1.00  0.00      A    H
ATOM   1642  CB  LEU A 106       2.590 -24.290 156.640  1.00  0.00      A    C
ATOM   1643  HB1 LEU A 106       3.277 -24.804 157.351  1.00  0.00      A    H
ATOM   1644  HB2 LEU A 106       1.562 -24.611 156.918  1.00  0.00      A    H
ATOM   1645  CG  LEU A 106       2.930 -24.754 155.201  1.00  0.00      A    C
ATOM   1646  HG  LEU A 106       3.863 -24.447 155.016  1.00  0.00      A    H
ATOM   1647  CD1 LEU A 106       2.885 -26.285 155.089  1.00  0.00      A    C
ATOM   1648 HD11 LEU A 106       3.083 -26.605 154.044  1.00  0.00      A    H
ATOM   1649 HD12 LEU A 106       3.651 -26.748 155.747  1.00  0.00      A    H
ATOM   1650 HD13 LEU A 106       1.887 -26.671 155.387  1.00  0.00      A    H
ATOM   1651  CD2 LEU A 106       2.024 -24.105 154.141  1.00  0.00      A    C
ATOM   1652 HD21 LEU A 106       2.312 -24.449 153.124  1.00  0.00      A    H
ATOM   1653 HD22 LEU A 106       0.958 -24.369 154.296  1.00  0.00      A    H
ATOM   1654 HD23 LEU A 106       2.119 -22.998 154.173  1.00  0.00      A    H
ATOM   1655  C   LEU A 106       2.334 -22.460 158.348  1.00  0.00      A    C
ATOM   1656  O   LEU A 106       1.144 -22.324 158.627  1.00  0.00      A    O
ATOM   1657  N   ASN A 107       3.311 -22.298 159.261  1.00  0.00      A    N
ATOM   1658  HN  ASN A 107       4.270 -22.422 159.008  1.00  0.00      A    H
ATOM   1659  CA  ASN A 107       3.095 -21.938 160.667  1.00  0.00      A    C
ATOM   1660  HA  ASN A 107       2.210 -22.486 160.974  1.00  0.00      A    H
ATOM   1661  CB  ASN A 107       4.380 -22.300 161.456  1.00  0.00      A    C
ATOM   1662  HB1 ASN A 107       4.733 -23.291 161.095  1.00  0.00      A    H
ATOM   1663  HB2 ASN A 107       5.182 -21.564 161.245  1.00  0.00      A    H
ATOM   1664  CG  ASN A 107       4.149 -22.406 162.969  1.00  0.00      A    C
ATOM   1665  OD1 ASN A 107       3.294 -23.166 163.418  1.00  0.00      A    O
ATOM   1666  ND2 ASN A 107       4.882 -21.623 163.762  1.00  0.00      A    N
ATOM   1667 HD21 ASN A 107       4.737 -21.703 164.744  1.00  0.00      A    H
ATOM   1668 HD22 ASN A 107       5.562 -21.013 163.369  1.00  0.00      A    H
ATOM   1669  C   ASN A 107       2.796 -20.431 160.840  1.00  0.00      A    C
ATOM   1670  O   ASN A 107       2.321 -20.024 161.901  1.00  0.00      A    O
ATOM   1671  N   LEU A 108       3.039 -19.608 159.806  1.00  0.00      A    N
ATOM   1672  HN  LEU A 108       3.423 -19.960 158.955  1.00  0.00      A    H
ATOM   1673  CA  LEU A 108       2.784 -18.167 159.800  1.00  0.00      A    C
ATOM   1674  HA  LEU A 108       2.929 -17.831 160.819  1.00  0.00      A    H
ATOM   1675  CB  LEU A 108       3.691 -17.502 158.739  1.00  0.00      A    C
ATOM   1676  HB1 LEU A 108       3.354 -17.869 157.742  1.00  0.00      A    H
ATOM   1677  HB2 LEU A 108       3.507 -16.405 158.742  1.00  0.00      A    H
ATOM   1678  CG  LEU A 108       5.202 -17.780 158.868  1.00  0.00      A    C
ATOM   1679  HG  LEU A 108       5.326 -18.772 158.906  1.00  0.00      A    H
ATOM   1680  CD1 LEU A 108       5.940 -17.221 157.648  1.00  0.00      A    C
ATOM   1681 HD11 LEU A 108       7.036 -17.373 157.752  1.00  0.00      A    H
ATOM   1682 HD12 LEU A 108       5.604 -17.731 156.720  1.00  0.00      A    H
ATOM   1683 HD13 LEU A 108       5.750 -16.132 157.539  1.00  0.00      A    H
ATOM   1684  CD2 LEU A 108       5.790 -17.210 160.164  1.00  0.00      A    C
ATOM   1685 HD21 LEU A 108       6.874 -17.445 160.232  1.00  0.00      A    H
ATOM   1686 HD22 LEU A 108       5.681 -16.108 160.214  1.00  0.00      A    H
ATOM   1687 HD23 LEU A 108       5.283 -17.652 161.049  1.00  0.00      A    H
ATOM   1688  C   LEU A 108       1.334 -17.830 159.401  1.00  0.00      A    C
ATOM   1689  O   LEU A 108       0.949 -16.667 159.521  1.00  0.00      A    O
ATOM   1690  N   VAL A 109       0.556 -18.813 158.903  1.00  0.00      A    N
ATOM   1691  HN  VAL A 109       0.871 -19.758 158.942  1.00  0.00      A    H
ATOM   1692  CA  VAL A 109      -0.761 -18.638 158.283  1.00  0.00      A    C
ATOM   1693  HA  VAL A 109      -0.590 -18.055 157.387  1.00  0.00      A    H
ATOM   1694  CB  VAL A 109      -1.306 -19.993 157.753  1.00  0.00      A    C
ATOM   1695  HB  VAL A 109      -0.472 -20.504 157.212  1.00  0.00      A    H
ATOM   1696  CG1 VAL A 109      -1.803 -20.967 158.839  1.00  0.00      A    C
ATOM   1697 HG11 VAL A 109      -2.210 -21.890 158.372  1.00  0.00      A    H
ATOM   1698 HG12 VAL A 109      -0.983 -21.275 159.520  1.00  0.00      A    H
ATOM   1699 HG13 VAL A 109      -2.612 -20.502 159.443  1.00  0.00      A    H
ATOM   1700  CG2 VAL A 109      -2.390 -19.784 156.682  1.00  0.00      A    C
ATOM   1701 HG21 VAL A 109      -2.799 -20.759 156.341  1.00  0.00      A    H
ATOM   1702 HG22 VAL A 109      -3.228 -19.176 157.088  1.00  0.00      A    H
ATOM   1703 HG23 VAL A 109      -1.980 -19.263 155.792  1.00  0.00      A    H
ATOM   1704  C   VAL A 109      -1.776 -17.871 159.146  1.00  0.00      A    C
ATOM   1705  O   VAL A 109      -2.360 -16.912 158.656  1.00  0.00      A    O
ATOM   1706  N   GLN A 110      -1.961 -18.251 160.420  1.00  0.00      A    N
ATOM   1707  HN  GLN A 110      -1.409 -18.969 160.841  1.00  0.00      A    H
ATOM   1708  CA  GLN A 110      -2.970 -17.665 161.305  1.00  0.00      A    C
ATOM   1709  HA  GLN A 110      -3.886 -17.620 160.728  1.00  0.00      A    H
ATOM   1710  CB  GLN A 110      -3.166 -18.587 162.536  1.00  0.00      A    C
ATOM   1711  HB1 GLN A 110      -2.417 -19.408 162.446  1.00  0.00      A    H
ATOM   1712  HB2 GLN A 110      -2.903 -18.027 163.462  1.00  0.00      A    H
ATOM   1713  CG  GLN A 110      -4.589 -19.173 162.613  1.00  0.00      A    C
ATOM   1714  HG1 GLN A 110      -4.916 -19.530 161.613  1.00  0.00      A    H
ATOM   1715  HG2 GLN A 110      -4.621 -20.036 163.310  1.00  0.00      A    H
ATOM   1716  CD  GLN A 110      -5.625 -18.139 163.062  1.00  0.00      A    C
ATOM   1717  OE1 GLN A 110      -5.698 -17.805 164.241  1.00  0.00      A    O
ATOM   1718  NE2 GLN A 110      -6.442 -17.642 162.130  1.00  0.00      A    N
ATOM   1719 HE21 GLN A 110      -7.110 -16.967 162.431  1.00  0.00      A    H
ATOM   1720 HE22 GLN A 110      -6.375 -17.963 161.191  1.00  0.00      A    H
ATOM   1721  C   GLN A 110      -2.627 -16.229 161.745  1.00  0.00      A    C
ATOM   1722  O   GLN A 110      -3.539 -15.419 161.907  1.00  0.00      A    O
ATOM   1723  N   ARG A 111      -1.329 -15.896 161.869  1.00  0.00      A    N
ATOM   1724  HN  ARG A 111      -0.636 -16.603 161.748  1.00  0.00      A    H
ATOM   1725  CA  ARG A 111      -0.845 -14.547 162.174  1.00  0.00      A    C
ATOM   1726  HA  ARG A 111      -1.469 -14.137 162.960  1.00  0.00      A    H
ATOM   1727  CB  ARG A 111       0.650 -14.609 162.556  1.00  0.00      A    C
ATOM   1728  HB1 ARG A 111       1.139 -15.277 161.808  1.00  0.00      A    H
ATOM   1729  HB2 ARG A 111       1.111 -13.606 162.418  1.00  0.00      A    H
ATOM   1730  CG  ARG A 111       0.896 -15.164 163.965  1.00  0.00      A    C
ATOM   1731  HG1 ARG A 111       0.361 -14.521 164.697  1.00  0.00      A    H
ATOM   1732  HG2 ARG A 111       0.421 -16.169 164.046  1.00  0.00      A    H
ATOM   1733  CD  ARG A 111       2.392 -15.303 164.283  1.00  0.00      A    C
ATOM   1734  HD1 ARG A 111       2.964 -14.533 163.717  1.00  0.00      A    H
ATOM   1735  HD2 ARG A 111       2.593 -15.169 165.371  1.00  0.00      A    H
ATOM   1736  NE  ARG A 111       2.876 -16.640 163.917  1.00  0.00      A    N
ATOM   1737  HE  ARG A 111       2.140 -17.323 163.852  1.00  0.00      A    H
ATOM   1738  CZ  ARG A 111       4.147 -17.002 163.677  1.00  0.00      A    C
ATOM   1739  NH1 ARG A 111       5.159 -16.124 163.711  1.00  0.00      A    N
ATOM   1740 HH11 ARG A 111       6.084 -16.412 163.505  1.00  0.00      A    H
ATOM   1741 HH12 ARG A 111       4.907 -15.160 163.817  1.00  0.00      A    H
ATOM   1742  NH2 ARG A 111       4.397 -18.286 163.402  1.00  0.00      A    N
ATOM   1743 HH21 ARG A 111       5.332 -18.597 163.307  1.00  0.00      A    H
ATOM   1744 HH22 ARG A 111       3.645 -18.922 163.510  1.00  0.00      A    H
ATOM   1745  C   ARG A 111      -0.977 -13.602 160.971  1.00  0.00      A    C
ATOM   1746  O   ARG A 111      -1.226 -12.414 161.170  1.00  0.00      A    O
ATOM   1747  N   ASN A 112      -0.814 -14.113 159.740  1.00  0.00      A    N
ATOM   1748  HN  ASN A 112      -0.664 -15.088 159.580  1.00  0.00      A    H
ATOM   1749  CA  ASN A 112      -0.840 -13.297 158.527  1.00  0.00      A    C
ATOM   1750  HA  ASN A 112      -0.592 -12.294 158.857  1.00  0.00      A    H
ATOM   1751  CB  ASN A 112       0.243 -13.770 157.537  1.00  0.00      A    C
ATOM   1752  HB1 ASN A 112       0.155 -14.874 157.439  1.00  0.00      A    H
ATOM   1753  HB2 ASN A 112       0.066 -13.332 156.534  1.00  0.00      A    H
ATOM   1754  CG  ASN A 112       1.662 -13.439 158.029  1.00  0.00      A    C
ATOM   1755  OD1 ASN A 112       1.853 -12.583 158.889  1.00  0.00      A    O
ATOM   1756  ND2 ASN A 112       2.673 -14.128 157.507  1.00  0.00      A    N
ATOM   1757 HD21 ASN A 112       3.589 -13.918 157.837  1.00  0.00      A    H
ATOM   1758 HD22 ASN A 112       2.496 -14.842 156.837  1.00  0.00      A    H
ATOM   1759  C   ASN A 112      -2.227 -13.241 157.872  1.00  0.00      A    C
ATOM   1760  O   ASN A 112      -2.508 -12.266 157.182  1.00  0.00      A    O
ATOM   1761  N   VAL A 113      -3.130 -14.194 158.162  1.00  0.00      A    N
ATOM   1762  HN  VAL A 113      -2.854 -15.044 158.604  1.00  0.00      A    H
ATOM   1763  CA  VAL A 113      -4.566 -14.098 157.874  1.00  0.00      A    C
ATOM   1764  HA  VAL A 113      -4.678 -13.811 156.836  1.00  0.00      A    H
ATOM   1765  CB  VAL A 113      -5.246 -15.478 158.100  1.00  0.00      A    C
ATOM   1766  HB  VAL A 113      -4.863 -15.889 159.066  1.00  0.00      A    H
ATOM   1767  CG1 VAL A 113      -6.782 -15.431 158.203  1.00  0.00      A    C
ATOM   1768 HG11 VAL A 113      -7.192 -16.457 158.324  1.00  0.00      A    H
ATOM   1769 HG12 VAL A 113      -7.116 -14.836 159.078  1.00  0.00      A    H
ATOM   1770 HG13 VAL A 113      -7.224 -14.991 157.284  1.00  0.00      A    H
ATOM   1771  CG2 VAL A 113      -4.884 -16.459 156.974  1.00  0.00      A    C
ATOM   1772 HG21 VAL A 113      -5.403 -17.431 157.117  1.00  0.00      A    H
ATOM   1773 HG22 VAL A 113      -5.181 -16.046 155.986  1.00  0.00      A    H
ATOM   1774 HG23 VAL A 113      -3.793 -16.662 156.953  1.00  0.00      A    H
ATOM   1775  C   VAL A 113      -5.208 -12.989 158.733  1.00  0.00      A    C
ATOM   1776  O   VAL A 113      -6.048 -12.254 158.221  1.00  0.00      A    O
ATOM   1777  N   ASN A 114      -4.779 -12.845 160.002  1.00  0.00      A    N
ATOM   1778  HN  ASN A 114      -4.090 -13.474 160.359  1.00  0.00      A    H
ATOM   1779  CA  ASN A 114      -5.227 -11.828 160.958  1.00  0.00      A    C
ATOM   1780  HA  ASN A 114      -6.294 -11.992 161.061  1.00  0.00      A    H
ATOM   1781  CB  ASN A 114      -4.512 -12.071 162.309  1.00  0.00      A    C
ATOM   1782  HB1 ASN A 114      -4.782 -13.092 162.658  1.00  0.00      A    H
ATOM   1783  HB2 ASN A 114      -3.412 -12.046 162.173  1.00  0.00      A    H
ATOM   1784  CG  ASN A 114      -4.907 -11.092 163.420  1.00  0.00      A    C
ATOM   1785  OD1 ASN A 114      -6.045 -11.092 163.882  1.00  0.00      A    O
ATOM   1786  ND2 ASN A 114      -3.971 -10.230 163.825  1.00  0.00      A    N
ATOM   1787 HD21 ASN A 114      -4.216  -9.598 164.555  1.00  0.00      A    H
ATOM   1788 HD22 ASN A 114      -3.062 -10.256 163.421  1.00  0.00      A    H
ATOM   1789  C   ASN A 114      -5.022 -10.385 160.451  1.00  0.00      A    C
ATOM   1790  O   ASN A 114      -5.923  -9.567 160.631  1.00  0.00      A    O
ATOM   1791  N   ILE A 115      -3.879 -10.069 159.814  1.00  0.00      A    N
ATOM   1792  HN  ILE A 115      -3.133 -10.717 159.675  1.00  0.00      A    H
ATOM   1793  CA  ILE A 115      -3.626  -8.733 159.262  1.00  0.00      A    C
ATOM   1794  HA  ILE A 115      -4.167  -8.040 159.894  1.00  0.00      A    H
ATOM   1795  CB  ILE A 115      -2.110  -8.397 159.281  1.00  0.00      A    C
ATOM   1796  HB  ILE A 115      -2.040  -7.392 158.793  1.00  0.00      A    H
ATOM   1797  CG2 ILE A 115      -1.584  -8.320 160.728  1.00  0.00      A    C
ATOM   1798 HG21 ILE A 115      -0.545  -7.929 160.746  1.00  0.00      A    H
ATOM   1799 HG22 ILE A 115      -2.210  -7.639 161.341  1.00  0.00      A    H
ATOM   1800 HG23 ILE A 115      -1.585  -9.323 161.205  1.00  0.00      A    H
ATOM   1801  CG1 ILE A 115      -1.244  -9.329 158.417  1.00  0.00      A    C
ATOM   1802 HG11 ILE A 115      -1.238 -10.352 158.856  1.00  0.00      A    H
ATOM   1803 HG12 ILE A 115      -1.700  -9.409 157.404  1.00  0.00      A    H
ATOM   1804  CD  ILE A 115       0.203  -8.868 158.239  1.00  0.00      A    C
ATOM   1805  HD1 ILE A 115       0.747  -9.558 157.559  1.00  0.00      A    H
ATOM   1806  HD2 ILE A 115       0.238  -7.848 157.800  1.00  0.00      A    H
ATOM   1807  HD3 ILE A 115       0.738  -8.852 159.212  1.00  0.00      A    H
ATOM   1808  C   ILE A 115      -4.203  -8.582 157.839  1.00  0.00      A    C
ATOM   1809  O   ILE A 115      -4.552  -7.463 157.470  1.00  0.00      A    O
ATOM   1810  N   PHE A 116      -4.367  -9.675 157.063  1.00  0.00      A    N
ATOM   1811  HN  PHE A 116      -4.048 -10.572 157.365  1.00  0.00      A    H
ATOM   1812  CA  PHE A 116      -5.009  -9.671 155.737  1.00  0.00      A    C
ATOM   1813  HA  PHE A 116      -4.539  -8.864 155.187  1.00  0.00      A    H
ATOM   1814  CB  PHE A 116      -4.798 -11.021 155.008  1.00  0.00      A    C
ATOM   1815  HB1 PHE A 116      -4.644 -11.822 155.763  1.00  0.00      A    H
ATOM   1816  HB2 PHE A 116      -5.695 -11.300 154.414  1.00  0.00      A    H
ATOM   1817  CG  PHE A 116      -3.579 -11.088 154.096  1.00  0.00      A    C
ATOM   1818  CD1 PHE A 116      -2.314 -10.668 154.557  1.00  0.00      A    C
ATOM   1819  HD1 PHE A 116      -2.212 -10.282 155.562  1.00  0.00      A    H
ATOM   1820  CE1 PHE A 116      -1.184 -10.739 153.724  1.00  0.00      A    C
ATOM   1821  HE1 PHE A 116      -0.217 -10.431 154.097  1.00  0.00      A    H
ATOM   1822  CZ  PHE A 116      -1.317 -11.218 152.410  1.00  0.00      A    C
ATOM   1823  HZ  PHE A 116      -0.451 -11.277 151.766  1.00  0.00      A    H
ATOM   1824  CD2 PHE A 116      -3.704 -11.574 152.776  1.00  0.00      A    C
ATOM   1825  HD2 PHE A 116      -4.670 -11.884 152.403  1.00  0.00      A    H
ATOM   1826  CE2 PHE A 116      -2.575 -11.630 151.935  1.00  0.00      A    C
ATOM   1827  HE2 PHE A 116      -2.677 -11.990 150.921  1.00  0.00      A    H
ATOM   1828  C   PHE A 116      -6.513  -9.351 155.811  1.00  0.00      A    C
ATOM   1829  O   PHE A 116      -7.059  -8.826 154.841  1.00  0.00      A    O
ATOM   1830  N   LYS A 117      -7.157  -9.581 156.971  1.00  0.00      A    N
ATOM   1831  HN  LYS A 117      -6.689 -10.083 157.697  1.00  0.00      A    H
ATOM   1832  CA  LYS A 117      -8.523  -9.156 157.290  1.00  0.00      A    C
ATOM   1833  HA  LYS A 117      -9.158  -9.581 156.522  1.00  0.00      A    H
ATOM   1834  CB  LYS A 117      -8.903  -9.629 158.708  1.00  0.00      A    C
ATOM   1835  HB1 LYS A 117      -8.041  -9.394 159.374  1.00  0.00      A    H
ATOM   1836  HB2 LYS A 117      -9.758  -9.019 159.076  1.00  0.00      A    H
ATOM   1837  CG  LYS A 117      -9.225 -11.125 158.835  1.00  0.00      A    C
ATOM   1838  HG1 LYS A 117     -10.182 -11.338 158.307  1.00  0.00      A    H
ATOM   1839  HG2 LYS A 117      -8.427 -11.712 158.326  1.00  0.00      A    H
ATOM   1840  CD  LYS A 117      -9.360 -11.583 160.301  1.00  0.00      A    C
ATOM   1841  HD1 LYS A 117      -8.983 -12.629 160.379  1.00  0.00      A    H
ATOM   1842  HD2 LYS A 117      -8.697 -10.942 160.927  1.00  0.00      A    H
ATOM   1843  CE  LYS A 117     -10.791 -11.517 160.863  1.00  0.00      A    C
ATOM   1844  HE1 LYS A 117     -11.486 -12.113 160.231  1.00  0.00      A    H
ATOM   1845  HE2 LYS A 117     -10.823 -11.922 161.899  1.00  0.00      A    H
ATOM   1846  NZ  LYS A 117     -11.322 -10.145 160.916  1.00  0.00      A    N
ATOM   1847  HZ1 LYS A 117     -12.289 -10.152 161.300  1.00  0.00      A    H
ATOM   1848  HZ2 LYS A 117     -10.713  -9.560 161.523  1.00  0.00      A    H
ATOM   1849  HZ3 LYS A 117     -11.335  -9.742 159.957  1.00  0.00      A    H
ATOM   1850  C   LYS A 117      -8.712  -7.631 157.249  1.00  0.00      A    C
ATOM   1851  O   LYS A 117      -9.839  -7.188 157.050  1.00  0.00      A    O
ATOM   1852  N   PHE A 118      -7.638  -6.847 157.455  1.00  0.00      A    N
ATOM   1853  HN  PHE A 118      -6.736  -7.245 157.614  1.00  0.00      A    H
ATOM   1854  CA  PHE A 118      -7.666  -5.388 157.469  1.00  0.00      A    C
ATOM   1855  HA  PHE A 118      -8.711  -5.111 157.399  1.00  0.00      A    H
ATOM   1856  CB  PHE A 118      -7.003  -4.881 158.764  1.00  0.00      A    C
ATOM   1857  HB1 PHE A 118      -7.469  -5.391 159.635  1.00  0.00      A    H
ATOM   1858  HB2 PHE A 118      -5.919  -5.127 158.782  1.00  0.00      A    H
ATOM   1859  CG  PHE A 118      -7.198  -3.391 158.977  1.00  0.00      A    C
ATOM   1860  CD1 PHE A 118      -8.470  -2.903 159.345  1.00  0.00      A    C
ATOM   1861  HD1 PHE A 118      -9.277  -3.599 159.528  1.00  0.00      A    H
ATOM   1862  CE1 PHE A 118      -8.688  -1.519 159.467  1.00  0.00      A    C
ATOM   1863  HE1 PHE A 118      -9.663  -1.148 159.750  1.00  0.00      A    H
ATOM   1864  CZ  PHE A 118      -7.633  -0.617 159.227  1.00  0.00      A    C
ATOM   1865  HZ  PHE A 118      -7.799   0.446 159.324  1.00  0.00      A    H
ATOM   1866  CD2 PHE A 118      -6.140  -2.487 158.746  1.00  0.00      A    C
ATOM   1867  HD2 PHE A 118      -5.167  -2.857 158.453  1.00  0.00      A    H
ATOM   1868  CE2 PHE A 118      -6.359  -1.101 158.870  1.00  0.00      A    C
ATOM   1869  HE2 PHE A 118      -5.548  -0.409 158.690  1.00  0.00      A    H
ATOM   1870  C   PHE A 118      -6.957  -4.787 156.245  1.00  0.00      A    C
ATOM   1871  O   PHE A 118      -7.453  -3.799 155.703  1.00  0.00      A    O
ATOM   1872  N   ILE A 119      -5.829  -5.373 155.798  1.00  0.00      A    N
ATOM   1873  HN  ILE A 119      -5.458  -6.183 156.248  1.00  0.00      A    H
ATOM   1874  CA  ILE A 119      -5.044  -4.912 154.647  1.00  0.00      A    C
ATOM   1875  HA  ILE A 119      -4.836  -3.863 154.816  1.00  0.00      A    H
ATOM   1876  CB  ILE A 119      -3.711  -5.713 154.526  1.00  0.00      A    C
ATOM   1877  HB  ILE A 119      -4.017  -6.784 154.635  1.00  0.00      A    H
ATOM   1878  CG2 ILE A 119      -2.989  -5.474 153.178  1.00  0.00      A    C
ATOM   1879 HG21 ILE A 119      -2.134  -6.173 153.063  1.00  0.00      A    H
ATOM   1880 HG22 ILE A 119      -3.678  -5.643 152.324  1.00  0.00      A    H
ATOM   1881 HG23 ILE A 119      -2.599  -4.436 153.114  1.00  0.00      A    H
ATOM   1882  CG1 ILE A 119      -2.750  -5.416 155.701  1.00  0.00      A    C
ATOM   1883 HG11 ILE A 119      -2.289  -4.412 155.566  1.00  0.00      A    H
ATOM   1884 HG12 ILE A 119      -3.337  -5.384 156.648  1.00  0.00      A    H
ATOM   1885  CD  ILE A 119      -1.635  -6.458 155.866  1.00  0.00      A    C
ATOM   1886  HD1 ILE A 119      -1.015  -6.222 156.758  1.00  0.00      A    H
ATOM   1887  HD2 ILE A 119      -2.065  -7.474 156.000  1.00  0.00      A    H
ATOM   1888  HD3 ILE A 119      -0.968  -6.472 154.978  1.00  0.00      A    H
ATOM   1889  C   ILE A 119      -5.870  -4.999 153.354  1.00  0.00      A    C
ATOM   1890  O   ILE A 119      -6.031  -3.986 152.676  1.00  0.00      A    O
ATOM   1891  N   ILE A 120      -6.365  -6.202 153.014  1.00  0.00      A    N
ATOM   1892  HN  ILE A 120      -6.282  -6.985 153.627  1.00  0.00      A    H
ATOM   1893  CA  ILE A 120      -7.055  -6.495 151.758  1.00  0.00      A    C
ATOM   1894  HA  ILE A 120      -6.348  -6.238 150.979  1.00  0.00      A    H
ATOM   1895  CB  ILE A 120      -7.261  -8.025 151.565  1.00  0.00      A    C
ATOM   1896  HB  ILE A 120      -7.903  -8.332 152.429  1.00  0.00      A    H
ATOM   1897  CG2 ILE A 120      -7.979  -8.371 150.246  1.00  0.00      A    C
ATOM   1898 HG21 ILE A 120      -8.246  -9.448 150.217  1.00  0.00      A    H
ATOM   1899 HG22 ILE A 120      -8.919  -7.789 150.142  1.00  0.00      A    H
ATOM   1900 HG23 ILE A 120      -7.331  -8.151 149.371  1.00  0.00      A    H
ATOM   1901  CG1 ILE A 120      -5.946  -8.838 151.705  1.00  0.00      A    C
ATOM   1902 HG11 ILE A 120      -5.488  -8.646 152.701  1.00  0.00      A    H
ATOM   1903 HG12 ILE A 120      -6.187  -9.925 151.658  1.00  0.00      A    H
ATOM   1904  CD  ILE A 120      -4.875  -8.568 150.635  1.00  0.00      A    C
ATOM   1905  HD1 ILE A 120      -4.000  -9.236 150.788  1.00  0.00      A    H
ATOM   1906  HD2 ILE A 120      -5.282  -8.754 149.618  1.00  0.00      A    H
ATOM   1907  HD3 ILE A 120      -4.518  -7.518 150.685  1.00  0.00      A    H
ATOM   1908  C   ILE A 120      -8.319  -5.627 151.520  1.00  0.00      A    C
ATOM   1909  O   ILE A 120      -8.396  -5.045 150.443  1.00  0.00      A    O
ATOM   1910  N   PRO A 121      -9.279  -5.455 152.464  1.00  0.00      A    N
ATOM   1911  CD  PRO A 121      -9.427  -6.223 153.697  1.00  0.00      A    C
ATOM   1912  HD1 PRO A 121      -9.475  -6.840 152.771  1.00  0.00      A    H
ATOM   1913  HD2 PRO A 121      -8.837  -6.746 154.484  1.00  0.00      A    H
ATOM   1914  CA  PRO A 121     -10.416  -4.527 152.298  1.00  0.00      A    C
ATOM   1915  HA  PRO A 121     -11.026  -4.860 151.467  1.00  0.00      A    H
ATOM   1916  CB  PRO A 121     -11.215  -4.604 153.605  1.00  0.00      A    C
ATOM   1917  HB1 PRO A 121     -11.921  -5.463 153.549  1.00  0.00      A    H
ATOM   1918  HB2 PRO A 121     -11.790  -3.678 153.811  1.00  0.00      A    H
ATOM   1919  CG  PRO A 121     -10.838  -5.935 154.207  1.00  0.00      A    C
ATOM   1920  HG1 PRO A 121     -11.601  -6.323 154.910  1.00  0.00      A    H
ATOM   1921  HG2 PRO A 121      -9.863  -5.835 154.737  1.00  0.00      A    H
ATOM   1922  C   PRO A 121     -10.009  -3.057 152.068  1.00  0.00      A    C
ATOM   1923  O   PRO A 121     -10.682  -2.355 151.316  1.00  0.00      A    O
ATOM   1924  N   ASN A 122      -8.912  -2.599 152.701  1.00  0.00      A    N
ATOM   1925  HN  ASN A 122      -8.381  -3.183 153.314  1.00  0.00      A    H
ATOM   1926  CA  ASN A 122      -8.396  -1.238 152.562  1.00  0.00      A    C
ATOM   1927  HA  ASN A 122      -9.274  -0.602 152.595  1.00  0.00      A    H
ATOM   1928  CB  ASN A 122      -7.424  -0.898 153.718  1.00  0.00      A    C
ATOM   1929  HB1 ASN A 122      -6.884  -1.830 153.994  1.00  0.00      A    H
ATOM   1930  HB2 ASN A 122      -6.666  -0.162 153.380  1.00  0.00      A    H
ATOM   1931  CG  ASN A 122      -8.074  -0.372 155.006  1.00  0.00      A    C
ATOM   1932  OD1 ASN A 122      -7.426   0.341 155.769  1.00  0.00      A    O
ATOM   1933  ND2 ASN A 122      -9.338  -0.708 155.272  1.00  0.00      A    N
ATOM   1934 HD21 ASN A 122      -9.742  -0.346 156.108  1.00  0.00      A    H
ATOM   1935 HD22 ASN A 122      -9.848  -1.274 154.632  1.00  0.00      A    H
ATOM   1936  C   ASN A 122      -7.692  -0.990 151.218  1.00  0.00      A    C
ATOM   1937  O   ASN A 122      -7.872   0.096 150.674  1.00  0.00      A    O
ATOM   1938  N   VAL A 123      -6.932  -1.947 150.647  1.00  0.00      A    N
ATOM   1939  HN  VAL A 123      -6.761  -2.841 151.053  1.00  0.00      A    H
ATOM   1940  CA  VAL A 123      -6.280  -1.736 149.343  1.00  0.00      A    C
ATOM   1941  HA  VAL A 123      -5.820  -0.756 149.372  1.00  0.00      A    H
ATOM   1942  CB  VAL A 123      -5.149  -2.759 149.048  1.00  0.00      A    C
ATOM   1943  HB  VAL A 123      -4.701  -2.491 148.059  1.00  0.00      A    H
ATOM   1944  CG1 VAL A 123      -4.031  -2.734 150.100  1.00  0.00      A    C
ATOM   1945 HG11 VAL A 123      -3.267  -3.507 149.869  1.00  0.00      A    H
ATOM   1946 HG12 VAL A 123      -3.512  -1.753 150.124  1.00  0.00      A    H
ATOM   1947 HG13 VAL A 123      -4.439  -2.946 151.112  1.00  0.00      A    H
ATOM   1948  CG2 VAL A 123      -5.597  -4.199 148.779  1.00  0.00      A    C
ATOM   1949 HG21 VAL A 123      -4.719  -4.860 148.619  1.00  0.00      A    H
ATOM   1950 HG22 VAL A 123      -6.180  -4.594 149.639  1.00  0.00      A    H
ATOM   1951 HG23 VAL A 123      -6.232  -4.259 147.871  1.00  0.00      A    H
ATOM   1952  C   VAL A 123      -7.298  -1.734 148.188  1.00  0.00      A    C
ATOM   1953  O   VAL A 123      -7.114  -0.968 147.245  1.00  0.00      A    O
ATOM   1954  N   VAL A 124      -8.372  -2.545 148.264  1.00  0.00      A    N
ATOM   1955  HN  VAL A 124      -8.532  -3.143 149.045  1.00  0.00      A    H
ATOM   1956  CA  VAL A 124      -9.398  -2.627 147.218  1.00  0.00      A    C
ATOM   1957  HA  VAL A 124      -8.885  -2.541 146.268  1.00  0.00      A    H
ATOM   1958  CB  VAL A 124     -10.134  -3.992 147.269  1.00  0.00      A    C
ATOM   1959  HB  VAL A 124     -10.850  -4.021 146.411  1.00  0.00      A    H
ATOM   1960  CG1 VAL A 124      -9.145  -5.158 147.133  1.00  0.00      A    C
ATOM   1961 HG11 VAL A 124      -9.680  -6.129 147.210  1.00  0.00      A    H
ATOM   1962 HG12 VAL A 124      -8.627  -5.144 146.152  1.00  0.00      A    H
ATOM   1963 HG13 VAL A 124      -8.382  -5.122 147.939  1.00  0.00      A    H
ATOM   1964  CG2 VAL A 124     -11.065  -4.208 148.475  1.00  0.00      A    C
ATOM   1965 HG21 VAL A 124     -11.515  -5.223 148.447  1.00  0.00      A    H
ATOM   1966 HG22 VAL A 124     -10.502  -4.101 149.427  1.00  0.00      A    H
ATOM   1967 HG23 VAL A 124     -11.897  -3.473 148.477  1.00  0.00      A    H
ATOM   1968  C   VAL A 124     -10.412  -1.473 147.302  1.00  0.00      A    C
ATOM   1969  O   VAL A 124     -11.052  -1.176 146.297  1.00  0.00      A    O
ATOM   1970  N   LYS A 125     -10.533  -0.797 148.461  1.00  0.00      A    N
ATOM   1971  HN  LYS A 125     -10.046  -1.103 149.278  1.00  0.00      A    H
ATOM   1972  CA  LYS A 125     -11.353   0.403 148.639  1.00  0.00      A    C
ATOM   1973  HA  LYS A 125     -12.344   0.171 148.268  1.00  0.00      A    H
ATOM   1974  CB  LYS A 125     -11.387   0.782 150.141  1.00  0.00      A    C
ATOM   1975  HB1 LYS A 125     -11.915  -0.042 150.675  1.00  0.00      A    H
ATOM   1976  HB2 LYS A 125     -10.346   0.793 150.535  1.00  0.00      A    H
ATOM   1977  CG  LYS A 125     -12.098   2.115 150.453  1.00  0.00      A    C
ATOM   1978  HG1 LYS A 125     -11.540   2.948 149.968  1.00  0.00      A    H
ATOM   1979  HG2 LYS A 125     -13.119   2.095 150.006  1.00  0.00      A    H
ATOM   1980  CD  LYS A 125     -12.200   2.415 151.952  1.00  0.00      A    C
ATOM   1981  HD1 LYS A 125     -12.838   1.633 152.425  1.00  0.00      A    H
ATOM   1982  HD2 LYS A 125     -11.181   2.326 152.394  1.00  0.00      A    H
ATOM   1983  CE  LYS A 125     -12.774   3.816 152.210  1.00  0.00      A    C
ATOM   1984  HE1 LYS A 125     -12.121   4.595 151.756  1.00  0.00      A    H
ATOM   1985  HE2 LYS A 125     -13.791   3.909 151.769  1.00  0.00      A    H
ATOM   1986  NZ  LYS A 125     -12.880   4.102 153.649  1.00  0.00      A    N
ATOM   1987  HZ1 LYS A 125     -13.269   5.056 153.795  1.00  0.00      A    H
ATOM   1988  HZ2 LYS A 125     -13.505   3.401 154.097  1.00  0.00      A    H
ATOM   1989  HZ3 LYS A 125     -11.936   4.045 154.083  1.00  0.00      A    H
ATOM   1990  C   LYS A 125     -10.811   1.573 147.800  1.00  0.00      A    C
ATOM   1991  O   LYS A 125     -11.591   2.279 147.163  1.00  0.00      A    O
ATOM   1992  N   TYR A 126      -9.485   1.769 147.812  1.00  0.00      A    N
ATOM   1993  HN  TYR A 126      -8.873   1.140 148.289  1.00  0.00      A    H
ATOM   1994  CA  TYR A 126      -8.814   2.884 147.152  1.00  0.00      A    C
ATOM   1995  HA  TYR A 126      -9.578   3.633 146.980  1.00  0.00      A    H
ATOM   1996  CB  TYR A 126      -7.692   3.366 148.091  1.00  0.00      A    C
ATOM   1997  HB1 TYR A 126      -7.106   2.488 148.439  1.00  0.00      A    H
ATOM   1998  HB2 TYR A 126      -6.989   4.037 147.551  1.00  0.00      A    H
ATOM   1999  CG  TYR A 126      -8.228   4.067 149.327  1.00  0.00      A    C
ATOM   2000  CD1 TYR A 126      -8.179   3.434 150.584  1.00  0.00      A    C
ATOM   2001  HD1 TYR A 126      -7.774   2.435 150.667  1.00  0.00      A    H
ATOM   2002  CE1 TYR A 126      -8.672   4.081 151.731  1.00  0.00      A    C
ATOM   2003  HE1 TYR A 126      -8.634   3.595 152.695  1.00  0.00      A    H
ATOM   2004  CZ  TYR A 126      -9.227   5.369 151.622  1.00  0.00      A    C
ATOM   2005  OH  TYR A 126      -9.693   6.006 152.734  1.00  0.00      A    O
ATOM   2006  HH  TYR A 126      -9.962   6.888 152.469  1.00  0.00      A    H
ATOM   2007  CD2 TYR A 126      -8.788   5.356 149.221  1.00  0.00      A    C
ATOM   2008  HD2 TYR A 126      -8.868   5.833 148.254  1.00  0.00      A    H
ATOM   2009  CE2 TYR A 126      -9.291   6.004 150.366  1.00  0.00      A    C
ATOM   2010  HE2 TYR A 126      -9.745   6.980 150.274  1.00  0.00      A    H
ATOM   2011  C   TYR A 126      -8.245   2.493 145.777  1.00  0.00      A    C
ATOM   2012  O   TYR A 126      -7.991   3.378 144.963  1.00  0.00      A    O
ATOM   2013  N   SER A 127      -8.099   1.191 145.485  1.00  0.00      A    N
ATOM   2014  HN  SER A 127      -8.308   0.489 146.166  1.00  0.00      A    H
ATOM   2015  CA  SER A 127      -7.640   0.663 144.202  1.00  0.00      A    C
ATOM   2016  HA  SER A 127      -7.826   1.434 143.465  1.00  0.00      A    H
ATOM   2017  CB  SER A 127      -6.125   0.386 144.253  1.00  0.00      A    C
ATOM   2018  HB1 SER A 127      -5.926  -0.292 145.114  1.00  0.00      A    H
ATOM   2019  HB2 SER A 127      -5.797  -0.149 143.333  1.00  0.00      A    H
ATOM   2020  OG  SER A 127      -5.393   1.574 144.436  1.00  0.00      A    O
ATOM   2021  HG1 SER A 127      -4.495   1.319 144.681  1.00  0.00      A    H
ATOM   2022  C   SER A 127      -8.485  -0.562 143.807  1.00  0.00      A    C
ATOM   2023  O   SER A 127      -7.973  -1.679 143.856  1.00  0.00      A    O
ATOM   2024  N   PRO A 128      -9.770  -0.395 143.417  1.00  0.00      A    N
ATOM   2025  CD  PRO A 128     -10.469   0.888 143.304  1.00  0.00      A    C
ATOM   2026  HD1 PRO A 128     -10.566   1.305 144.332  1.00  0.00      A    H
ATOM   2027  HD2 PRO A 128      -9.944   1.611 142.638  1.00  0.00      A    H
ATOM   2028  CA  PRO A 128     -10.665  -1.519 143.089  1.00  0.00      A    C
ATOM   2029  HA  PRO A 128     -10.626  -2.243 143.895  1.00  0.00      A    H
ATOM   2030  CB  PRO A 128     -12.072  -0.901 143.076  1.00  0.00      A    C
ATOM   2031  HB1 PRO A 128     -12.472  -0.887 144.115  1.00  0.00      A    H
ATOM   2032  HB2 PRO A 128     -12.778  -1.456 142.426  1.00  0.00      A    H
ATOM   2033  CG  PRO A 128     -11.851   0.565 142.738  1.00  0.00      A    C
ATOM   2034  HG1 PRO A 128     -12.678   1.217 143.082  1.00  0.00      A    H
ATOM   2035  HG2 PRO A 128     -11.727   0.673 141.636  1.00  0.00      A    H
ATOM   2036  C   PRO A 128     -10.352  -2.230 141.757  1.00  0.00      A    C
ATOM   2037  O   PRO A 128     -10.835  -3.341 141.547  1.00  0.00      A    O
ATOM   2038  N   ASN A 129      -9.547  -1.614 140.875  1.00  0.00      A    N
ATOM   2039  HN  ASN A 129      -9.168  -0.715 141.090  1.00  0.00      A    H
ATOM   2040  CA  ASN A 129      -9.147  -2.146 139.568  1.00  0.00      A    C
ATOM   2041  HA  ASN A 129      -9.778  -3.014 139.412  1.00  0.00      A    H
ATOM   2042  CB  ASN A 129      -9.386  -1.067 138.474  1.00  0.00      A    C
ATOM   2043  HB1 ASN A 129      -9.067  -0.086 138.888  1.00  0.00      A    H
ATOM   2044  HB2 ASN A 129      -8.756  -1.273 137.585  1.00  0.00      A    H
ATOM   2045  CG  ASN A 129     -10.844  -0.896 138.013  1.00  0.00      A    C
ATOM   2046  OD1 ASN A 129     -11.077  -0.383 136.922  1.00  0.00      A    O
ATOM   2047  ND2 ASN A 129     -11.832  -1.300 138.815  1.00  0.00      A    N
ATOM   2048 HD21 ASN A 129     -12.765  -1.187 138.485  1.00  0.00      A    H
ATOM   2049 HD22 ASN A 129     -11.622  -1.723 139.691  1.00  0.00      A    H
ATOM   2050  C   ASN A 129      -7.681  -2.622 139.534  1.00  0.00      A    C
ATOM   2051  O   ASN A 129      -7.219  -3.034 138.468  1.00  0.00      A    O
ATOM   2052  N   CYS A 130      -6.950  -2.620 140.668  1.00  0.00      A    N
ATOM   2053  HN  CYS A 130      -7.313  -2.277 141.532  1.00  0.00      A    H
ATOM   2054  CA  CYS A 130      -5.570  -3.117 140.734  1.00  0.00      A    C
ATOM   2055  HA  CYS A 130      -5.049  -2.661 139.900  1.00  0.00      A    H
ATOM   2056  CB  CYS A 130      -4.881  -2.712 142.061  1.00  0.00      A    C
ATOM   2057  HB1 CYS A 130      -3.792  -2.910 141.941  1.00  0.00      A    H
ATOM   2058  HB2 CYS A 130      -4.978  -1.615 142.217  1.00  0.00      A    H
ATOM   2059  SG  CYS A 130      -5.439  -3.605 143.547  1.00  0.00      A    S
ATOM   2060  HG1 CYS A 130      -4.592  -3.039 144.409  1.00  0.00      A    H
ATOM   2061  C   CYS A 130      -5.487  -4.641 140.560  1.00  0.00      A    C
ATOM   2062  O   CYS A 130      -6.443  -5.368 140.829  1.00  0.00      A    O
ATOM   2063  N   LYS A 131      -4.295  -5.109 140.178  1.00  0.00      A    N
ATOM   2064  HN  LYS A 131      -3.625  -4.508 139.744  1.00  0.00      A    H
ATOM   2065  CA  LYS A 131      -3.867  -6.489 140.348  1.00  0.00      A    C
ATOM   2066  HA  LYS A 131      -4.737  -7.133 140.383  1.00  0.00      A    H
ATOM   2067  CB  LYS A 131      -2.827  -6.843 139.260  1.00  0.00      A    C
ATOM   2068  HB1 LYS A 131      -2.142  -5.969 139.165  1.00  0.00      A    H
ATOM   2069  HB2 LYS A 131      -2.203  -7.692 139.618  1.00  0.00      A    H
ATOM   2070  CG  LYS A 131      -3.429  -7.160 137.871  1.00  0.00      A    C
ATOM   2071  HG1 LYS A 131      -2.656  -7.661 137.245  1.00  0.00      A    H
ATOM   2072  HG2 LYS A 131      -4.272  -7.878 137.996  1.00  0.00      A    H
ATOM   2073  CD  LYS A 131      -3.944  -5.954 137.064  1.00  0.00      A    C
ATOM   2074  HD1 LYS A 131      -4.556  -6.335 136.215  1.00  0.00      A    H
ATOM   2075  HD2 LYS A 131      -4.619  -5.359 137.722  1.00  0.00      A    H
ATOM   2076  CE  LYS A 131      -2.819  -5.054 136.535  1.00  0.00      A    C
ATOM   2077  HE1 LYS A 131      -2.125  -4.772 137.358  1.00  0.00      A    H
ATOM   2078  HE2 LYS A 131      -2.235  -5.580 135.748  1.00  0.00      A    H
ATOM   2079  NZ  LYS A 131      -3.349  -3.813 135.950  1.00  0.00      A    N
ATOM   2080  HZ1 LYS A 131      -2.567  -3.222 135.601  1.00  0.00      A    H
ATOM   2081  HZ2 LYS A 131      -3.986  -4.045 135.161  1.00  0.00      A    H
ATOM   2082  HZ3 LYS A 131      -3.880  -3.289 136.674  1.00  0.00      A    H
ATOM   2083  C   LYS A 131      -3.189  -6.559 141.725  1.00  0.00      A    C
ATOM   2084  O   LYS A 131      -2.393  -5.685 142.070  1.00  0.00      A    O
ATOM   2085  N   LEU A 132      -3.511  -7.587 142.519  1.00  0.00      A    N
ATOM   2086  HN  LEU A 132      -4.236  -8.229 142.280  1.00  0.00      A    H
ATOM   2087  CA  LEU A 132      -2.852  -7.873 143.790  1.00  0.00      A    C
ATOM   2088  HA  LEU A 132      -2.395  -6.958 144.144  1.00  0.00      A    H
ATOM   2089  CB  LEU A 132      -3.866  -8.497 144.779  1.00  0.00      A    C
ATOM   2090  HB1 LEU A 132      -4.454  -9.255 144.212  1.00  0.00      A    H
ATOM   2091  HB2 LEU A 132      -3.309  -9.061 145.560  1.00  0.00      A    H
ATOM   2092  CG  LEU A 132      -4.822  -7.459 145.403  1.00  0.00      A    C
ATOM   2093  HG  LEU A 132      -5.149  -6.895 144.645  1.00  0.00      A    H
ATOM   2094  CD1 LEU A 132      -6.029  -8.130 146.077  1.00  0.00      A    C
ATOM   2095 HD11 LEU A 132      -6.678  -7.369 146.560  1.00  0.00      A    H
ATOM   2096 HD12 LEU A 132      -6.637  -8.684 145.329  1.00  0.00      A    H
ATOM   2097 HD13 LEU A 132      -5.695  -8.846 146.857  1.00  0.00      A    H
ATOM   2098  CD2 LEU A 132      -4.109  -6.544 146.411  1.00  0.00      A    C
ATOM   2099 HD21 LEU A 132      -4.821  -5.798 146.826  1.00  0.00      A    H
ATOM   2100 HD22 LEU A 132      -3.690  -7.119 147.261  1.00  0.00      A    H
ATOM   2101 HD23 LEU A 132      -3.279  -5.994 145.918  1.00  0.00      A    H
ATOM   2102  C   LEU A 132      -1.730  -8.880 143.531  1.00  0.00      A    C
ATOM   2103  O   LEU A 132      -1.964  -9.915 142.908  1.00  0.00      A    O
ATOM   2104  N   LEU A 133      -0.522  -8.562 144.019  1.00  0.00      A    N
ATOM   2105  HN  LEU A 133      -0.373  -7.679 144.460  1.00  0.00      A    H
ATOM   2106  CA  LEU A 133       0.660  -9.415 143.971  1.00  0.00      A    C
ATOM   2107  HA  LEU A 133       0.401 -10.342 143.476  1.00  0.00      A    H
ATOM   2108  CB  LEU A 133       1.810  -8.673 143.245  1.00  0.00      A    C
ATOM   2109  HB1 LEU A 133       1.343  -7.891 142.603  1.00  0.00      A    H
ATOM   2110  HB2 LEU A 133       2.422  -8.128 143.998  1.00  0.00      A    H
ATOM   2111  CG  LEU A 133       2.703  -9.577 142.365  1.00  0.00      A    C
ATOM   2112  HG  LEU A 133       2.113  -9.931 141.639  1.00  0.00      A    H
ATOM   2113  CD1 LEU A 133       3.852  -8.758 141.758  1.00  0.00      A    C
ATOM   2114 HD11 LEU A 133       4.525  -9.412 141.163  1.00  0.00      A    H
ATOM   2115 HD12 LEU A 133       3.456  -7.964 141.089  1.00  0.00      A    H
ATOM   2116 HD13 LEU A 133       4.455  -8.275 142.557  1.00  0.00      A    H
ATOM   2117  CD2 LEU A 133       3.259 -10.808 143.104  1.00  0.00      A    C
ATOM   2118 HD21 LEU A 133       3.875 -11.426 142.415  1.00  0.00      A    H
ATOM   2119 HD22 LEU A 133       3.900 -10.517 143.960  1.00  0.00      A    H
ATOM   2120 HD23 LEU A 133       2.429 -11.439 143.488  1.00  0.00      A    H
ATOM   2121  C   LEU A 133       1.017  -9.750 145.426  1.00  0.00      A    C
ATOM   2122  O   LEU A 133       1.603  -8.938 146.136  1.00  0.00      A    O
ATOM   2123  N   ILE A 134       0.644 -10.944 145.893  1.00  0.00      A    N
ATOM   2124  HN  ILE A 134       0.172 -11.619 145.329  1.00  0.00      A    H
ATOM   2125  CA  ILE A 134       0.888 -11.377 147.266  1.00  0.00      A    C
ATOM   2126  HA  ILE A 134       0.895 -10.492 147.889  1.00  0.00      A    H
ATOM   2127  CB  ILE A 134      -0.199 -12.403 147.679  1.00  0.00      A    C
ATOM   2128  HB  ILE A 134      -0.083 -13.243 146.948  1.00  0.00      A    H
ATOM   2129  CG2 ILE A 134      -0.005 -12.911 149.122  1.00  0.00      A    C
ATOM   2130 HG21 ILE A 134      -0.696 -13.752 149.336  1.00  0.00      A    H
ATOM   2131 HG22 ILE A 134       1.031 -13.279 149.276  1.00  0.00      A    H
ATOM   2132 HG23 ILE A 134      -0.203 -12.103 149.858  1.00  0.00      A    H
ATOM   2133  CG1 ILE A 134      -1.639 -11.861 147.480  1.00  0.00      A    C
ATOM   2134 HG11 ILE A 134      -1.873 -11.804 146.393  1.00  0.00      A    H
ATOM   2135 HG12 ILE A 134      -2.360 -12.578 147.935  1.00  0.00      A    H
ATOM   2136  CD  ILE A 134      -1.921 -10.483 148.098  1.00  0.00      A    C
ATOM   2137  HD1 ILE A 134      -2.988 -10.207 147.954  1.00  0.00      A    H
ATOM   2138  HD2 ILE A 134      -1.708 -10.491 149.189  1.00  0.00      A    H
ATOM   2139  HD3 ILE A 134      -1.296  -9.698 147.623  1.00  0.00      A    H
ATOM   2140  C   ILE A 134       2.296 -11.988 147.346  1.00  0.00      A    C
ATOM   2141  O   ILE A 134       2.706 -12.757 146.479  1.00  0.00      A    O
ATOM   2142  N   VAL A 135       3.034 -11.624 148.401  1.00  0.00      A    N
ATOM   2143  HN  VAL A 135       2.656 -10.999 149.080  1.00  0.00      A    H
ATOM   2144  CA  VAL A 135       4.398 -12.064 148.679  1.00  0.00      A    C
ATOM   2145  HA  VAL A 135       4.652 -12.836 147.963  1.00  0.00      A    H
ATOM   2146  CB  VAL A 135       5.407 -10.901 148.487  1.00  0.00      A    C
ATOM   2147  HB  VAL A 135       5.193 -10.135 149.273  1.00  0.00      A    H
ATOM   2148  CG1 VAL A 135       6.867 -11.360 148.643  1.00  0.00      A    C
ATOM   2149 HG11 VAL A 135       7.560 -10.510 148.461  1.00  0.00      A    H
ATOM   2150 HG12 VAL A 135       7.070 -11.738 149.666  1.00  0.00      A    H
ATOM   2151 HG13 VAL A 135       7.107 -12.162 147.912  1.00  0.00      A    H
ATOM   2152  CG2 VAL A 135       5.234 -10.167 147.142  1.00  0.00      A    C
ATOM   2153 HG21 VAL A 135       5.999  -9.370 147.028  1.00  0.00      A    H
ATOM   2154 HG22 VAL A 135       5.339 -10.877 146.293  1.00  0.00      A    H
ATOM   2155 HG23 VAL A 135       4.236  -9.686 147.072  1.00  0.00      A    H
ATOM   2156  C   VAL A 135       4.472 -12.690 150.077  1.00  0.00      A    C
ATOM   2157  O   VAL A 135       5.197 -13.664 150.241  1.00  0.00      A    O
ATOM   2158  N   SER A 136       3.700 -12.180 151.056  1.00  0.00      A    N
ATOM   2159  HN  SER A 136       3.121 -11.395 150.837  1.00  0.00      A    H
ATOM   2160  CA  SER A 136       3.592 -12.639 152.450  1.00  0.00      A    C
ATOM   2161  HA  SER A 136       4.549 -12.417 152.904  1.00  0.00      A    H
ATOM   2162  CB  SER A 136       2.398 -11.915 153.093  1.00  0.00      A    C
ATOM   2163  HB1 SER A 136       1.477 -12.205 152.537  1.00  0.00      A    H
ATOM   2164  HB2 SER A 136       2.263 -12.250 154.146  1.00  0.00      A    H
ATOM   2165  OG  SER A 136       2.552 -10.516 153.019  1.00  0.00      A    O
ATOM   2166  HG1 SER A 136       1.694 -10.125 153.226  1.00  0.00      A    H
ATOM   2167  C   SER A 136       3.381 -14.158 152.547  1.00  0.00      A    C
ATOM   2168  O   SER A 136       2.578 -14.682 151.778  1.00  0.00      A    O
ATOM   2169  N   ASN A 137       4.086 -14.861 153.452  1.00  0.00      A    N
ATOM   2170  HN  ASN A 137       4.707 -14.430 154.105  1.00  0.00      A    H
ATOM   2171  CA  ASN A 137       4.006 -16.325 153.562  1.00  0.00      A    C
ATOM   2172  HA  ASN A 137       3.719 -16.664 152.572  1.00  0.00      A    H
ATOM   2173  CB  ASN A 137       5.345 -16.934 154.023  1.00  0.00      A    C
ATOM   2174  HB1 ASN A 137       5.804 -16.233 154.754  1.00  0.00      A    H
ATOM   2175  HB2 ASN A 137       5.171 -17.895 154.548  1.00  0.00      A    H
ATOM   2176  CG  ASN A 137       6.345 -17.139 152.885  1.00  0.00      A    C
ATOM   2177  OD1 ASN A 137       5.979 -17.561 151.791  1.00  0.00      A    O
ATOM   2178  ND2 ASN A 137       7.618 -16.851 153.144  1.00  0.00      A    N
ATOM   2179 HD21 ASN A 137       8.274 -16.971 152.404  1.00  0.00      A    H
ATOM   2180 HD22 ASN A 137       7.878 -16.502 154.039  1.00  0.00      A    H
ATOM   2181  C   ASN A 137       2.926 -16.802 154.550  1.00  0.00      A    C
ATOM   2182  O   ASN A 137       2.679 -16.121 155.543  1.00  0.00      A    O
ATOM   2183  N   PRO A 138       2.303 -17.982 154.321  1.00  0.00      A    N
ATOM   2184  CD  PRO A 138       1.320 -18.530 155.255  1.00  0.00      A    C
ATOM   2185  HD1 PRO A 138       1.899 -18.719 156.187  1.00  0.00      A    H
ATOM   2186  HD2 PRO A 138       0.441 -17.879 155.468  1.00  0.00      A    H
ATOM   2187  CA  PRO A 138       2.521 -18.888 153.181  1.00  0.00      A    C
ATOM   2188  HA  PRO A 138       3.576 -18.991 152.955  1.00  0.00      A    H
ATOM   2189  CB  PRO A 138       1.934 -20.223 153.643  1.00  0.00      A    C
ATOM   2190  HB1 PRO A 138       2.703 -20.774 154.229  1.00  0.00      A    H
ATOM   2191  HB2 PRO A 138       1.600 -20.859 152.799  1.00  0.00      A    H
ATOM   2192  CG  PRO A 138       0.856 -19.852 154.651  1.00  0.00      A    C
ATOM   2193  HG1 PRO A 138       0.628 -20.671 155.361  1.00  0.00      A    H
ATOM   2194  HG2 PRO A 138      -0.072 -19.564 154.106  1.00  0.00      A    H
ATOM   2195  C   PRO A 138       1.789 -18.354 151.937  1.00  0.00      A    C
ATOM   2196  O   PRO A 138       0.570 -18.186 151.960  1.00  0.00      A    O
ATOM   2197  N   VAL A 139       2.563 -18.022 150.889  1.00  0.00      A    N
ATOM   2198  HN  VAL A 139       3.500 -18.357 150.834  1.00  0.00      A    H
ATOM   2199  CA  VAL A 139       2.155 -17.178 149.763  1.00  0.00      A    C
ATOM   2200  HA  VAL A 139       1.809 -16.248 150.195  1.00  0.00      A    H
ATOM   2201  CB  VAL A 139       3.396 -16.819 148.901  1.00  0.00      A    C
ATOM   2202  HB  VAL A 139       4.157 -16.361 149.580  1.00  0.00      A    H
ATOM   2203  CG1 VAL A 139       4.051 -18.030 148.217  1.00  0.00      A    C
ATOM   2204 HG11 VAL A 139       4.906 -17.701 147.587  1.00  0.00      A    H
ATOM   2205 HG12 VAL A 139       4.446 -18.755 148.958  1.00  0.00      A    H
ATOM   2206 HG13 VAL A 139       3.322 -18.553 147.561  1.00  0.00      A    H
ATOM   2207  CG2 VAL A 139       3.102 -15.718 147.869  1.00  0.00      A    C
ATOM   2208 HG21 VAL A 139       3.998 -15.515 147.245  1.00  0.00      A    H
ATOM   2209 HG22 VAL A 139       2.270 -16.024 147.198  1.00  0.00      A    H
ATOM   2210 HG23 VAL A 139       2.817 -14.767 148.366  1.00  0.00      A    H
ATOM   2211  C   VAL A 139       1.005 -17.756 148.938  1.00  0.00      A    C
ATOM   2212  O   VAL A 139       0.141 -16.998 148.511  1.00  0.00      A    O
ATOM   2213  N   ASP A 140       0.962 -19.083 148.765  1.00  0.00      A    N
ATOM   2214  HN  ASP A 140       1.654 -19.690 149.147  1.00  0.00      A    H
ATOM   2215  CA  ASP A 140      -0.070 -19.796 148.018  1.00  0.00      A    C
ATOM   2216  HA  ASP A 140      -0.180 -19.283 147.069  1.00  0.00      A    H
ATOM   2217  CB  ASP A 140       0.372 -21.260 147.821  1.00  0.00      A    C
ATOM   2218  HB1 ASP A 140       0.460 -21.751 148.811  1.00  0.00      A    H
ATOM   2219  HB2 ASP A 140      -0.375 -21.816 147.221  1.00  0.00      A    H
ATOM   2220  CG  ASP A 140       1.732 -21.391 147.131  1.00  0.00      A    C
ATOM   2221  OD1 ASP A 140       1.783 -21.162 145.902  1.00  0.00      A    O
ATOM   2222  OD2 ASP A 140       2.702 -21.696 147.856  1.00  0.00      A    O
ATOM   2223  C   ASP A 140      -1.436 -19.724 148.723  1.00  0.00      A    C
ATOM   2224  O   ASP A 140      -2.433 -19.400 148.081  1.00  0.00      A    O
ATOM   2225  N   ILE A 141      -1.472 -19.942 150.049  1.00  0.00      A    N
ATOM   2226  HN  ILE A 141      -0.649 -20.186 150.557  1.00  0.00      A    H
ATOM   2227  CA  ILE A 141      -2.681 -19.850 150.873  1.00  0.00      A    C
ATOM   2228  HA  ILE A 141      -3.471 -20.337 150.316  1.00  0.00      A    H
ATOM   2229  CB  ILE A 141      -2.431 -20.520 152.252  1.00  0.00      A    C
ATOM   2230  HB  ILE A 141      -1.491 -20.043 152.628  1.00  0.00      A    H
ATOM   2231  CG2 ILE A 141      -3.595 -20.309 153.251  1.00  0.00      A    C
ATOM   2232 HG21 ILE A 141      -3.311 -20.665 154.263  1.00  0.00      A    H
ATOM   2233 HG22 ILE A 141      -3.855 -19.233 153.334  1.00  0.00      A    H
ATOM   2234 HG23 ILE A 141      -4.501 -20.865 152.929  1.00  0.00      A    H
ATOM   2235  CG1 ILE A 141      -2.126 -22.030 152.109  1.00  0.00      A    C
ATOM   2236 HG11 ILE A 141      -3.078 -22.599 152.013  1.00  0.00      A    H
ATOM   2237 HG12 ILE A 141      -1.548 -22.194 151.171  1.00  0.00      A    H
ATOM   2238  CD  ILE A 141      -1.316 -22.604 153.276  1.00  0.00      A    C
ATOM   2239  HD1 ILE A 141      -1.078 -23.674 153.091  1.00  0.00      A    H
ATOM   2240  HD2 ILE A 141      -0.360 -22.051 153.399  1.00  0.00      A    H
ATOM   2241  HD3 ILE A 141      -1.886 -22.538 154.227  1.00  0.00      A    H
ATOM   2242  C   ILE A 141      -3.107 -18.382 151.058  1.00  0.00      A    C
ATOM   2243  O   ILE A 141      -4.303 -18.111 151.058  1.00  0.00      A    O
ATOM   2244  N   LEU A 142      -2.167 -17.431 151.186  1.00  0.00      A    N
ATOM   2245  HN  LEU A 142      -1.189 -17.629 151.191  1.00  0.00      A    H
ATOM   2246  CA  LEU A 142      -2.494 -16.013 151.331  1.00  0.00      A    C
ATOM   2247  HA  LEU A 142      -3.342 -15.975 152.003  1.00  0.00      A    H
ATOM   2248  CB  LEU A 142      -1.325 -15.255 151.988  1.00  0.00      A    C
ATOM   2249  HB1 LEU A 142      -0.394 -15.564 151.459  1.00  0.00      A    H
ATOM   2250  HB2 LEU A 142      -1.443 -14.166 151.791  1.00  0.00      A    H
ATOM   2251  CG  LEU A 142      -1.180 -15.542 153.501  1.00  0.00      A    C
ATOM   2252  HG  LEU A 142      -1.098 -16.536 153.578  1.00  0.00      A    H
ATOM   2253  CD1 LEU A 142       0.057 -14.843 154.052  1.00  0.00      A    C
ATOM   2254 HD11 LEU A 142       0.141 -15.005 155.148  1.00  0.00      A    H
ATOM   2255 HD12 LEU A 142       0.977 -15.237 153.569  1.00  0.00      A    H
ATOM   2256 HD13 LEU A 142       0.005 -13.749 153.867  1.00  0.00      A    H
ATOM   2257  CD2 LEU A 142      -2.402 -15.125 154.341  1.00  0.00      A    C
ATOM   2258 HD21 LEU A 142      -2.238 -15.376 155.411  1.00  0.00      A    H
ATOM   2259 HD22 LEU A 142      -2.591 -14.035 154.276  1.00  0.00      A    H
ATOM   2260 HD23 LEU A 142      -3.313 -15.659 153.994  1.00  0.00      A    H
ATOM   2261  C   LEU A 142      -2.918 -15.345 150.011  1.00  0.00      A    C
ATOM   2262  O   LEU A 142      -3.525 -14.277 150.063  1.00  0.00      A    O
ATOM   2263  N   THR A 143      -2.696 -15.986 148.848  1.00  0.00      A    N
ATOM   2264  HN  THR A 143      -2.116 -16.798 148.794  1.00  0.00      A    H
ATOM   2265  CA  THR A 143      -3.270 -15.569 147.563  1.00  0.00      A    C
ATOM   2266  HA  THR A 143      -3.295 -14.488 147.572  1.00  0.00      A    H
ATOM   2267  CB  THR A 143      -2.448 -16.155 146.389  1.00  0.00      A    C
ATOM   2268  HB  THR A 143      -2.453 -17.263 146.530  1.00  0.00      A    H
ATOM   2269  OG1 THR A 143      -1.121 -15.699 146.496  1.00  0.00      A    O
ATOM   2270  HG1 THR A 143      -0.657 -16.079 145.742  1.00  0.00      A    H
ATOM   2271  CG2 THR A 143      -2.894 -15.660 145.004  1.00  0.00      A    C
ATOM   2272 HG21 THR A 143      -2.349 -16.196 144.198  1.00  0.00      A    H
ATOM   2273 HG22 THR A 143      -3.981 -15.840 144.860  1.00  0.00      A    H
ATOM   2274 HG23 THR A 143      -2.704 -14.571 144.888  1.00  0.00      A    H
ATOM   2275  C   THR A 143      -4.735 -16.041 147.475  1.00  0.00      A    C
ATOM   2276  O   THR A 143      -5.562 -15.305 146.941  1.00  0.00      A    O
ATOM   2277  N   TYR A 144      -5.076 -17.212 148.053  1.00  0.00      A    N
ATOM   2278  HN  TYR A 144      -4.374 -17.833 148.398  1.00  0.00      A    H
ATOM   2279  CA  TYR A 144      -6.453 -17.688 148.233  1.00  0.00      A    C
ATOM   2280  HA  TYR A 144      -6.932 -17.607 147.265  1.00  0.00      A    H
ATOM   2281  CB  TYR A 144      -6.447 -19.157 148.731  1.00  0.00      A    C
ATOM   2282  HB1 TYR A 144      -6.210 -19.830 147.878  1.00  0.00      A    H
ATOM   2283  HB2 TYR A 144      -5.658 -19.308 149.499  1.00  0.00      A    H
ATOM   2284  CG  TYR A 144      -7.765 -19.663 149.300  1.00  0.00      A    C
ATOM   2285  CD1 TYR A 144      -8.849 -19.948 148.444  1.00  0.00      A    C
ATOM   2286  HD1 TYR A 144      -8.736 -19.828 147.375  1.00  0.00      A    H
ATOM   2287  CE1 TYR A 144     -10.081 -20.366 148.982  1.00  0.00      A    C
ATOM   2288  HE1 TYR A 144     -10.917 -20.587 148.335  1.00  0.00      A    H
ATOM   2289  CZ  TYR A 144     -10.238 -20.493 150.376  1.00  0.00      A    C
ATOM   2290  OH  TYR A 144     -11.440 -20.878 150.895  1.00  0.00      A    O
ATOM   2291  HH  TYR A 144     -11.327 -20.975 151.843  1.00  0.00      A    H
ATOM   2292  CD2 TYR A 144      -7.921 -19.806 150.696  1.00  0.00      A    C
ATOM   2293  HD2 TYR A 144      -7.103 -19.561 151.359  1.00  0.00      A    H
ATOM   2294  CE2 TYR A 144      -9.155 -20.218 151.234  1.00  0.00      A    C
ATOM   2295  HE2 TYR A 144      -9.272 -20.301 152.304  1.00  0.00      A    H
ATOM   2296  C   TYR A 144      -7.242 -16.790 149.208  1.00  0.00      A    C
ATOM   2297  O   TYR A 144      -8.399 -16.478 148.933  1.00  0.00      A    O
ATOM   2298  N   VAL A 145      -6.626 -16.378 150.329  1.00  0.00      A    N
ATOM   2299  HN  VAL A 145      -5.686 -16.650 150.518  1.00  0.00      A    H
ATOM   2300  CA  VAL A 145      -7.228 -15.523 151.357  1.00  0.00      A    C
ATOM   2301  HA  VAL A 145      -8.204 -15.929 151.591  1.00  0.00      A    H
ATOM   2302  CB  VAL A 145      -6.323 -15.522 152.616  1.00  0.00      A    C
ATOM   2303  HB  VAL A 145      -5.279 -15.306 152.281  1.00  0.00      A    H
ATOM   2304  CG1 VAL A 145      -6.681 -14.467 153.681  1.00  0.00      A    C
ATOM   2305 HG11 VAL A 145      -6.009 -14.564 154.561  1.00  0.00      A    H
ATOM   2306 HG12 VAL A 145      -6.567 -13.435 153.290  1.00  0.00      A    H
ATOM   2307 HG13 VAL A 145      -7.727 -14.602 154.031  1.00  0.00      A    H
ATOM   2308  CG2 VAL A 145      -6.322 -16.907 153.275  1.00  0.00      A    C
ATOM   2309 HG21 VAL A 145      -5.707 -16.901 154.200  1.00  0.00      A    H
ATOM   2310 HG22 VAL A 145      -7.356 -17.212 153.544  1.00  0.00      A    H
ATOM   2311 HG23 VAL A 145      -5.898 -17.675 152.595  1.00  0.00      A    H
ATOM   2312  C   VAL A 145      -7.437 -14.101 150.823  1.00  0.00      A    C
ATOM   2313  O   VAL A 145      -8.512 -13.542 151.030  1.00  0.00      A    O
ATOM   2314  N   ALA A 146      -6.452 -13.545 150.095  1.00  0.00      A    N
ATOM   2315  HN  ALA A 146      -5.579 -14.018 149.981  1.00  0.00      A    H
ATOM   2316  CA  ALA A 146      -6.556 -12.250 149.427  1.00  0.00      A    C
ATOM   2317  HA  ALA A 146      -6.821 -11.480 150.143  1.00  0.00      A    H
ATOM   2318  CB  ALA A 146      -5.214 -11.878 148.786  1.00  0.00      A    C
ATOM   2319  HB1 ALA A 146      -4.427 -11.835 149.568  1.00  0.00      A    H
ATOM   2320  HB2 ALA A 146      -4.907 -12.637 148.033  1.00  0.00      A    H
ATOM   2321  HB3 ALA A 146      -5.259 -10.885 148.289  1.00  0.00      A    H
ATOM   2322  C   ALA A 146      -7.653 -12.242 148.358  1.00  0.00      A    C
ATOM   2323  O   ALA A 146      -8.372 -11.256 148.257  1.00  0.00      A    O
ATOM   2324  N   TRP A 147      -7.821 -13.351 147.618  1.00  0.00      A    N
ATOM   2325  HN  TRP A 147      -7.202 -14.124 147.735  1.00  0.00      A    H
ATOM   2326  CA  TRP A 147      -8.866 -13.543 146.617  1.00  0.00      A    C
ATOM   2327  HA  TRP A 147      -8.858 -12.667 145.979  1.00  0.00      A    H
ATOM   2328  CB  TRP A 147      -8.545 -14.812 145.802  1.00  0.00      A    C
ATOM   2329  HB1 TRP A 147      -7.630 -14.609 145.202  1.00  0.00      A    H
ATOM   2330  HB2 TRP A 147      -8.300 -15.651 146.489  1.00  0.00      A    H
ATOM   2331  CG  TRP A 147      -9.594 -15.257 144.832  1.00  0.00      A    C
ATOM   2332  CD1 TRP A 147      -9.978 -14.585 143.724  1.00  0.00      A    C
ATOM   2333  HD1 TRP A 147      -9.534 -13.665 143.368  1.00  0.00      A    H
ATOM   2334  NE1 TRP A 147     -10.993 -15.277 143.098  1.00  0.00      A    N
ATOM   2335  HE1 TRP A 147     -11.413 -14.982 142.267  1.00  0.00      A    H
ATOM   2336  CE2 TRP A 147     -11.300 -16.448 143.761  1.00  0.00      A    C
ATOM   2337  CD2 TRP A 147     -10.424 -16.456 144.887  1.00  0.00      A    C
ATOM   2338  CE3 TRP A 147     -10.525 -17.553 145.776  1.00  0.00      A    C
ATOM   2339  HE3 TRP A 147      -9.911 -17.627 146.663  1.00  0.00      A    H
ATOM   2340  CZ3 TRP A 147     -11.442 -18.597 145.544  1.00  0.00      A    C
ATOM   2341  HZ3 TRP A 147     -11.493 -19.424 146.239  1.00  0.00      A    H
ATOM   2342  CZ2 TRP A 147     -12.223 -17.482 143.522  1.00  0.00      A    C
ATOM   2343  HZ2 TRP A 147     -12.874 -17.452 142.662  1.00  0.00      A    H
ATOM   2344  CH2 TRP A 147     -12.289 -18.565 144.419  1.00  0.00      A    C
ATOM   2345  HH2 TRP A 147     -12.986 -19.374 144.253  1.00  0.00      A    H
ATOM   2346  C   TRP A 147     -10.267 -13.626 147.247  1.00  0.00      A    C
ATOM   2347  O   TRP A 147     -11.185 -12.974 146.748  1.00  0.00      A    O
ATOM   2348  N   LYS A 148     -10.428 -14.391 148.341  1.00  0.00      A    N
ATOM   2349  HN  LYS A 148      -9.661 -14.888 148.743  1.00  0.00      A    H
ATOM   2350  CA  LYS A 148     -11.706 -14.563 149.028  1.00  0.00      A    C
ATOM   2351  HA  LYS A 148     -12.440 -14.757 148.255  1.00  0.00      A    H
ATOM   2352  CB  LYS A 148     -11.623 -15.750 150.015  1.00  0.00      A    C
ATOM   2353  HB1 LYS A 148     -10.607 -15.725 150.473  1.00  0.00      A    H
ATOM   2354  HB2 LYS A 148     -12.344 -15.581 150.846  1.00  0.00      A    H
ATOM   2355  CG  LYS A 148     -11.847 -17.136 149.385  1.00  0.00      A    C
ATOM   2356  HG1 LYS A 148     -11.038 -17.336 148.646  1.00  0.00      A    H
ATOM   2357  HG2 LYS A 148     -11.769 -17.913 150.180  1.00  0.00      A    H
ATOM   2358  CD  LYS A 148     -13.205 -17.264 148.665  1.00  0.00      A    C
ATOM   2359  HD1 LYS A 148     -13.942 -16.611 149.186  1.00  0.00      A    H
ATOM   2360  HD2 LYS A 148     -13.086 -16.873 147.628  1.00  0.00      A    H
ATOM   2361  CE  LYS A 148     -13.750 -18.696 148.600  1.00  0.00      A    C
ATOM   2362  HE1 LYS A 148     -14.571 -18.767 147.852  1.00  0.00      A    H
ATOM   2363  HE2 LYS A 148     -12.946 -19.407 148.309  1.00  0.00      A    H
ATOM   2364  NZ  LYS A 148     -14.286 -19.124 149.904  1.00  0.00      A    N
ATOM   2365  HZ1 LYS A 148     -14.651 -20.096 149.837  1.00  0.00      A    H
ATOM   2366  HZ2 LYS A 148     -13.531 -19.087 150.619  1.00  0.00      A    H
ATOM   2367  HZ3 LYS A 148     -15.057 -18.485 150.187  1.00  0.00      A    H
ATOM   2368  C   LYS A 148     -12.163 -13.306 149.789  1.00  0.00      A    C
ATOM   2369  O   LYS A 148     -13.367 -13.052 149.831  1.00  0.00      A    O
ATOM   2370  N   ILE A 149     -11.237 -12.513 150.360  1.00  0.00      A    N
ATOM   2371  HN  ILE A 149     -10.262 -12.722 150.322  1.00  0.00      A    H
ATOM   2372  CA  ILE A 149     -11.559 -11.279 151.086  1.00  0.00      A    C
ATOM   2373  HA  ILE A 149     -12.484 -11.466 151.616  1.00  0.00      A    H
ATOM   2374  CB  ILE A 149     -10.409 -10.904 152.069  1.00  0.00      A    C
ATOM   2375  HB  ILE A 149      -9.478 -10.974 151.451  1.00  0.00      A    H
ATOM   2376  CG2 ILE A 149     -10.615  -9.515 152.712  1.00  0.00      A    C
ATOM   2377 HG21 ILE A 149      -9.712  -9.210 153.281  1.00  0.00      A    H
ATOM   2378 HG22 ILE A 149     -10.800  -8.743 151.936  1.00  0.00      A    H
ATOM   2379 HG23 ILE A 149     -11.478  -9.525 153.411  1.00  0.00      A    H
ATOM   2380  CG1 ILE A 149     -10.269 -11.955 153.194  1.00  0.00      A    C
ATOM   2381 HG11 ILE A 149     -11.149 -11.900 153.873  1.00  0.00      A    H
ATOM   2382 HG12 ILE A 149     -10.268 -12.972 152.739  1.00  0.00      A    H
ATOM   2383  CD  ILE A 149      -8.992 -11.818 154.037  1.00  0.00      A    C
ATOM   2384  HD1 ILE A 149      -8.933 -12.639 154.784  1.00  0.00      A    H
ATOM   2385  HD2 ILE A 149      -8.089 -11.870 153.391  1.00  0.00      A    H
ATOM   2386  HD3 ILE A 149      -8.979 -10.853 154.586  1.00  0.00      A    H
ATOM   2387  C   ILE A 149     -11.834 -10.123 150.103  1.00  0.00      A    C
ATOM   2388  O   ILE A 149     -12.791  -9.380 150.322  1.00  0.00      A    O
ATOM   2389  N   SER A 150     -11.024  -9.965 149.038  1.00  0.00      A    N
ATOM   2390  HN  SER A 150     -10.269 -10.596 148.858  1.00  0.00      A    H
ATOM   2391  CA  SER A 150     -11.153  -8.883 148.052  1.00  0.00      A    C
ATOM   2392  HA  SER A 150     -11.186  -7.974 148.639  1.00  0.00      A    H
ATOM   2393  CB  SER A 150      -9.946  -8.895 147.084  1.00  0.00      A    C
ATOM   2394  HB1 SER A 150     -10.037  -8.015 146.407  1.00  0.00      A    H
ATOM   2395  HB2 SER A 150      -8.994  -8.776 147.650  1.00  0.00      A    H
ATOM   2396  OG  SER A 150      -9.887 -10.053 146.278  1.00  0.00      A    O
ATOM   2397  HG1 SER A 150      -9.255  -9.874 145.571  1.00  0.00      A    H
ATOM   2398  C   SER A 150     -12.450  -8.944 147.231  1.00  0.00      A    C
ATOM   2399  O   SER A 150     -12.965  -7.899 146.836  1.00  0.00      A    O
ATOM   2400  N   GLY A 151     -12.941 -10.161 146.939  1.00  0.00      A    N
ATOM   2401  HN  GLY A 151     -12.558 -10.971 147.381  1.00  0.00      A    H
ATOM   2402  CA  GLY A 151     -14.026 -10.410 145.996  1.00  0.00      A    C
ATOM   2403  HA1 GLY A 151     -14.810  -9.706 146.239  1.00  0.00      A    H
ATOM   2404  HA2 GLY A 151     -14.308 -11.447 146.115  1.00  0.00      A    H
ATOM   2405  C   GLY A 151     -13.630 -10.192 144.526  1.00  0.00      A    C
ATOM   2406  O   GLY A 151     -14.505 -10.211 143.661  1.00  0.00      A    O
ATOM   2407  N   PHE A 152     -12.330  -9.982 144.241  1.00  0.00      A    N
ATOM   2408  HN  PHE A 152     -11.656  -9.965 144.978  1.00  0.00      A    H
ATOM   2409  CA  PHE A 152     -11.773  -9.766 142.907  1.00  0.00      A    C
ATOM   2410  HA  PHE A 152     -12.395  -9.015 142.435  1.00  0.00      A    H
ATOM   2411  CB  PHE A 152     -10.270  -9.396 143.019  1.00  0.00      A    C
ATOM   2412  HB1 PHE A 152      -9.814  -9.974 143.852  1.00  0.00      A    H
ATOM   2413  HB2 PHE A 152      -9.721  -9.669 142.092  1.00  0.00      A    H
ATOM   2414  CG  PHE A 152      -9.896  -7.955 143.334  1.00  0.00      A    C
ATOM   2415  CD1 PHE A 152      -8.537  -7.588 143.255  1.00  0.00      A    C
ATOM   2416  HD1 PHE A 152      -7.793  -8.338 143.024  1.00  0.00      A    H
ATOM   2417  CE1 PHE A 152      -8.144  -6.256 143.481  1.00  0.00      A    C
ATOM   2418  HE1 PHE A 152      -7.100  -5.984 143.425  1.00  0.00      A    H
ATOM   2419  CZ  PHE A 152      -9.110  -5.277 143.774  1.00  0.00      A    C
ATOM   2420  HZ  PHE A 152      -8.815  -4.246 143.910  1.00  0.00      A    H
ATOM   2421  CD2 PHE A 152     -10.859  -6.975 143.668  1.00  0.00      A    C
ATOM   2422  HD2 PHE A 152     -11.897  -7.254 143.782  1.00  0.00      A    H
ATOM   2423  CE2 PHE A 152     -10.465  -5.640 143.880  1.00  0.00      A    C
ATOM   2424  HE2 PHE A 152     -11.206  -4.892 144.126  1.00  0.00      A    H
ATOM   2425  C   PHE A 152     -11.880 -11.040 142.055  1.00  0.00      A    C
ATOM   2426  O   PHE A 152     -11.897 -12.145 142.604  1.00  0.00      A    O
ATOM   2427  N   PRO A 153     -11.879 -10.908 140.712  1.00  0.00      A    N
ATOM   2428  CD  PRO A 153     -11.894  -9.647 139.960  1.00  0.00      A    C
ATOM   2429  HD1 PRO A 153     -12.896  -9.184 140.110  1.00  0.00      A    H
ATOM   2430  HD2 PRO A 153     -11.088  -8.943 140.273  1.00  0.00      A    H
ATOM   2431  CA  PRO A 153     -11.768 -12.054 139.811  1.00  0.00      A    C
ATOM   2432  HA  PRO A 153     -12.449 -12.853 140.081  1.00  0.00      A    H
ATOM   2433  CB  PRO A 153     -12.157 -11.487 138.443  1.00  0.00      A    C
ATOM   2434  HB1 PRO A 153     -13.265 -11.512 138.342  1.00  0.00      A    H
ATOM   2435  HB2 PRO A 153     -11.706 -12.051 137.601  1.00  0.00      A    H
ATOM   2436  CG  PRO A 153     -11.710 -10.033 138.491  1.00  0.00      A    C
ATOM   2437  HG1 PRO A 153     -12.261  -9.388 137.778  1.00  0.00      A    H
ATOM   2438  HG2 PRO A 153     -10.618  -9.977 138.274  1.00  0.00      A    H
ATOM   2439  C   PRO A 153     -10.323 -12.583 139.869  1.00  0.00      A    C
ATOM   2440  O   PRO A 153      -9.380 -11.802 140.014  1.00  0.00      A    O
ATOM   2441  N   LYS A 154     -10.172 -13.916 139.823  1.00  0.00      A    N
ATOM   2442  HN  LYS A 154     -10.965 -14.482 139.601  1.00  0.00      A    H
ATOM   2443  CA  LYS A 154      -8.929 -14.656 140.072  1.00  0.00      A    C
ATOM   2444  HA  LYS A 154      -8.681 -14.442 141.105  1.00  0.00      A    H
ATOM   2445  CB  LYS A 154      -9.207 -16.169 139.974  1.00  0.00      A    C
ATOM   2446  HB1 LYS A 154      -8.262 -16.694 140.245  1.00  0.00      A    H
ATOM   2447  HB2 LYS A 154      -9.955 -16.451 140.749  1.00  0.00      A    H
ATOM   2448  CG  LYS A 154      -9.662 -16.645 138.582  1.00  0.00      A    C
ATOM   2449  HG1 LYS A 154     -10.607 -16.122 138.309  1.00  0.00      A    H
ATOM   2450  HG2 LYS A 154      -8.892 -16.355 137.830  1.00  0.00      A    H
ATOM   2451  CD  LYS A 154      -9.903 -18.156 138.534  1.00  0.00      A    C
ATOM   2452  HD1 LYS A 154      -8.970 -18.672 138.857  1.00  0.00      A    H
ATOM   2453  HD2 LYS A 154     -10.696 -18.405 139.277  1.00  0.00      A    H
ATOM   2454  CE  LYS A 154     -10.322 -18.627 137.136  1.00  0.00      A    C
ATOM   2455  HE1 LYS A 154     -11.301 -18.181 136.852  1.00  0.00      A    H
ATOM   2456  HE2 LYS A 154      -9.565 -18.325 136.379  1.00  0.00      A    H
ATOM   2457  NZ  LYS A 154     -10.459 -20.092 137.082  1.00  0.00      A    N
ATOM   2458  HZ1 LYS A 154     -10.745 -20.388 136.126  1.00  0.00      A    H
ATOM   2459  HZ2 LYS A 154      -9.549 -20.535 137.323  1.00  0.00      A    H
ATOM   2460  HZ3 LYS A 154     -11.180 -20.397 137.767  1.00  0.00      A    H
ATOM   2461  C   LYS A 154      -7.715 -14.251 139.214  1.00  0.00      A    C
ATOM   2462  O   LYS A 154      -6.583 -14.454 139.652  1.00  0.00      A    O
ATOM   2463  N   ASN A 155      -7.938 -13.655 138.027  1.00  0.00      A    N
ATOM   2464  HN  ASN A 155      -8.866 -13.566 137.666  1.00  0.00      A    H
ATOM   2465  CA  ASN A 155      -6.895 -13.093 137.165  1.00  0.00      A    C
ATOM   2466  HA  ASN A 155      -6.193 -13.906 137.012  1.00  0.00      A    H
ATOM   2467  CB  ASN A 155      -7.454 -12.687 135.775  1.00  0.00      A    C
ATOM   2468  HB1 ASN A 155      -6.632 -12.200 135.207  1.00  0.00      A    H
ATOM   2469  HB2 ASN A 155      -7.764 -13.587 135.206  1.00  0.00      A    H
ATOM   2470  CG  ASN A 155      -8.622 -11.696 135.755  1.00  0.00      A    C
ATOM   2471  OD1 ASN A 155      -9.722 -12.019 136.188  1.00  0.00      A    O
ATOM   2472  ND2 ASN A 155      -8.390 -10.488 135.238  1.00  0.00      A    N
ATOM   2473 HD21 ASN A 155      -9.146  -9.839 135.235  1.00  0.00      A    H
ATOM   2474 HD22 ASN A 155      -7.483 -10.256 134.902  1.00  0.00      A    H
ATOM   2475  C   ASN A 155      -6.126 -11.928 137.814  1.00  0.00      A    C
ATOM   2476  O   ASN A 155      -4.937 -11.780 137.553  1.00  0.00      A    O
ATOM   2477  N   ARG A 156      -6.781 -11.141 138.686  1.00  0.00      A    N
ATOM   2478  HN  ARG A 156      -7.734 -11.355 138.888  1.00  0.00      A    H
ATOM   2479  CA  ARG A 156      -6.209  -9.983 139.372  1.00  0.00      A    C
ATOM   2480  HA  ARG A 156      -5.324  -9.682 138.824  1.00  0.00      A    H
ATOM   2481  CB  ARG A 156      -7.251  -8.839 139.387  1.00  0.00      A    C
ATOM   2482  HB1 ARG A 156      -8.158  -9.245 139.896  1.00  0.00      A    H
ATOM   2483  HB2 ARG A 156      -6.884  -8.010 140.031  1.00  0.00      A    H
ATOM   2484  CG  ARG A 156      -7.627  -8.358 137.975  1.00  0.00      A    C
ATOM   2485  HG1 ARG A 156      -6.741  -8.475 137.314  1.00  0.00      A    H
ATOM   2486  HG2 ARG A 156      -8.404  -9.038 137.556  1.00  0.00      A    H
ATOM   2487  CD  ARG A 156      -8.183  -6.927 137.944  1.00  0.00      A    C
ATOM   2488  HD1 ARG A 156      -7.594  -6.286 138.640  1.00  0.00      A    H
ATOM   2489  HD2 ARG A 156      -8.127  -6.489 136.920  1.00  0.00      A    H
ATOM   2490  NE  ARG A 156      -9.599  -6.872 138.338  1.00  0.00      A    N
ATOM   2491  HE  ARG A 156     -10.209  -7.339 137.688  1.00  0.00      A    H
ATOM   2492  CZ  ARG A 156     -10.104  -6.280 139.435  1.00  0.00      A    C
ATOM   2493  NH1 ARG A 156      -9.319  -5.728 140.368  1.00  0.00      A    N
ATOM   2494 HH11 ARG A 156      -9.712  -5.320 141.180  1.00  0.00      A    H
ATOM   2495 HH12 ARG A 156      -8.333  -5.875 140.262  1.00  0.00      A    H
ATOM   2496  NH2 ARG A 156     -11.430  -6.232 139.604  1.00  0.00      A    N
ATOM   2497 HH21 ARG A 156     -11.813  -5.724 140.362  1.00  0.00      A    H
ATOM   2498 HH22 ARG A 156     -11.990  -6.533 138.843  1.00  0.00      A    H
ATOM   2499  C   ARG A 156      -5.750 -10.302 140.808  1.00  0.00      A    C
ATOM   2500  O   ARG A 156      -5.559  -9.375 141.593  1.00  0.00      A    O
ATOM   2501  N   VAL A 157      -5.530 -11.584 141.153  1.00  0.00      A    N
ATOM   2502  HN  VAL A 157      -5.760 -12.329 140.532  1.00  0.00      A    H
ATOM   2503  CA  VAL A 157      -4.951 -12.015 142.429  1.00  0.00      A    C
ATOM   2504  HA  VAL A 157      -4.458 -11.168 142.888  1.00  0.00      A    H
ATOM   2505  CB  VAL A 157      -6.024 -12.420 143.475  1.00  0.00      A    C
ATOM   2506  HB  VAL A 157      -6.478 -13.384 143.137  1.00  0.00      A    H
ATOM   2507  CG1 VAL A 157      -5.386 -12.622 144.862  1.00  0.00      A    C
ATOM   2508 HG11 VAL A 157      -6.166 -12.873 145.612  1.00  0.00      A    H
ATOM   2509 HG12 VAL A 157      -4.651 -13.454 144.858  1.00  0.00      A    H
ATOM   2510 HG13 VAL A 157      -4.873 -11.695 145.197  1.00  0.00      A    H
ATOM   2511  CG2 VAL A 157      -7.173 -11.402 143.584  1.00  0.00      A    C
ATOM   2512 HG21 VAL A 157      -7.896 -11.709 144.369  1.00  0.00      A    H
ATOM   2513 HG22 VAL A 157      -6.780 -10.396 143.844  1.00  0.00      A    H
ATOM   2514 HG23 VAL A 157      -7.731 -11.321 142.628  1.00  0.00      A    H
ATOM   2515  C   VAL A 157      -3.878 -13.072 142.143  1.00  0.00      A    C
ATOM   2516  O   VAL A 157      -4.172 -14.261 142.023  1.00  0.00      A    O
ATOM   2517  N   ILE A 158      -2.634 -12.596 142.018  1.00  0.00      A    N
ATOM   2518  HN  ILE A 158      -2.492 -11.613 142.113  1.00  0.00      A    H
ATOM   2519  CA  ILE A 158      -1.416 -13.352 141.752  1.00  0.00      A    C
ATOM   2520  HA  ILE A 158      -1.701 -14.357 141.466  1.00  0.00      A    H
ATOM   2521  CB  ILE A 158      -0.553 -12.538 140.734  1.00  0.00      A    C
ATOM   2522  HB  ILE A 158      -0.338 -11.573 141.259  1.00  0.00      A    H
ATOM   2523  CG2 ILE A 158       0.748 -13.271 140.348  1.00  0.00      A    C
ATOM   2524 HG21 ILE A 158       1.408 -12.607 139.752  1.00  0.00      A    H
ATOM   2525 HG22 ILE A 158       1.311 -13.581 141.253  1.00  0.00      A    H
ATOM   2526 HG23 ILE A 158       0.530 -14.176 139.743  1.00  0.00      A    H
ATOM   2527  CG1 ILE A 158      -1.333 -12.156 139.448  1.00  0.00      A    C
ATOM   2528 HG11 ILE A 158      -0.687 -12.313 138.555  1.00  0.00      A    H
ATOM   2529 HG12 ILE A 158      -2.210 -12.835 139.343  1.00  0.00      A    H
ATOM   2530  CD  ILE A 158      -1.848 -10.709 139.443  1.00  0.00      A    C
ATOM   2531  HD1 ILE A 158      -2.445 -10.515 138.526  1.00  0.00      A    H
ATOM   2532  HD2 ILE A 158      -2.496 -10.520 140.326  1.00  0.00      A    H
ATOM   2533  HD3 ILE A 158      -1.005  -9.986 139.463  1.00  0.00      A    H
ATOM   2534  C   ILE A 158      -0.652 -13.468 143.081  1.00  0.00      A    C
ATOM   2535  O   ILE A 158      -0.620 -12.516 143.858  1.00  0.00      A    O
ATOM   2536  N   GLY A 159       0.004 -14.609 143.324  1.00  0.00      A    N
ATOM   2537  HN  GLY A 159      -0.201 -15.442 142.811  1.00  0.00      A    H
ATOM   2538  CA  GLY A 159       1.050 -14.731 144.335  1.00  0.00      A    C
ATOM   2539  HA1 GLY A 159       0.853 -15.613 144.928  1.00  0.00      A    H
ATOM   2540  HA2 GLY A 159       1.092 -13.813 144.905  1.00  0.00      A    H
ATOM   2541  C   GLY A 159       2.393 -14.917 143.647  1.00  0.00      A    C
ATOM   2542  O   GLY A 159       2.463 -15.595 142.625  1.00  0.00      A    O
ATOM   2543  N   SER A 160       3.462 -14.342 144.220  1.00  0.00      A    N
ATOM   2544  HN  SER A 160       3.355 -13.786 145.044  1.00  0.00      A    H
ATOM   2545  CA  SER A 160       4.844 -14.447 143.741  1.00  0.00      A    C
ATOM   2546  HA  SER A 160       4.834 -13.977 142.767  1.00  0.00      A    H
ATOM   2547  CB  SER A 160       5.777 -13.610 144.638  1.00  0.00      A    C
ATOM   2548  HB1 SER A 160       6.779 -13.571 144.154  1.00  0.00      A    H
ATOM   2549  HB2 SER A 160       5.408 -12.562 144.711  1.00  0.00      A    H
ATOM   2550  OG  SER A 160       5.931 -14.171 145.926  1.00  0.00      A    O
ATOM   2551  HG1 SER A 160       6.684 -13.730 146.339  1.00  0.00      A    H
ATOM   2552  C   SER A 160       5.334 -15.896 143.546  1.00  0.00      A    C
ATOM   2553  O   SER A 160       6.083 -16.155 142.604  1.00  0.00      A    O
ATOM   2554  N   GLY A 161       4.822 -16.825 144.376  1.00  0.00      A    N
ATOM   2555  HN  GLY A 161       4.365 -16.505 145.205  1.00  0.00      A    H
ATOM   2556  CA  GLY A 161       4.861 -18.270 144.196  1.00  0.00      A    C
ATOM   2557  HA1 GLY A 161       4.259 -18.481 143.322  1.00  0.00      A    H
ATOM   2558  HA2 GLY A 161       4.481 -18.702 145.112  1.00  0.00      A    H
ATOM   2559  C   GLY A 161       6.260 -18.834 143.954  1.00  0.00      A    C
ATOM   2560  O   GLY A 161       7.202 -18.501 144.673  1.00  0.00      A    O
ATOM   2561  N   CYS A 162       6.371 -19.696 142.935  1.00  0.00      A    N
ATOM   2562  HN  CYS A 162       5.588 -19.888 142.347  1.00  0.00      A    H
ATOM   2563  CA  CYS A 162       7.588 -20.416 142.586  1.00  0.00      A    C
ATOM   2564  HA  CYS A 162       8.180 -20.434 143.493  1.00  0.00      A    H
ATOM   2565  CB  CYS A 162       7.228 -21.849 142.151  1.00  0.00      A    C
ATOM   2566  HB1 CYS A 162       6.411 -21.770 141.398  1.00  0.00      A    H
ATOM   2567  HB2 CYS A 162       8.090 -22.310 141.621  1.00  0.00      A    H
ATOM   2568  SG  CYS A 162       6.667 -22.833 143.566  1.00  0.00      A    S
ATOM   2569  HG1 CYS A 162       6.375 -23.945 142.890  1.00  0.00      A    H
ATOM   2570  C   CYS A 162       8.425 -19.726 141.494  1.00  0.00      A    C
ATOM   2571  O   CYS A 162       9.298 -20.375 140.919  1.00  0.00      A    O
ATOM   2572  N   ASN A 163       8.233 -18.417 141.228  1.00  0.00      A    N
ATOM   2573  HN  ASN A 163       7.473 -17.906 141.628  1.00  0.00      A    H
ATOM   2574  CA  ASN A 163       9.103 -17.624 140.342  1.00  0.00      A    C
ATOM   2575  HA  ASN A 163       9.200 -18.193 139.424  1.00  0.00      A    H
ATOM   2576  CB  ASN A 163       8.465 -16.236 140.083  1.00  0.00      A    C
ATOM   2577  HB1 ASN A 163       7.378 -16.389 139.903  1.00  0.00      A    H
ATOM   2578  HB2 ASN A 163       8.567 -15.592 140.980  1.00  0.00      A    H
ATOM   2579  CG  ASN A 163       9.049 -15.521 138.853  1.00  0.00      A    C
ATOM   2580  OD1 ASN A 163       8.876 -15.980 137.727  1.00  0.00      A    O
ATOM   2581  ND2 ASN A 163       9.743 -14.398 139.050  1.00  0.00      A    N
ATOM   2582 HD21 ASN A 163      10.107 -13.938 138.245  1.00  0.00      A    H
ATOM   2583 HD22 ASN A 163       9.855 -14.036 139.970  1.00  0.00      A    H
ATOM   2584  C   ASN A 163      10.510 -17.485 140.956  1.00  0.00      A    C
ATOM   2585  O   ASN A 163      11.497 -17.491 140.223  1.00  0.00      A    O
ATOM   2586  N   LEU A 164      10.595 -17.446 142.298  1.00  0.00      A    N
ATOM   2587  HN  LEU A 164       9.767 -17.391 142.852  1.00  0.00      A    H
ATOM   2588  CA  LEU A 164      11.831 -17.477 143.071  1.00  0.00      A    C
ATOM   2589  HA  LEU A 164      12.533 -16.835 142.554  1.00  0.00      A    H
ATOM   2590  CB  LEU A 164      11.512 -16.984 144.502  1.00  0.00      A    C
ATOM   2591  HB1 LEU A 164      11.154 -15.932 144.415  1.00  0.00      A    H
ATOM   2592  HB2 LEU A 164      10.655 -17.568 144.903  1.00  0.00      A    H
ATOM   2593  CG  LEU A 164      12.684 -17.012 145.511  1.00  0.00      A    C
ATOM   2594  HG  LEU A 164      12.938 -17.972 145.626  1.00  0.00      A    H
ATOM   2595  CD1 LEU A 164      13.928 -16.275 145.004  1.00  0.00      A    C
ATOM   2596 HD11 LEU A 164      14.726 -16.279 145.777  1.00  0.00      A    H
ATOM   2597 HD12 LEU A 164      14.327 -16.764 144.089  1.00  0.00      A    H
ATOM   2598 HD13 LEU A 164      13.686 -15.218 144.761  1.00  0.00      A    H
ATOM   2599  CD2 LEU A 164      12.243 -16.425 146.857  1.00  0.00      A    C
ATOM   2600 HD21 LEU A 164      13.080 -16.463 147.587  1.00  0.00      A    H
ATOM   2601 HD22 LEU A 164      11.929 -15.366 146.759  1.00  0.00      A    H
ATOM   2602 HD23 LEU A 164      11.392 -17.005 147.274  1.00  0.00      A    H
ATOM   2603  C   LEU A 164      12.439 -18.893 143.114  1.00  0.00      A    C
ATOM   2604  O   LEU A 164      13.647 -19.021 142.934  1.00  0.00      A    O
ATOM   2605  N   ASP A 165      11.633 -19.950 143.326  1.00  0.00      A    N
ATOM   2606  HN  ASP A 165      10.647 -19.865 143.444  1.00  0.00      A    H
ATOM   2607  CA  ASP A 165      12.103 -21.344 143.408  1.00  0.00      A    C
ATOM   2608  HA  ASP A 165      12.939 -21.348 144.098  1.00  0.00      A    H
ATOM   2609  CB  ASP A 165      10.992 -22.313 143.873  1.00  0.00      A    C
ATOM   2610  HB1 ASP A 165      10.165 -22.302 143.135  1.00  0.00      A    H
ATOM   2611  HB2 ASP A 165      11.381 -23.348 143.944  1.00  0.00      A    H
ATOM   2612  CG  ASP A 165      10.380 -21.954 145.220  1.00  0.00      A    C
ATOM   2613  OD1 ASP A 165       9.705 -20.908 145.259  1.00  0.00      A    O
ATOM   2614  OD2 ASP A 165      10.591 -22.718 146.186  1.00  0.00      A    O
ATOM   2615  C   ASP A 165      12.635 -21.855 142.066  1.00  0.00      A    C
ATOM   2616  O   ASP A 165      13.625 -22.583 142.049  1.00  0.00      A    O
ATOM   2617  N   SER A 166      12.017 -21.431 140.952  1.00  0.00      A    N
ATOM   2618  HN  SER A 166      11.186 -20.877 140.999  1.00  0.00      A    H
ATOM   2619  CA  SER A 166      12.467 -21.717 139.596  1.00  0.00      A    C
ATOM   2620  HA  SER A 166      12.715 -22.770 139.576  1.00  0.00      A    H
ATOM   2621  CB  SER A 166      11.364 -21.339 138.590  1.00  0.00      A    C
ATOM   2622  HB1 SER A 166      10.985 -20.326 138.857  1.00  0.00      A    H
ATOM   2623  HB2 SER A 166      11.784 -21.271 137.561  1.00  0.00      A    H
ATOM   2624  OG  SER A 166      10.307 -22.272 138.667  1.00  0.00      A    O
ATOM   2625  HG1 SER A 166       9.555 -21.887 138.200  1.00  0.00      A    H
ATOM   2626  C   SER A 166      13.752 -20.938 139.271  1.00  0.00      A    C
ATOM   2627  O   SER A 166      14.647 -21.513 138.664  1.00  0.00      A    O
ATOM   2628  N   ALA A 167      13.892 -19.679 139.728  1.00  0.00      A    N
ATOM   2629  HN  ALA A 167      13.144 -19.241 140.226  1.00  0.00      A    H
ATOM   2630  CA  ALA A 167      15.098 -18.858 139.552  1.00  0.00      A    C
ATOM   2631  HA  ALA A 167      15.378 -18.843 138.505  1.00  0.00      A    H
ATOM   2632  CB  ALA A 167      14.807 -17.425 140.018  1.00  0.00      A    C
ATOM   2633  HB1 ALA A 167      13.958 -17.008 139.434  1.00  0.00      A    H
ATOM   2634  HB2 ALA A 167      14.525 -17.404 141.093  1.00  0.00      A    H
ATOM   2635  HB3 ALA A 167      15.685 -16.760 139.869  1.00  0.00      A    H
ATOM   2636  C   ALA A 167      16.316 -19.397 140.318  1.00  0.00      A    C
ATOM   2637  O   ALA A 167      17.434 -19.328 139.809  1.00  0.00      A    O
ATOM   2638  N   ARG A 168      16.089 -19.985 141.504  1.00  0.00      A    N
ATOM   2639  HN  ARG A 168      15.163 -19.951 141.873  1.00  0.00      A    H
ATOM   2640  CA  ARG A 168      17.092 -20.678 142.310  1.00  0.00      A    C
ATOM   2641  HA  ARG A 168      17.999 -20.086 142.304  1.00  0.00      A    H
ATOM   2642  CB  ARG A 168      16.512 -20.931 143.710  1.00  0.00      A    C
ATOM   2643  HB1 ARG A 168      15.483 -21.335 143.556  1.00  0.00      A    H
ATOM   2644  HB2 ARG A 168      17.087 -21.741 144.210  1.00  0.00      A    H
ATOM   2645  CG  ARG A 168      16.429 -19.675 144.583  1.00  0.00      A    C
ATOM   2646  HG1 ARG A 168      17.457 -19.277 144.729  1.00  0.00      A    H
ATOM   2647  HG2 ARG A 168      15.878 -18.883 144.026  1.00  0.00      A    H
ATOM   2648  CD  ARG A 168      15.698 -19.993 145.885  1.00  0.00      A    C
ATOM   2649  HD1 ARG A 168      14.614 -20.142 145.674  1.00  0.00      A    H
ATOM   2650  HD2 ARG A 168      16.099 -20.917 146.364  1.00  0.00      A    H
ATOM   2651  NE  ARG A 168      15.832 -18.929 146.889  1.00  0.00      A    N
ATOM   2652  HE  ARG A 168      16.667 -18.379 146.773  1.00  0.00      A    H
ATOM   2653  CZ  ARG A 168      14.956 -18.677 147.879  1.00  0.00      A    C
ATOM   2654  NH1 ARG A 168      15.213 -17.692 148.747  1.00  0.00      A    N
ATOM   2655 HH11 ARG A 168      14.594 -17.507 149.497  1.00  0.00      A    H
ATOM   2656 HH12 ARG A 168      16.114 -17.259 148.673  1.00  0.00      A    H
ATOM   2657  NH2 ARG A 168      13.828 -19.388 148.020  1.00  0.00      A    N
ATOM   2658 HH21 ARG A 168      13.161 -19.125 148.703  1.00  0.00      A    H
ATOM   2659 HH22 ARG A 168      13.607 -20.026 147.294  1.00  0.00      A    H
ATOM   2660  C   ARG A 168      17.455 -22.043 141.708  1.00  0.00      A    C
ATOM   2661  O   ARG A 168      18.612 -22.448 141.792  1.00  0.00      A    O
ATOM   2662  N   PHE A 169      16.489 -22.734 141.078  1.00  0.00      A    N
ATOM   2663  HN  PHE A 169      15.550 -22.394 141.045  1.00  0.00      A    H
ATOM   2664  CA  PHE A 169      16.695 -24.010 140.397  1.00  0.00      A    C
ATOM   2665  HA  PHE A 169      17.275 -24.627 141.073  1.00  0.00      A    H
ATOM   2666  CB  PHE A 169      15.322 -24.623 140.046  1.00  0.00      A    C
ATOM   2667  HB1 PHE A 169      14.676 -24.610 140.951  1.00  0.00      A    H
ATOM   2668  HB2 PHE A 169      14.804 -24.025 139.266  1.00  0.00      A    H
ATOM   2669  CG  PHE A 169      15.398 -26.068 139.602  1.00  0.00      A    C
ATOM   2670  CD1 PHE A 169      15.514 -26.373 138.232  1.00  0.00      A    C
ATOM   2671  HD1 PHE A 169      15.464 -25.578 137.501  1.00  0.00      A    H
ATOM   2672  CE1 PHE A 169      15.687 -27.706 137.824  1.00  0.00      A    C
ATOM   2673  HE1 PHE A 169      15.802 -27.940 136.775  1.00  0.00      A    H
ATOM   2674  CZ  PHE A 169      15.718 -28.739 138.781  1.00  0.00      A    C
ATOM   2675  HZ  PHE A 169      15.872 -29.761 138.466  1.00  0.00      A    H
ATOM   2676  CD2 PHE A 169      15.398 -27.107 140.556  1.00  0.00      A    C
ATOM   2677  HD2 PHE A 169      15.253 -26.879 141.603  1.00  0.00      A    H
ATOM   2678  CE2 PHE A 169      15.559 -28.441 140.145  1.00  0.00      A    C
ATOM   2679  HE2 PHE A 169      15.559 -29.234 140.879  1.00  0.00      A    H
ATOM   2680  C   PHE A 169      17.537 -23.822 139.123  1.00  0.00      A    C
ATOM   2681  O   PHE A 169      18.422 -24.633 138.859  1.00  0.00      A    O
ATOM   2682  N   ARG A 170      17.293 -22.732 138.373  1.00  0.00      A    N
ATOM   2683  HN  ARG A 170      16.544 -22.132 138.645  1.00  0.00      A    H
ATOM   2684  CA  ARG A 170      18.041 -22.347 137.179  1.00  0.00      A    C
ATOM   2685  HA  ARG A 170      18.200 -23.242 136.589  1.00  0.00      A    H
ATOM   2686  CB  ARG A 170      17.239 -21.304 136.374  1.00  0.00      A    C
ATOM   2687  HB1 ARG A 170      16.945 -20.506 137.097  1.00  0.00      A    H
ATOM   2688  HB2 ARG A 170      17.906 -20.813 135.632  1.00  0.00      A    H
ATOM   2689  CG  ARG A 170      15.973 -21.898 135.719  1.00  0.00      A    C
ATOM   2690  HG1 ARG A 170      16.102 -22.999 135.634  1.00  0.00      A    H
ATOM   2691  HG2 ARG A 170      15.107 -21.750 136.405  1.00  0.00      A    H
ATOM   2692  CD  ARG A 170      15.625 -21.258 134.377  1.00  0.00      A    C
ATOM   2693  HD1 ARG A 170      16.553 -20.861 133.905  1.00  0.00      A    H
ATOM   2694  HD2 ARG A 170      15.157 -21.994 133.682  1.00  0.00      A    H
ATOM   2695  NE  ARG A 170      14.666 -20.151 134.451  1.00  0.00      A    N
ATOM   2696  HE  ARG A 170      14.199 -20.091 135.341  1.00  0.00      A    H
ATOM   2697  CZ  ARG A 170      14.431 -19.299 133.434  1.00  0.00      A    C
ATOM   2698  NH1 ARG A 170      15.152 -19.338 132.302  1.00  0.00      A    N
ATOM   2699 HH11 ARG A 170      14.983 -18.688 131.574  1.00  0.00      A    H
ATOM   2700 HH12 ARG A 170      15.940 -19.957 132.299  1.00  0.00      A    H
ATOM   2701  NH2 ARG A 170      13.445 -18.401 133.545  1.00  0.00      A    N
ATOM   2702 HH21 ARG A 170      13.208 -17.830 132.772  1.00  0.00      A    H
ATOM   2703 HH22 ARG A 170      12.848 -18.485 134.332  1.00  0.00      A    H
ATOM   2704  C   ARG A 170      19.433 -21.782 137.504  1.00  0.00      A    C
ATOM   2705  O   ARG A 170      20.332 -21.916 136.673  1.00  0.00      A    O
ATOM   2706  N   TYR A 171      19.634 -21.215 138.709  1.00  0.00      A    N
ATOM   2707  HN  TYR A 171      18.869 -21.013 139.318  1.00  0.00      A    H
ATOM   2708  CA  TYR A 171      20.947 -20.846 139.240  1.00  0.00      A    C
ATOM   2709  HA  TYR A 171      21.435 -20.258 138.472  1.00  0.00      A    H
ATOM   2710  CB  TYR A 171      20.797 -19.991 140.522  1.00  0.00      A    C
ATOM   2711  HB1 TYR A 171      20.422 -18.982 140.245  1.00  0.00      A    H
ATOM   2712  HB2 TYR A 171      20.049 -20.442 141.210  1.00  0.00      A    H
ATOM   2713  CG  TYR A 171      22.102 -19.779 141.273  1.00  0.00      A    C
ATOM   2714  CD1 TYR A 171      23.154 -19.049 140.680  1.00  0.00      A    C
ATOM   2715  HD1 TYR A 171      22.995 -18.549 139.734  1.00  0.00      A    H
ATOM   2716  CE1 TYR A 171      24.413 -18.990 141.306  1.00  0.00      A    C
ATOM   2717  HE1 TYR A 171      25.225 -18.438 140.856  1.00  0.00      A    H
ATOM   2718  CZ  TYR A 171      24.624 -19.661 142.527  1.00  0.00      A    C
ATOM   2719  OH  TYR A 171      25.855 -19.636 143.111  1.00  0.00      A    O
ATOM   2720  HH  TYR A 171      25.781 -20.081 143.958  1.00  0.00      A    H
ATOM   2721  CD2 TYR A 171      22.303 -20.408 142.520  1.00  0.00      A    C
ATOM   2722  HD2 TYR A 171      21.499 -20.968 142.979  1.00  0.00      A    H
ATOM   2723  CE2 TYR A 171      23.563 -20.352 143.145  1.00  0.00      A    C
ATOM   2724  HE2 TYR A 171      23.717 -20.857 144.087  1.00  0.00      A    H
ATOM   2725  C   TYR A 171      21.821 -22.089 139.483  1.00  0.00      A    C
ATOM   2726  O   TYR A 171      22.964 -22.119 139.031  1.00  0.00      A    O
ATOM   2727  N   LEU A 172      21.284 -23.106 140.174  1.00  0.00      A    N
ATOM   2728  HN  LEU A 172      20.330 -23.089 140.465  1.00  0.00      A    H
ATOM   2729  CA  LEU A 172      22.012 -24.315 140.566  1.00  0.00      A    C
ATOM   2730  HA  LEU A 172      22.986 -23.982 140.900  1.00  0.00      A    H
ATOM   2731  CB  LEU A 172      21.203 -25.034 141.661  1.00  0.00      A    C
ATOM   2732  HB1 LEU A 172      20.172 -25.181 141.265  1.00  0.00      A    H
ATOM   2733  HB2 LEU A 172      21.623 -26.053 141.811  1.00  0.00      A    H
ATOM   2734  CG  LEU A 172      21.116 -24.280 143.005  1.00  0.00      A    C
ATOM   2735  HG  LEU A 172      20.895 -23.326 142.801  1.00  0.00      A    H
ATOM   2736  CD1 LEU A 172      20.005 -24.880 143.875  1.00  0.00      A    C
ATOM   2737 HD11 LEU A 172      19.968 -24.374 144.863  1.00  0.00      A    H
ATOM   2738 HD12 LEU A 172      19.015 -24.760 143.384  1.00  0.00      A    H
ATOM   2739 HD13 LEU A 172      20.183 -25.963 144.047  1.00  0.00      A    H
ATOM   2740  CD2 LEU A 172      22.455 -24.274 143.759  1.00  0.00      A    C
ATOM   2741 HD21 LEU A 172      22.360 -23.708 144.711  1.00  0.00      A    H
ATOM   2742 HD22 LEU A 172      22.788 -25.301 144.011  1.00  0.00      A    H
ATOM   2743 HD23 LEU A 172      23.245 -23.790 143.145  1.00  0.00      A    H
ATOM   2744  C   LEU A 172      22.230 -25.285 139.389  1.00  0.00      A    C
ATOM   2745  O   LEU A 172      23.251 -25.970 139.352  1.00  0.00      A    O
ATOM   2746  N   MET A 173      21.315 -25.304 138.406  1.00  0.00      A    N
ATOM   2747  HN  MET A 173      20.461 -24.796 138.501  1.00  0.00      A    H
ATOM   2748  CA  MET A 173      21.448 -26.032 137.142  1.00  0.00      A    C
ATOM   2749  HA  MET A 173      21.802 -27.028 137.379  1.00  0.00      A    H
ATOM   2750  CB  MET A 173      20.070 -26.027 136.454  1.00  0.00      A    C
ATOM   2751  HB1 MET A 173      19.382 -26.619 137.102  1.00  0.00      A    H
ATOM   2752  HB2 MET A 173      19.668 -24.989 136.440  1.00  0.00      A    H
ATOM   2753  CG  MET A 173      20.015 -26.623 135.034  1.00  0.00      A    C
ATOM   2754  HG1 MET A 173      20.512 -25.943 134.310  1.00  0.00      A    H
ATOM   2755  HG2 MET A 173      20.561 -27.592 135.014  1.00  0.00      A    H
ATOM   2756  SD  MET A 173      18.353 -26.935 134.374  1.00  0.00      A    S
ATOM   2757  CE  MET A 173      17.405 -25.574 135.103  1.00  0.00      A    C
ATOM   2758  HE1 MET A 173      16.338 -25.626 134.799  1.00  0.00      A    H
ATOM   2759  HE2 MET A 173      17.446 -25.609 136.213  1.00  0.00      A    H
ATOM   2760  HE3 MET A 173      17.804 -24.589 134.778  1.00  0.00      A    H
ATOM   2761  C   MET A 173      22.501 -25.367 136.241  1.00  0.00      A    C
ATOM   2762  O   MET A 173      23.293 -26.075 135.622  1.00  0.00      A    O
ATOM   2763  N   GLY A 174      22.540 -24.024 136.210  1.00  0.00      A    N
ATOM   2764  HN  GLY A 174      21.857 -23.499 136.716  1.00  0.00      A    H
ATOM   2765  CA  GLY A 174      23.525 -23.236 135.478  1.00  0.00      A    C
ATOM   2766  HA1 GLY A 174      23.198 -22.207 135.537  1.00  0.00      A    H
ATOM   2767  HA2 GLY A 174      23.557 -23.635 134.473  1.00  0.00      A    H
ATOM   2768  C   GLY A 174      24.937 -23.318 136.063  1.00  0.00      A    C
ATOM   2769  O   GLY A 174      25.906 -23.258 135.308  1.00  0.00      A    O
ATOM   2770  N   GLU A 175      25.055 -23.516 137.386  1.00  0.00      A    N
ATOM   2771  HN  GLU A 175      24.253 -23.518 137.976  1.00  0.00      A    H
ATOM   2772  CA  GLU A 175      26.313 -23.743 138.093  1.00  0.00      A    C
ATOM   2773  HA  GLU A 175      27.020 -22.988 137.773  1.00  0.00      A    H
ATOM   2774  CB  GLU A 175      26.052 -23.587 139.612  1.00  0.00      A    C
ATOM   2775  HB1 GLU A 175      25.544 -22.609 139.779  1.00  0.00      A    H
ATOM   2776  HB2 GLU A 175      25.333 -24.366 139.953  1.00  0.00      A    H
ATOM   2777  CG  GLU A 175      27.298 -23.632 140.532  1.00  0.00      A    C
ATOM   2778  HG1 GLU A 175      28.168 -23.210 139.996  1.00  0.00      A    H
ATOM   2779  HG2 GLU A 175      27.127 -23.053 141.461  1.00  0.00      A    H
ATOM   2780  CD  GLU A 175      27.782 -25.020 140.974  1.00  0.00      A    C
ATOM   2781  OE1 GLU A 175      28.921 -25.069 141.487  1.00  0.00      A    O
ATOM   2782  OE2 GLU A 175      27.018 -25.999 140.821  1.00  0.00      A    O
ATOM   2783  C   GLU A 175      26.917 -25.115 137.735  1.00  0.00      A    C
ATOM   2784  O   GLU A 175      28.122 -25.196 137.499  1.00  0.00      A    O
ATOM   2785  N   ARG A 176      26.084 -26.170 137.641  1.00  0.00      A    N
ATOM   2786  HN  ARG A 176      25.114 -26.036 137.830  1.00  0.00      A    H
ATOM   2787  CA  ARG A 176      26.502 -27.526 137.275  1.00  0.00      A    C
ATOM   2788  HA  ARG A 176      27.384 -27.765 137.857  1.00  0.00      A    H
ATOM   2789  CB  ARG A 176      25.350 -28.521 137.546  1.00  0.00      A    C
ATOM   2790  HB1 ARG A 176      24.410 -28.010 137.227  1.00  0.00      A    H
ATOM   2791  HB2 ARG A 176      25.458 -29.406 136.881  1.00  0.00      A    H
ATOM   2792  CG  ARG A 176      25.203 -28.945 139.019  1.00  0.00      A    C
ATOM   2793  HG1 ARG A 176      26.207 -29.220 139.410  1.00  0.00      A    H
ATOM   2794  HG2 ARG A 176      24.879 -28.064 139.619  1.00  0.00      A    H
ATOM   2795  CD  ARG A 176      24.164 -30.068 139.174  1.00  0.00      A    C
ATOM   2796  HD1 ARG A 176      23.142 -29.649 139.029  1.00  0.00      A    H
ATOM   2797  HD2 ARG A 176      24.326 -30.881 138.428  1.00  0.00      A    H
ATOM   2798  NE  ARG A 176      24.217 -30.715 140.495  1.00  0.00      A    N
ATOM   2799  HE  ARG A 176      24.465 -30.081 141.236  1.00  0.00      A    H
ATOM   2800  CZ  ARG A 176      23.971 -32.015 140.753  1.00  0.00      A    C
ATOM   2801  NH1 ARG A 176      23.681 -32.893 139.783  1.00  0.00      A    N
ATOM   2802 HH11 ARG A 176      23.479 -33.838 140.002  1.00  0.00      A    H
ATOM   2803 HH12 ARG A 176      23.548 -32.513 138.865  1.00  0.00      A    H
ATOM   2804  NH2 ARG A 176      24.014 -32.459 142.016  1.00  0.00      A    N
ATOM   2805 HH21 ARG A 176      23.920 -33.427 142.203  1.00  0.00      A    H
ATOM   2806 HH22 ARG A 176      24.348 -31.826 142.702  1.00  0.00      A    H
ATOM   2807  C   ARG A 176      26.905 -27.651 135.792  1.00  0.00      A    C
ATOM   2808  O   ARG A 176      27.822 -28.410 135.483  1.00  0.00      A    O
ATOM   2809  N   LEU A 177      26.228 -26.929 134.883  1.00  0.00      A    N
ATOM   2810  HN  LEU A 177      25.530 -26.272 135.162  1.00  0.00      A    H
ATOM   2811  CA  LEU A 177      26.427 -27.018 133.433  1.00  0.00      A    C
ATOM   2812  HA  LEU A 177      26.845 -28.000 133.253  1.00  0.00      A    H
ATOM   2813  CB  LEU A 177      25.053 -26.794 132.747  1.00  0.00      A    C
ATOM   2814  HB1 LEU A 177      24.449 -26.146 133.423  1.00  0.00      A    H
ATOM   2815  HB2 LEU A 177      25.206 -26.207 131.814  1.00  0.00      A    H
ATOM   2816  CG  LEU A 177      24.221 -28.066 132.434  1.00  0.00      A    C
ATOM   2817  HG  LEU A 177      24.526 -28.345 131.523  1.00  0.00      A    H
ATOM   2818  CD1 LEU A 177      24.493 -29.286 133.334  1.00  0.00      A    C
ATOM   2819 HD11 LEU A 177      23.819 -30.127 133.065  1.00  0.00      A    H
ATOM   2820 HD12 LEU A 177      25.543 -29.630 133.220  1.00  0.00      A    H
ATOM   2821 HD13 LEU A 177      24.321 -29.032 134.402  1.00  0.00      A    H
ATOM   2822  CD2 LEU A 177      22.722 -27.737 132.438  1.00  0.00      A    C
ATOM   2823 HD21 LEU A 177      22.127 -28.644 132.195  1.00  0.00      A    H
ATOM   2824 HD22 LEU A 177      22.386 -27.369 133.428  1.00  0.00      A    H
ATOM   2825 HD23 LEU A 177      22.493 -26.958 131.679  1.00  0.00      A    H
ATOM   2826  C   LEU A 177      27.427 -25.981 132.893  1.00  0.00      A    C
ATOM   2827  O   LEU A 177      27.909 -26.161 131.775  1.00  0.00      A    O
ATOM   2828  N   GLY A 178      27.752 -24.918 133.647  1.00  0.00      A    N
ATOM   2829  HN  GLY A 178      27.410 -24.837 134.582  1.00  0.00      A    H
ATOM   2830  CA  GLY A 178      28.606 -23.819 133.187  1.00  0.00      A    C
ATOM   2831  HA1 GLY A 178      29.468 -24.269 132.714  1.00  0.00      A    H
ATOM   2832  HA2 GLY A 178      28.840 -23.214 134.052  1.00  0.00      A    H
ATOM   2833  C   GLY A 178      27.911 -22.919 132.153  1.00  0.00      A    C
ATOM   2834  O   GLY A 178      28.544 -22.477 131.195  1.00  0.00      A    O
ATOM   2835  N   VAL A 179      26.600 -22.703 132.333  1.00  0.00      A    N
ATOM   2836  HN  VAL A 179      26.171 -23.077 133.151  1.00  0.00      A    H
ATOM   2837  CA  VAL A 179      25.690 -21.967 131.457  1.00  0.00      A    C
ATOM   2838  HA  VAL A 179      26.267 -21.450 130.701  1.00  0.00      A    H
ATOM   2839  CB  VAL A 179      24.710 -22.979 130.788  1.00  0.00      A    C
ATOM   2840  HB  VAL A 179      24.221 -23.566 131.604  1.00  0.00      A    H
ATOM   2841  CG1 VAL A 179      23.596 -22.312 129.962  1.00  0.00      A    C
ATOM   2842 HG11 VAL A 179      22.957 -23.084 129.481  1.00  0.00      A    H
ATOM   2843 HG12 VAL A 179      22.936 -21.685 130.596  1.00  0.00      A    H
ATOM   2844 HG13 VAL A 179      24.029 -21.676 129.160  1.00  0.00      A    H
ATOM   2845  CG2 VAL A 179      25.439 -24.001 129.897  1.00  0.00      A    C
ATOM   2846 HG21 VAL A 179      24.712 -24.681 129.404  1.00  0.00      A    H
ATOM   2847 HG22 VAL A 179      26.024 -23.483 129.107  1.00  0.00      A    H
ATOM   2848 HG23 VAL A 179      26.135 -24.628 130.492  1.00  0.00      A    H
ATOM   2849  C   VAL A 179      24.992 -20.899 132.315  1.00  0.00      A    C
ATOM   2850  O   VAL A 179      24.681 -21.160 133.478  1.00  0.00      A    O
ATOM   2851  N   HSD A 180      24.715 -19.705 131.755  1.00  0.00      A    N
ATOM   2852  HN  HSD A 180      25.003 -19.481 130.825  1.00  0.00      A    H
ATOM   2853  CA  HSD A 180      23.975 -18.645 132.454  1.00  0.00      A    C
ATOM   2854  HA  HSD A 180      24.440 -18.482 133.419  1.00  0.00      A    H
ATOM   2855  CB  HSD A 180      23.972 -17.344 131.616  1.00  0.00      A    C
ATOM   2856  HB1 HSD A 180      25.000 -17.154 131.238  1.00  0.00      A    H
ATOM   2857  HB2 HSD A 180      23.322 -17.478 130.724  1.00  0.00      A    H
ATOM   2858  ND1 HSD A 180      22.180 -15.890 132.734  1.00  0.00      A    N
ATOM   2859  HD1 HSD A 180      21.416 -16.520 132.591  1.00  0.00      A    H
ATOM   2860  CG  HSD A 180      23.513 -16.111 132.371  1.00  0.00      A    C
ATOM   2861  CE1 HSD A 180      22.175 -14.744 133.400  1.00  0.00      A    C
ATOM   2862  HE1 HSD A 180      21.278 -14.295 133.835  1.00  0.00      A    H
ATOM   2863  NE2 HSD A 180      23.387 -14.199 133.490  1.00  0.00      A    N
ATOM   2864  CD2 HSD A 180      24.262 -15.048 132.832  1.00  0.00      A    C
ATOM   2865  HD2 HSD A 180      25.318 -14.841 132.706  1.00  0.00      A    H
ATOM   2866  C   HSD A 180      22.523 -19.116 132.714  1.00  0.00      A    C
ATOM   2867  O   HSD A 180      21.935 -19.710 131.808  1.00  0.00      A    O
ATOM   2868  N   PRO A 181      21.936 -18.868 133.909  1.00  0.00      A    N
ATOM   2869  CD  PRO A 181      22.633 -18.296 135.066  1.00  0.00      A    C
ATOM   2870  HD1 PRO A 181      23.003 -19.315 134.809  1.00  0.00      A    H
ATOM   2871  HD2 PRO A 181      23.485 -17.628 135.331  1.00  0.00      A    H
ATOM   2872  CA  PRO A 181      20.542 -19.206 134.265  1.00  0.00      A    C
ATOM   2873  HA  PRO A 181      20.513 -20.268 134.479  1.00  0.00      A    H
ATOM   2874  CB  PRO A 181      20.286 -18.468 135.583  1.00  0.00      A    C
ATOM   2875  HB1 PRO A 181      20.651 -19.095 136.427  1.00  0.00      A    H
ATOM   2876  HB2 PRO A 181      19.213 -18.237 135.744  1.00  0.00      A    H
ATOM   2877  CG  PRO A 181      21.654 -18.375 136.226  1.00  0.00      A    C
ATOM   2878  HG1 PRO A 181      21.607 -18.250 137.326  1.00  0.00      A    H
ATOM   2879  HG2 PRO A 181      22.212 -17.520 135.779  1.00  0.00      A    H
ATOM   2880  C   PRO A 181      19.438 -18.867 133.240  1.00  0.00      A    C
ATOM   2881  O   PRO A 181      18.420 -19.550 133.213  1.00  0.00      A    O
ATOM   2882  N   LEU A 182      19.650 -17.855 132.380  1.00  0.00      A    N
ATOM   2883  HN  LEU A 182      20.482 -17.312 132.469  1.00  0.00      A    H
ATOM   2884  CA  LEU A 182      18.771 -17.435 131.282  1.00  0.00      A    C
ATOM   2885  HA  LEU A 182      17.794 -17.282 131.723  1.00  0.00      A    H
ATOM   2886  CB  LEU A 182      19.378 -16.143 130.661  1.00  0.00      A    C
ATOM   2887  HB1 LEU A 182      20.242 -15.846 131.299  1.00  0.00      A    H
ATOM   2888  HB2 LEU A 182      19.803 -16.387 129.662  1.00  0.00      A    H
ATOM   2889  CG  LEU A 182      18.466 -14.907 130.525  1.00  0.00      A    C
ATOM   2890  HG  LEU A 182      17.794 -15.118 129.815  1.00  0.00      A    H
ATOM   2891  CD1 LEU A 182      17.684 -14.587 131.805  1.00  0.00      A    C
ATOM   2892 HD11 LEU A 182      17.080 -13.664 131.672  1.00  0.00      A    H
ATOM   2893 HD12 LEU A 182      16.995 -15.420 132.062  1.00  0.00      A    H
ATOM   2894 HD13 LEU A 182      18.377 -14.429 132.659  1.00  0.00      A    H
ATOM   2895  CD2 LEU A 182      19.322 -13.686 130.140  1.00  0.00      A    C
ATOM   2896 HD21 LEU A 182      18.680 -12.787 130.019  1.00  0.00      A    H
ATOM   2897 HD22 LEU A 182      20.080 -13.456 130.916  1.00  0.00      A    H
ATOM   2898 HD23 LEU A 182      19.850 -13.868 129.179  1.00  0.00      A    H
ATOM   2899  C   LEU A 182      18.625 -18.515 130.191  1.00  0.00      A    C
ATOM   2900  O   LEU A 182      17.534 -18.689 129.650  1.00  0.00      A    O
ATOM   2901  N   SER A 183      19.720 -19.230 129.885  1.00  0.00      A    N
ATOM   2902  HN  SER A 183      20.572 -19.070 130.383  1.00  0.00      A    H
ATOM   2903  CA  SER A 183      19.812 -20.268 128.855  1.00  0.00      A    C
ATOM   2904  HA  SER A 183      19.032 -20.034 128.142  1.00  0.00      A    H
ATOM   2905  CB  SER A 183      21.251 -20.251 128.305  1.00  0.00      A    C
ATOM   2906  HB1 SER A 183      21.948 -20.118 129.164  1.00  0.00      A    H
ATOM   2907  HB2 SER A 183      21.497 -21.229 127.832  1.00  0.00      A    H
ATOM   2908  OG  SER A 183      21.400 -19.175 127.405  1.00  0.00      A    O
ATOM   2909  HG1 SER A 183      22.347 -19.058 127.257  1.00  0.00      A    H
ATOM   2910  C   SER A 183      19.523 -21.678 129.404  1.00  0.00      A    C
ATOM   2911  O   SER A 183      19.329 -22.607 128.620  1.00  0.00      A    O
ATOM   2912  N   CYS A 184      19.448 -21.830 130.734  1.00  0.00      A    N
ATOM   2913  HN  CYS A 184      19.751 -21.105 131.350  1.00  0.00      A    H
ATOM   2914  CA  CYS A 184      18.936 -23.023 131.400  1.00  0.00      A    C
ATOM   2915  HA  CYS A 184      19.135 -23.875 130.760  1.00  0.00      A    H
ATOM   2916  CB  CYS A 184      19.542 -23.109 132.811  1.00  0.00      A    C
ATOM   2917  HB1 CYS A 184      19.318 -22.147 133.326  1.00  0.00      A    H
ATOM   2918  HB2 CYS A 184      19.023 -23.899 133.397  1.00  0.00      A    H
ATOM   2919  SG  CYS A 184      21.331 -23.359 132.698  1.00  0.00      A    S
ATOM   2920  HG1 CYS A 184      21.586 -23.325 134.007  1.00  0.00      A    H
ATOM   2921  C   CYS A 184      17.413 -22.877 131.523  1.00  0.00      A    C
ATOM   2922  O   CYS A 184      16.898 -21.765 131.633  1.00  0.00      A    O
ATOM   2923  N   HSD A 185      16.694 -24.005 131.476  1.00  0.00      A    N
ATOM   2924  HN  HSD A 185      17.167 -24.879 131.376  1.00  0.00      A    H
ATOM   2925  CA  HSD A 185      15.239 -24.092 131.559  1.00  0.00      A    C
ATOM   2926  HA  HSD A 185      14.860 -23.184 132.012  1.00  0.00      A    H
ATOM   2927  CB  HSD A 185      14.583 -24.160 130.169  1.00  0.00      A    C
ATOM   2928  HB1 HSD A 185      14.981 -25.043 129.623  1.00  0.00      A    H
ATOM   2929  HB2 HSD A 185      13.488 -24.320 130.282  1.00  0.00      A    H
ATOM   2930  ND1 HSD A 185      15.863 -22.827 128.425  1.00  0.00      A    N
ATOM   2931  HD1 HSD A 185      16.455 -23.573 128.118  1.00  0.00      A    H
ATOM   2932  CG  HSD A 185      14.826 -22.926 129.337  1.00  0.00      A    C
ATOM   2933  CE1 HSD A 185      15.847 -21.580 127.947  1.00  0.00      A    C
ATOM   2934  HE1 HSD A 185      16.558 -21.201 127.208  1.00  0.00      A    H
ATOM   2935  NE2 HSD A 185      14.870 -20.837 128.454  1.00  0.00      A    N
ATOM   2936  CD2 HSD A 185      14.213 -21.693 129.340  1.00  0.00      A    C
ATOM   2937  HD2 HSD A 185      13.374 -21.340 129.927  1.00  0.00      A    H
ATOM   2938  C   HSD A 185      14.874 -25.247 132.481  1.00  0.00      A    C
ATOM   2939  O   HSD A 185      15.430 -26.335 132.355  1.00  0.00      A    O
ATOM   2940  N   GLY A 186      13.969 -24.987 133.429  1.00  0.00      A    N
ATOM   2941  HN  GLY A 186      13.546 -24.082 133.461  1.00  0.00      A    H
ATOM   2942  CA  GLY A 186      13.528 -25.922 134.448  1.00  0.00      A    C
ATOM   2943  HA1 GLY A 186      14.380 -26.212 135.048  1.00  0.00      A    H
ATOM   2944  HA2 GLY A 186      13.018 -26.749 133.973  1.00  0.00      A    H
ATOM   2945  C   GLY A 186      12.532 -25.215 135.354  1.00  0.00      A    C
ATOM   2946  O   GLY A 186      12.689 -24.033 135.668  1.00  0.00      A    O
ATOM   2947  N   TRP A 187      11.488 -25.957 135.735  1.00  0.00      A    N
ATOM   2948  HN  TRP A 187      11.510 -26.948 135.626  1.00  0.00      A    H
ATOM   2949  CA  TRP A 187      10.268 -25.431 136.320  1.00  0.00      A    C
ATOM   2950  HA  TRP A 187      10.425 -24.382 136.543  1.00  0.00      A    H
ATOM   2951  CB  TRP A 187       9.131 -25.618 135.298  1.00  0.00      A    C
ATOM   2952  HB1 TRP A 187       9.172 -26.668 134.931  1.00  0.00      A    H
ATOM   2953  HB2 TRP A 187       8.147 -25.490 135.800  1.00  0.00      A    H
ATOM   2954  CG  TRP A 187       9.228 -24.723 134.101  1.00  0.00      A    C
ATOM   2955  CD1 TRP A 187       9.932 -24.972 132.973  1.00  0.00      A    C
ATOM   2956  HD1 TRP A 187      10.461 -25.892 132.760  1.00  0.00      A    H
ATOM   2957  NE1 TRP A 187       9.835 -23.890 132.122  1.00  0.00      A    N
ATOM   2958  HE1 TRP A 187      10.253 -23.858 131.240  1.00  0.00      A    H
ATOM   2959  CE2 TRP A 187       9.041 -22.894 132.651  1.00  0.00      A    C
ATOM   2960  CD2 TRP A 187       8.618 -23.414 133.913  1.00  0.00      A    C
ATOM   2961  CE3 TRP A 187       7.742 -22.614 134.680  1.00  0.00      A    C
ATOM   2962  HE3 TRP A 187       7.377 -22.933 135.647  1.00  0.00      A    H
ATOM   2963  CZ3 TRP A 187       7.316 -21.358 134.211  1.00  0.00      A    C
ATOM   2964  HZ3 TRP A 187       6.631 -20.772 134.808  1.00  0.00      A    H
ATOM   2965  CZ2 TRP A 187       8.641 -21.629 132.188  1.00  0.00      A    C
ATOM   2966  HZ2 TRP A 187       8.989 -21.251 131.239  1.00  0.00      A    H
ATOM   2967  CH2 TRP A 187       7.774 -20.856 132.979  1.00  0.00      A    C
ATOM   2968  HH2 TRP A 187       7.456 -19.877 132.650  1.00  0.00      A    H
ATOM   2969  C   TRP A 187       9.994 -26.130 137.646  1.00  0.00      A    C
ATOM   2970  O   TRP A 187       9.773 -27.340 137.675  1.00  0.00      A    O
ATOM   2971  N   VAL A 188       9.986 -25.344 138.731  1.00  0.00      A    N
ATOM   2972  HN  VAL A 188      10.314 -24.404 138.685  1.00  0.00      A    H
ATOM   2973  CA  VAL A 188       9.517 -25.755 140.048  1.00  0.00      A    C
ATOM   2974  HA  VAL A 188       9.464 -26.835 140.099  1.00  0.00      A    H
ATOM   2975  CB  VAL A 188      10.434 -25.175 141.155  1.00  0.00      A    C
ATOM   2976  HB  VAL A 188      10.381 -24.061 141.087  1.00  0.00      A    H
ATOM   2977  CG1 VAL A 188       9.964 -25.612 142.555  1.00  0.00      A    C
ATOM   2978 HG11 VAL A 188      10.654 -25.220 143.333  1.00  0.00      A    H
ATOM   2979 HG12 VAL A 188       8.950 -25.224 142.787  1.00  0.00      A    H
ATOM   2980 HG13 VAL A 188       9.948 -26.720 142.636  1.00  0.00      A    H
ATOM   2981  CG2 VAL A 188      11.898 -25.610 140.950  1.00  0.00      A    C
ATOM   2982 HG21 VAL A 188      12.541 -25.223 141.769  1.00  0.00      A    H
ATOM   2983 HG22 VAL A 188      11.978 -26.719 140.936  1.00  0.00      A    H
ATOM   2984 HG23 VAL A 188      12.303 -25.220 139.993  1.00  0.00      A    H
ATOM   2985  C   VAL A 188       8.083 -25.217 140.164  1.00  0.00      A    C
ATOM   2986  O   VAL A 188       7.844 -24.021 139.998  1.00  0.00      A    O
ATOM   2987  N   LEU A 189       7.139 -26.134 140.400  1.00  0.00      A    N
ATOM   2988  HN  LEU A 189       7.427 -27.080 140.534  1.00  0.00      A    H
ATOM   2989  CA  LEU A 189       5.695 -25.927 140.491  1.00  0.00      A    C
ATOM   2990  HA  LEU A 189       5.509 -24.869 140.360  1.00  0.00      A    H
ATOM   2991  CB  LEU A 189       5.012 -26.802 139.406  1.00  0.00      A    C
ATOM   2992  HB1 LEU A 189       5.675 -27.679 139.225  1.00  0.00      A    H
ATOM   2993  HB2 LEU A 189       4.063 -27.213 139.817  1.00  0.00      A    H
ATOM   2994  CG  LEU A 189       4.751 -26.096 138.057  1.00  0.00      A    C
ATOM   2995  HG  LEU A 189       4.179 -25.301 138.259  1.00  0.00      A    H
ATOM   2996  CD1 LEU A 189       6.020 -25.550 137.394  1.00  0.00      A    C
ATOM   2997 HD11 LEU A 189       5.781 -25.097 136.408  1.00  0.00      A    H
ATOM   2998 HD12 LEU A 189       6.490 -24.771 138.031  1.00  0.00      A    H
ATOM   2999 HD13 LEU A 189       6.759 -26.363 137.231  1.00  0.00      A    H
ATOM   3000  CD2 LEU A 189       4.011 -27.044 137.100  1.00  0.00      A    C
ATOM   3001 HD21 LEU A 189       3.804 -26.534 136.134  1.00  0.00      A    H
ATOM   3002 HD22 LEU A 189       4.608 -27.952 136.880  1.00  0.00      A    H
ATOM   3003 HD23 LEU A 189       3.041 -27.361 137.540  1.00  0.00      A    H
ATOM   3004  C   LEU A 189       5.211 -26.313 141.899  1.00  0.00      A    C
ATOM   3005  O   LEU A 189       5.990 -26.778 142.731  1.00  0.00      A    O
ATOM   3006  N   GLY A 190       3.910 -26.123 142.163  1.00  0.00      A    N
ATOM   3007  HN  GLY A 190       3.315 -25.709 141.476  1.00  0.00      A    H
ATOM   3008  CA  GLY A 190       3.265 -26.485 143.420  1.00  0.00      A    C
ATOM   3009  HA1 GLY A 190       3.759 -27.374 143.788  1.00  0.00      A    H
ATOM   3010  HA2 GLY A 190       2.211 -26.615 143.217  1.00  0.00      A    H
ATOM   3011  C   GLY A 190       3.409 -25.394 144.475  1.00  0.00      A    C
ATOM   3012  O   GLY A 190       3.419 -24.206 144.149  1.00  0.00      A    O
ATOM   3013  N   GLU A 191       3.493 -25.804 145.749  1.00  0.00      A    N
ATOM   3014  HN  GLU A 191       3.396 -26.766 145.990  1.00  0.00      A    H
ATOM   3015  CA  GLU A 191       3.727 -24.926 146.891  1.00  0.00      A    C
ATOM   3016  HA  GLU A 191       2.977 -24.145 146.889  1.00  0.00      A    H
ATOM   3017  CB  GLU A 191       3.678 -25.759 148.196  1.00  0.00      A    C
ATOM   3018  HB1 GLU A 191       2.695 -26.282 148.237  1.00  0.00      A    H
ATOM   3019  HB2 GLU A 191       4.449 -26.561 148.161  1.00  0.00      A    H
ATOM   3020  CG  GLU A 191       3.851 -24.939 149.503  1.00  0.00      A    C
ATOM   3021  HG1 GLU A 191       4.631 -24.170 149.355  1.00  0.00      A    H
ATOM   3022  HG2 GLU A 191       2.902 -24.445 149.791  1.00  0.00      A    H
ATOM   3023  CD  GLU A 191       4.328 -25.714 150.735  1.00  0.00      A    C
ATOM   3024  OE1 GLU A 191       4.312 -25.096 151.820  1.00  0.00      A    O
ATOM   3025  OE2 GLU A 191       4.751 -26.881 150.591  1.00  0.00      A    O
ATOM   3026  C   GLU A 191       5.095 -24.243 146.755  1.00  0.00      A    C
ATOM   3027  O   GLU A 191       6.078 -24.900 146.423  1.00  0.00      A    O
ATOM   3028  N   HSD A 192       5.163 -22.947 147.082  1.00  0.00      A    N
ATOM   3029  HN  HSD A 192       4.338 -22.385 147.114  1.00  0.00      A    H
ATOM   3030  CA  HSD A 192       6.401 -22.251 147.412  1.00  0.00      A    C
ATOM   3031  HA  HSD A 192       7.198 -22.595 146.764  1.00  0.00      A    H
ATOM   3032  CB  HSD A 192       6.125 -20.739 147.326  1.00  0.00      A    C
ATOM   3033  HB1 HSD A 192       5.976 -20.458 146.261  1.00  0.00      A    H
ATOM   3034  HB2 HSD A 192       5.176 -20.504 147.855  1.00  0.00      A    H
ATOM   3035  ND1 HSD A 192       8.462 -19.778 147.293  1.00  0.00      A    N
ATOM   3036  HD1 HSD A 192       8.712 -20.128 146.390  1.00  0.00      A    H
ATOM   3037  CG  HSD A 192       7.225 -19.878 147.892  1.00  0.00      A    C
ATOM   3038  CE1 HSD A 192       9.224 -19.034 148.079  1.00  0.00      A    C
ATOM   3039  HE1 HSD A 192      10.265 -18.784 147.859  1.00  0.00      A    H
ATOM   3040  NE2 HSD A 192       8.563 -18.627 149.158  1.00  0.00      A    N
ATOM   3041  CD2 HSD A 192       7.280 -19.133 149.053  1.00  0.00      A    C
ATOM   3042  HD2 HSD A 192       6.516 -18.965 149.803  1.00  0.00      A    H
ATOM   3043  C   HSD A 192       6.766 -22.666 148.850  1.00  0.00      A    C
ATOM   3044  O   HSD A 192       6.298 -22.066 149.819  1.00  0.00      A    O
ATOM   3045  N   GLY A 193       7.542 -23.750 148.967  1.00  0.00      A    N
ATOM   3046  HN  GLY A 193       7.982 -24.144 148.161  1.00  0.00      A    H
ATOM   3047  CA  GLY A 193       7.808 -24.430 150.223  1.00  0.00      A    C
ATOM   3048  HA1 GLY A 193       6.888 -24.433 150.791  1.00  0.00      A    H
ATOM   3049  HA2 GLY A 193       8.628 -23.917 150.708  1.00  0.00      A    H
ATOM   3050  C   GLY A 193       8.228 -25.879 149.996  1.00  0.00      A    C
ATOM   3051  O   GLY A 193       8.764 -26.219 148.942  1.00  0.00      A    O
ATOM   3052  N   ASP A 194       8.039 -26.718 151.024  1.00  0.00      A    N
ATOM   3053  HN  ASP A 194       7.468 -26.484 151.806  1.00  0.00      A    H
ATOM   3054  CA  ASP A 194       8.633 -28.055 151.129  1.00  0.00      A    C
ATOM   3055  HA  ASP A 194       9.669 -27.938 150.830  1.00  0.00      A    H
ATOM   3056  CB  ASP A 194       8.529 -28.575 152.585  1.00  0.00      A    C
ATOM   3057  HB1 ASP A 194       7.461 -28.708 152.850  1.00  0.00      A    H
ATOM   3058  HB2 ASP A 194       9.038 -29.554 152.688  1.00  0.00      A    H
ATOM   3059  CG  ASP A 194       9.115 -27.656 153.668  1.00  0.00      A    C
ATOM   3060  OD1 ASP A 194       9.926 -26.765 153.327  1.00  0.00      A    O
ATOM   3061  OD2 ASP A 194       8.739 -27.864 154.841  1.00  0.00      A    O
ATOM   3062  C   ASP A 194       8.015 -29.101 150.186  1.00  0.00      A    C
ATOM   3063  O   ASP A 194       8.717 -30.037 149.802  1.00  0.00      A    O
ATOM   3064  N   SER A 195       6.739 -28.946 149.789  1.00  0.00      A    N
ATOM   3065  HN  SER A 195       6.185 -28.174 150.100  1.00  0.00      A    H
ATOM   3066  CA  SER A 195       6.038 -29.863 148.884  1.00  0.00      A    C
ATOM   3067  HA  SER A 195       6.561 -30.806 148.972  1.00  0.00      A    H
ATOM   3068  CB  SER A 195       4.573 -30.027 149.358  1.00  0.00      A    C
ATOM   3069  HB1 SER A 195       4.131 -30.897 148.821  1.00  0.00      A    H
ATOM   3070  HB2 SER A 195       4.541 -30.263 150.446  1.00  0.00      A    H
ATOM   3071  OG  SER A 195       3.753 -28.910 149.094  1.00  0.00      A    O
ATOM   3072  HG1 SER A 195       2.839 -29.194 149.217  1.00  0.00      A    H
ATOM   3073  C   SER A 195       6.121 -29.428 147.403  1.00  0.00      A    C
ATOM   3074  O   SER A 195       5.404 -29.992 146.577  1.00  0.00      A    O
ATOM   3075  N   SER A 196       7.017 -28.482 147.054  1.00  0.00      A    N
ATOM   3076  HN  SER A 196       7.525 -27.999 147.767  1.00  0.00      A    H
ATOM   3077  CA  SER A 196       7.349 -28.058 145.686  1.00  0.00      A    C
ATOM   3078  HA  SER A 196       6.430 -27.650 145.285  1.00  0.00      A    H
ATOM   3079  CB  SER A 196       8.409 -26.936 145.732  1.00  0.00      A    C
ATOM   3080  HB1 SER A 196       8.509 -26.512 144.707  1.00  0.00      A    H
ATOM   3081  HB2 SER A 196       8.070 -26.109 146.396  1.00  0.00      A    H
ATOM   3082  OG  SER A 196       9.687 -27.377 146.135  1.00  0.00      A    O
ATOM   3083  HG1 SER A 196      10.311 -26.673 145.919  1.00  0.00      A    H
ATOM   3084  C   SER A 196       7.768 -29.229 144.772  1.00  0.00      A    C
ATOM   3085  O   SER A 196       8.313 -30.228 145.243  1.00  0.00      A    O
ATOM   3086  N   VAL A 197       7.469 -29.107 143.469  1.00  0.00      A    N
ATOM   3087  HN  VAL A 197       7.164 -28.233 143.099  1.00  0.00      A    H
ATOM   3088  CA  VAL A 197       7.550 -30.185 142.485  1.00  0.00      A    C
ATOM   3089  HA  VAL A 197       8.010 -31.041 142.962  1.00  0.00      A    H
ATOM   3090  CB  VAL A 197       6.130 -30.542 141.978  1.00  0.00      A    C
ATOM   3091  HB  VAL A 197       5.753 -29.670 141.389  1.00  0.00      A    H
ATOM   3092  CG1 VAL A 197       6.144 -31.784 141.064  1.00  0.00      A    C
ATOM   3093 HG11 VAL A 197       5.110 -32.041 140.747  1.00  0.00      A    H
ATOM   3094 HG12 VAL A 197       6.738 -31.609 140.143  1.00  0.00      A    H
ATOM   3095 HG13 VAL A 197       6.567 -32.661 141.599  1.00  0.00      A    H
ATOM   3096  CG2 VAL A 197       5.132 -30.744 143.126  1.00  0.00      A    C
ATOM   3097 HG21 VAL A 197       4.135 -31.037 142.733  1.00  0.00      A    H
ATOM   3098 HG22 VAL A 197       5.485 -31.542 143.814  1.00  0.00      A    H
ATOM   3099 HG23 VAL A 197       5.000 -29.811 143.712  1.00  0.00      A    H
ATOM   3100  C   VAL A 197       8.463 -29.757 141.324  1.00  0.00      A    C
ATOM   3101  O   VAL A 197       8.070 -28.875 140.560  1.00  0.00      A    O
ATOM   3102  N   PRO A 198       9.639 -30.391 141.133  1.00  0.00      A    N
ATOM   3103  CD  PRO A 198      10.223 -31.386 142.032  1.00  0.00      A    C
ATOM   3104  HD1 PRO A 198      10.392 -30.832 142.983  1.00  0.00      A    H
ATOM   3105  HD2 PRO A 198       9.603 -32.294 142.214  1.00  0.00      A    H
ATOM   3106  CA  PRO A 198      10.510 -30.147 139.979  1.00  0.00      A    C
ATOM   3107  HA  PRO A 198      10.528 -29.101 139.695  1.00  0.00      A    H
ATOM   3108  CB  PRO A 198      11.883 -30.652 140.444  1.00  0.00      A    C
ATOM   3109  HB1 PRO A 198      12.396 -29.841 141.008  1.00  0.00      A    H
ATOM   3110  HB2 PRO A 198      12.530 -30.971 139.602  1.00  0.00      A    H
ATOM   3111  CG  PRO A 198      11.558 -31.782 141.414  1.00  0.00      A    C
ATOM   3112  HG1 PRO A 198      12.375 -31.980 142.135  1.00  0.00      A    H
ATOM   3113  HG2 PRO A 198      11.340 -32.710 140.837  1.00  0.00      A    H
ATOM   3114  C   PRO A 198       9.993 -30.982 138.792  1.00  0.00      A    C
ATOM   3115  O   PRO A 198       9.849 -32.201 138.904  1.00  0.00      A    O
ATOM   3116  N   VAL A 199       9.704 -30.331 137.657  1.00  0.00      A    N
ATOM   3117  HN  VAL A 199       9.783 -29.341 137.578  1.00  0.00      A    H
ATOM   3118  CA  VAL A 199       9.250 -31.000 136.439  1.00  0.00      A    C
ATOM   3119  HA  VAL A 199       8.758 -31.929 136.697  1.00  0.00      A    H
ATOM   3120  CB  VAL A 199       8.307 -30.057 135.642  1.00  0.00      A    C
ATOM   3121  HB  VAL A 199       8.907 -29.168 135.326  1.00  0.00      A    H
ATOM   3122  CG1 VAL A 199       7.742 -30.743 134.382  1.00  0.00      A    C
ATOM   3123 HG11 VAL A 199       7.042 -30.061 133.853  1.00  0.00      A    H
ATOM   3124 HG12 VAL A 199       8.546 -31.011 133.666  1.00  0.00      A    H
ATOM   3125 HG13 VAL A 199       7.185 -31.665 134.653  1.00  0.00      A    H
ATOM   3126  CG2 VAL A 199       7.135 -29.552 136.506  1.00  0.00      A    C
ATOM   3127 HG21 VAL A 199       6.452 -28.913 135.907  1.00  0.00      A    H
ATOM   3128 HG22 VAL A 199       6.550 -30.407 136.909  1.00  0.00      A    H
ATOM   3129 HG23 VAL A 199       7.498 -28.945 137.361  1.00  0.00      A    H
ATOM   3130  C   VAL A 199      10.519 -31.355 135.643  1.00  0.00      A    C
ATOM   3131  O   VAL A 199      11.068 -30.526 134.916  1.00  0.00      A    O
ATOM   3132  N   TRP A 200      10.987 -32.601 135.826  1.00  0.00      A    N
ATOM   3133  HN  TRP A 200      10.468 -33.228 136.402  1.00  0.00      A    H
ATOM   3134  CA  TRP A 200      12.215 -33.157 135.254  1.00  0.00      A    C
ATOM   3135  HA  TRP A 200      13.007 -32.443 135.446  1.00  0.00      A    H
ATOM   3136  CB  TRP A 200      12.497 -34.530 135.899  1.00  0.00      A    C
ATOM   3137  HB1 TRP A 200      11.632 -35.194 135.679  1.00  0.00      A    H
ATOM   3138  HB2 TRP A 200      13.389 -34.994 135.425  1.00  0.00      A    H
ATOM   3139  CG  TRP A 200      12.661 -34.504 137.388  1.00  0.00      A    C
ATOM   3140  CD1 TRP A 200      11.806 -35.038 138.289  1.00  0.00      A    C
ATOM   3141  HD1 TRP A 200      10.915 -35.600 138.044  1.00  0.00      A    H
ATOM   3142  NE1 TRP A 200      12.270 -34.791 139.565  1.00  0.00      A    N
ATOM   3143  HE1 TRP A 200      11.839 -35.134 140.371  1.00  0.00      A    H
ATOM   3144  CE2 TRP A 200      13.434 -34.048 139.552  1.00  0.00      A    C
ATOM   3145  CD2 TRP A 200      13.731 -33.892 138.166  1.00  0.00      A    C
ATOM   3146  CE3 TRP A 200      14.929 -33.220 137.843  1.00  0.00      A    C
ATOM   3147  HE3 TRP A 200      15.256 -33.097 136.819  1.00  0.00      A    H
ATOM   3148  CZ3 TRP A 200      15.757 -32.668 138.839  1.00  0.00      A    C
ATOM   3149  HZ3 TRP A 200      16.662 -32.150 138.552  1.00  0.00      A    H
ATOM   3150  CZ2 TRP A 200      14.255 -33.512 140.560  1.00  0.00      A    C
ATOM   3151  HZ2 TRP A 200      14.013 -33.653 141.602  1.00  0.00      A    H
ATOM   3152  CH2 TRP A 200      15.403 -32.789 140.195  1.00  0.00      A    C
ATOM   3153  HH2 TRP A 200      16.019 -32.322 140.951  1.00  0.00      A    H
ATOM   3154  C   TRP A 200      12.119 -33.318 133.732  1.00  0.00      A    C
ATOM   3155  O   TRP A 200      13.093 -33.050 133.032  1.00  0.00      A    O
ATOM   3156  N   SER A 201      10.934 -33.697 133.226  1.00  0.00      A    N
ATOM   3157  HN  SER A 201      10.183 -33.939 133.840  1.00  0.00      A    H
ATOM   3158  CA  SER A 201      10.602 -33.800 131.804  1.00  0.00      A    C
ATOM   3159  HA  SER A 201      11.340 -34.480 131.398  1.00  0.00      A    H
ATOM   3160  CB  SER A 201       9.190 -34.412 131.674  1.00  0.00      A    C
ATOM   3161  HB1 SER A 201       8.982 -34.575 130.592  1.00  0.00      A    H
ATOM   3162  HB2 SER A 201       9.153 -35.409 132.168  1.00  0.00      A    H
ATOM   3163  OG  SER A 201       8.170 -33.575 132.190  1.00  0.00      A    O
ATOM   3164  HG1 SER A 201       7.328 -33.924 131.871  1.00  0.00      A    H
ATOM   3165  C   SER A 201      10.726 -32.471 131.028  1.00  0.00      A    C
ATOM   3166  O   SER A 201      11.089 -32.489 129.851  1.00  0.00      A    O
ATOM   3167  N   GLY A 202      10.470 -31.333 131.694  1.00  0.00      A    N
ATOM   3168  HN  GLY A 202      10.216 -31.384 132.659  1.00  0.00      A    H
ATOM   3169  CA  GLY A 202      10.529 -29.990 131.127  1.00  0.00      A    C
ATOM   3170  HA1 GLY A 202       9.860 -29.386 131.724  1.00  0.00      A    H
ATOM   3171  HA2 GLY A 202      10.235 -30.087 130.091  1.00  0.00      A    H
ATOM   3172  C   GLY A 202      11.917 -29.339 131.165  1.00  0.00      A    C
ATOM   3173  O   GLY A 202      12.091 -28.284 130.556  1.00  0.00      A    O
ATOM   3174  N   MET A 203      12.900 -29.944 131.858  1.00  0.00      A    N
ATOM   3175  HN  MET A 203      12.755 -30.811 132.331  1.00  0.00      A    H
ATOM   3176  CA  MET A 203      14.253 -29.405 131.987  1.00  0.00      A    C
ATOM   3177  HA  MET A 203      14.158 -28.344 132.183  1.00  0.00      A    H
ATOM   3178  CB  MET A 203      15.016 -30.138 133.103  1.00  0.00      A    C
ATOM   3179  HB1 MET A 203      14.721 -31.212 133.046  1.00  0.00      A    H
ATOM   3180  HB2 MET A 203      16.107 -30.103 132.888  1.00  0.00      A    H
ATOM   3181  CG  MET A 203      14.692 -29.584 134.489  1.00  0.00      A    C
ATOM   3182  HG1 MET A 203      15.102 -28.558 134.600  1.00  0.00      A    H
ATOM   3183  HG2 MET A 203      13.589 -29.522 134.618  1.00  0.00      A    H
ATOM   3184  SD  MET A 203      15.362 -30.578 135.835  1.00  0.00      A    S
ATOM   3185  CE  MET A 203      17.149 -30.341 135.642  1.00  0.00      A    C
ATOM   3186  HE1 MET A 203      17.710 -30.913 136.411  1.00  0.00      A    H
ATOM   3187  HE2 MET A 203      17.491 -30.686 134.642  1.00  0.00      A    H
ATOM   3188  HE3 MET A 203      17.424 -29.269 135.747  1.00  0.00      A    H
ATOM   3189  C   MET A 203      15.033 -29.566 130.678  1.00  0.00      A    C
ATOM   3190  O   MET A 203      15.126 -30.671 130.143  1.00  0.00      A    O
ATOM   3191  N   ASN A 204      15.589 -28.450 130.181  1.00  0.00      A    N
ATOM   3192  HN  ASN A 204      15.508 -27.580 130.666  1.00  0.00      A    H
ATOM   3193  CA  ASN A 204      16.342 -28.378 128.933  1.00  0.00      A    C
ATOM   3194  HA  ASN A 204      16.862 -29.327 128.859  1.00  0.00      A    H
ATOM   3195  CB  ASN A 204      15.406 -28.336 127.696  1.00  0.00      A    C
ATOM   3196  HB1 ASN A 204      16.038 -28.439 126.787  1.00  0.00      A    H
ATOM   3197  HB2 ASN A 204      14.705 -29.196 127.713  1.00  0.00      A    H
ATOM   3198  CG  ASN A 204      14.607 -27.038 127.545  1.00  0.00      A    C
ATOM   3199  OD1 ASN A 204      15.073 -26.104 126.895  1.00  0.00      A    O
ATOM   3200  ND2 ASN A 204      13.408 -26.971 128.125  1.00  0.00      A    N
ATOM   3201 HD21 ASN A 204      12.891 -26.127 128.012  1.00  0.00      A    H
ATOM   3202 HD22 ASN A 204      13.050 -27.756 128.621  1.00  0.00      A    H
ATOM   3203  C   ASN A 204      17.401 -27.267 128.947  1.00  0.00      A    C
ATOM   3204  O   ASN A 204      17.315 -26.317 129.724  1.00  0.00      A    O
ATOM   3205  N   VAL A 205      18.356 -27.368 128.015  1.00  0.00      A    N
ATOM   3206  HN  VAL A 205      18.550 -28.252 127.597  1.00  0.00      A    H
ATOM   3207  CA  VAL A 205      19.186 -26.270 127.519  1.00  0.00      A    C
ATOM   3208  HA  VAL A 205      18.782 -25.320 127.844  1.00  0.00      A    H
ATOM   3209  CB  VAL A 205      20.660 -26.430 127.976  1.00  0.00      A    C
ATOM   3210  HB  VAL A 205      21.023 -27.419 127.603  1.00  0.00      A    H
ATOM   3211  CG1 VAL A 205      21.582 -25.333 127.407  1.00  0.00      A    C
ATOM   3212 HG11 VAL A 205      22.617 -25.463 127.790  1.00  0.00      A    H
ATOM   3213 HG12 VAL A 205      21.632 -25.374 126.299  1.00  0.00      A    H
ATOM   3214 HG13 VAL A 205      21.227 -24.325 127.711  1.00  0.00      A    H
ATOM   3215  CG2 VAL A 205      20.806 -26.477 129.503  1.00  0.00      A    C
ATOM   3216 HG21 VAL A 205      21.876 -26.552 129.793  1.00  0.00      A    H
ATOM   3217 HG22 VAL A 205      20.382 -25.559 129.964  1.00  0.00      A    H
ATOM   3218 HG23 VAL A 205      20.281 -27.356 129.930  1.00  0.00      A    H
ATOM   3219  C   VAL A 205      19.049 -26.330 125.997  1.00  0.00      A    C
ATOM   3220  O   VAL A 205      19.277 -27.391 125.424  1.00  0.00      A    O
ATOM   3221  N   ALA A 206      18.667 -25.221 125.341  1.00  0.00      A    N
ATOM   3222  HN  ALA A 206      18.420 -24.405 125.863  1.00  0.00      A    H
ATOM   3223  CA  ALA A 206      18.574 -25.087 123.878  1.00  0.00      A    C
ATOM   3224  HA  ALA A 206      18.307 -24.066 123.630  1.00  0.00      A    H
ATOM   3225  CB  ALA A 206      19.962 -25.253 123.219  1.00  0.00      A    C
ATOM   3226  HB1 ALA A 206      20.683 -24.550 123.687  1.00  0.00      A    H
ATOM   3227  HB2 ALA A 206      20.350 -26.285 123.360  1.00  0.00      A    H
ATOM   3228  HB3 ALA A 206      19.927 -25.034 122.130  1.00  0.00      A    H
ATOM   3229  C   ALA A 206      17.500 -25.989 123.228  1.00  0.00      A    C
ATOM   3230  O   ALA A 206      17.584 -26.290 122.037  1.00  0.00      A    O
ATOM   3231  N   GLY A 207      16.503 -26.435 124.012  1.00  0.00      A    N
ATOM   3232  HN  GLY A 207      16.491 -26.168 124.975  1.00  0.00      A    H
ATOM   3233  CA  GLY A 207      15.405 -27.295 123.582  1.00  0.00      A    C
ATOM   3234  HA1 GLY A 207      15.211 -27.023 122.553  1.00  0.00      A    H
ATOM   3235  HA2 GLY A 207      14.587 -27.086 124.258  1.00  0.00      A    H
ATOM   3236  C   GLY A 207      15.685 -28.805 123.630  1.00  0.00      A    C
ATOM   3237  O   GLY A 207      14.760 -29.572 123.370  1.00  0.00      A    O
ATOM   3238  N   VAL A 208      16.912 -29.250 123.968  1.00  0.00      A    N
ATOM   3239  HN  VAL A 208      17.673 -28.623 124.114  1.00  0.00      A    H
ATOM   3240  CA  VAL A 208      17.250 -30.668 124.152  1.00  0.00      A    C
ATOM   3241  HA  VAL A 208      16.574 -31.266 123.554  1.00  0.00      A    H
ATOM   3242  CB  VAL A 208      18.702 -30.996 123.666  1.00  0.00      A    C
ATOM   3243  HB  VAL A 208      18.652 -31.200 122.568  1.00  0.00      A    H
ATOM   3244  CG1 VAL A 208      19.749 -29.892 123.854  1.00  0.00      A    C
ATOM   3245 HG11 VAL A 208      20.746 -30.244 123.513  1.00  0.00      A    H
ATOM   3246 HG12 VAL A 208      19.499 -28.986 123.264  1.00  0.00      A    H
ATOM   3247 HG13 VAL A 208      19.833 -29.608 124.925  1.00  0.00      A    H
ATOM   3248  CG2 VAL A 208      19.263 -32.329 124.207  1.00  0.00      A    C
ATOM   3249 HG21 VAL A 208      20.307 -32.485 123.860  1.00  0.00      A    H
ATOM   3250 HG22 VAL A 208      19.259 -32.332 125.318  1.00  0.00      A    H
ATOM   3251 HG23 VAL A 208      18.660 -33.191 123.854  1.00  0.00      A    H
ATOM   3252  C   VAL A 208      17.009 -31.034 125.627  1.00  0.00      A    C
ATOM   3253  O   VAL A 208      17.632 -30.473 126.529  1.00  0.00      A    O
ATOM   3254  N   SER A 209      16.082 -31.985 125.832  1.00  0.00      A    N
ATOM   3255  HN  SER A 209      15.645 -32.404 125.036  1.00  0.00      A    H
ATOM   3256  CA  SER A 209      15.613 -32.504 127.114  1.00  0.00      A    C
ATOM   3257  HA  SER A 209      15.354 -31.640 127.712  1.00  0.00      A    H
ATOM   3258  CB  SER A 209      14.423 -33.450 126.831  1.00  0.00      A    C
ATOM   3259  HB1 SER A 209      13.593 -32.843 126.402  1.00  0.00      A    H
ATOM   3260  HB2 SER A 209      14.704 -34.208 126.065  1.00  0.00      A    H
ATOM   3261  OG  SER A 209      13.937 -34.090 127.997  1.00  0.00      A    O
ATOM   3262  HG1 SER A 209      13.079 -34.472 127.774  1.00  0.00      A    H
ATOM   3263  C   SER A 209      16.735 -33.249 127.850  1.00  0.00      A    C
ATOM   3264  O   SER A 209      17.272 -34.230 127.337  1.00  0.00      A    O
ATOM   3265  N   LEU A 210      17.043 -32.795 129.074  1.00  0.00      A    N
ATOM   3266  HN  LEU A 210      16.586 -31.983 129.433  1.00  0.00      A    H
ATOM   3267  CA  LEU A 210      18.023 -33.387 129.987  1.00  0.00      A    C
ATOM   3268  HA  LEU A 210      18.911 -33.583 129.399  1.00  0.00      A    H
ATOM   3269  CB  LEU A 210      18.269 -32.380 131.143  1.00  0.00      A    C
ATOM   3270  HB1 LEU A 210      17.287 -31.911 131.385  1.00  0.00      A    H
ATOM   3271  HB2 LEU A 210      18.574 -32.942 132.053  1.00  0.00      A    H
ATOM   3272  CG  LEU A 210      19.286 -31.230 130.890  1.00  0.00      A    C
ATOM   3273  HG  LEU A 210      20.160 -31.607 131.197  1.00  0.00      A    H
ATOM   3274  CD1 LEU A 210      19.528 -30.854 129.420  1.00  0.00      A    C
ATOM   3275 HD11 LEU A 210      20.230 -29.995 129.348  1.00  0.00      A    H
ATOM   3276 HD12 LEU A 210      19.966 -31.711 128.864  1.00  0.00      A    H
ATOM   3277 HD13 LEU A 210      18.575 -30.566 128.927  1.00  0.00      A    H
ATOM   3278  CD2 LEU A 210      18.923 -29.985 131.715  1.00  0.00      A    C
ATOM   3279 HD21 LEU A 210      19.666 -29.177 131.541  1.00  0.00      A    H
ATOM   3280 HD22 LEU A 210      17.924 -29.589 131.441  1.00  0.00      A    H
ATOM   3281 HD23 LEU A 210      18.919 -30.225 132.800  1.00  0.00      A    H
ATOM   3282  C   LEU A 210      17.533 -34.735 130.554  1.00  0.00      A    C
ATOM   3283  O   LEU A 210      18.358 -35.568 130.918  1.00  0.00      A    O
ATOM   3284  N   LYS A 211      16.208 -34.968 130.588  1.00  0.00      A    N
ATOM   3285  HN  LYS A 211      15.584 -34.242 130.303  1.00  0.00      A    H
ATOM   3286  CA  LYS A 211      15.562 -36.211 131.012  1.00  0.00      A    C
ATOM   3287  HA  LYS A 211      16.089 -36.557 131.893  1.00  0.00      A    H
ATOM   3288  CB  LYS A 211      14.068 -35.896 131.256  1.00  0.00      A    C
ATOM   3289  HB1 LYS A 211      14.020 -35.166 132.097  1.00  0.00      A    H
ATOM   3290  HB2 LYS A 211      13.658 -35.372 130.364  1.00  0.00      A    H
ATOM   3291  CG  LYS A 211      13.121 -37.064 131.616  1.00  0.00      A    C
ATOM   3292  HG1 LYS A 211      12.068 -36.744 131.447  1.00  0.00      A    H
ATOM   3293  HG2 LYS A 211      13.323 -37.919 130.931  1.00  0.00      A    H
ATOM   3294  CD  LYS A 211      13.213 -37.571 133.065  1.00  0.00      A    C
ATOM   3295  HD1 LYS A 211      13.557 -36.731 133.711  1.00  0.00      A    H
ATOM   3296  HD2 LYS A 211      12.188 -37.851 133.400  1.00  0.00      A    H
ATOM   3297  CE  LYS A 211      14.147 -38.773 133.249  1.00  0.00      A    C
ATOM   3298  HE1 LYS A 211      13.909 -39.568 132.508  1.00  0.00      A    H
ATOM   3299  HE2 LYS A 211      15.208 -38.469 133.110  1.00  0.00      A    H
ATOM   3300  NZ  LYS A 211      14.008 -39.348 134.597  1.00  0.00      A    N
ATOM   3301  HZ1 LYS A 211      14.647 -40.162 134.705  1.00  0.00      A    H
ATOM   3302  HZ2 LYS A 211      14.245 -38.627 135.308  1.00  0.00      A    H
ATOM   3303  HZ3 LYS A 211      13.026 -39.659 134.740  1.00  0.00      A    H
ATOM   3304  C   LYS A 211      15.691 -37.307 129.941  1.00  0.00      A    C
ATOM   3305  O   LYS A 211      15.850 -38.470 130.299  1.00  0.00      A    O
ATOM   3306  N   THR A 212      15.639 -36.956 128.645  1.00  0.00      A    N
ATOM   3307  HN  THR A 212      15.497 -36.010 128.357  1.00  0.00      A    H
ATOM   3308  CA  THR A 212      15.783 -37.909 127.537  1.00  0.00      A    C
ATOM   3309  HA  THR A 212      15.284 -38.817 127.848  1.00  0.00      A    H
ATOM   3310  CB  THR A 212      15.228 -37.261 126.242  1.00  0.00      A    C
ATOM   3311  HB  THR A 212      15.755 -36.282 126.135  1.00  0.00      A    H
ATOM   3312  OG1 THR A 212      13.847 -37.008 126.417  1.00  0.00      A    O
ATOM   3313  HG1 THR A 212      13.550 -36.619 125.587  1.00  0.00      A    H
ATOM   3314  CG2 THR A 212      15.342 -38.145 124.985  1.00  0.00      A    C
ATOM   3315 HG21 THR A 212      15.034 -37.584 124.078  1.00  0.00      A    H
ATOM   3316 HG22 THR A 212      16.392 -38.479 124.840  1.00  0.00      A    H
ATOM   3317 HG23 THR A 212      14.699 -39.047 125.070  1.00  0.00      A    H
ATOM   3318  C   THR A 212      17.268 -38.270 127.342  1.00  0.00      A    C
ATOM   3319  O   THR A 212      17.582 -39.415 127.019  1.00  0.00      A    O
ATOM   3320  N   LEU A 213      18.170 -37.301 127.570  1.00  0.00      A    N
ATOM   3321  HN  LEU A 213      17.863 -36.395 127.854  1.00  0.00      A    H
ATOM   3322  CA  LEU A 213      19.620 -37.432 127.443  1.00  0.00      A    C
ATOM   3323  HA  LEU A 213      19.801 -38.021 126.553  1.00  0.00      A    H
ATOM   3324  CB  LEU A 213      20.194 -35.994 127.395  1.00  0.00      A    C
ATOM   3325  HB1 LEU A 213      19.414 -35.344 126.936  1.00  0.00      A    H
ATOM   3326  HB2 LEU A 213      20.330 -35.624 128.435  1.00  0.00      A    H
ATOM   3327  CG  LEU A 213      21.499 -35.822 126.598  1.00  0.00      A    C
ATOM   3328  HG  LEU A 213      22.138 -36.518 126.925  1.00  0.00      A    H
ATOM   3329  CD1 LEU A 213      21.287 -36.035 125.089  1.00  0.00      A    C
ATOM   3330 HD11 LEU A 213      22.233 -35.858 124.534  1.00  0.00      A    H
ATOM   3331 HD12 LEU A 213      20.951 -37.074 124.884  1.00  0.00      A    H
ATOM   3332 HD13 LEU A 213      20.519 -35.334 124.698  1.00  0.00      A    H
ATOM   3333  CD2 LEU A 213      22.075 -34.418 126.829  1.00  0.00      A    C
ATOM   3334 HD21 LEU A 213      23.028 -34.295 126.270  1.00  0.00      A    H
ATOM   3335 HD22 LEU A 213      21.378 -33.628 126.484  1.00  0.00      A    H
ATOM   3336 HD23 LEU A 213      22.282 -34.255 127.909  1.00  0.00      A    H
ATOM   3337  C   LEU A 213      20.221 -38.198 128.639  1.00  0.00      A    C
ATOM   3338  O   LEU A 213      21.208 -38.910 128.472  1.00  0.00      A    O
ATOM   3339  N   HSD A 214      19.591 -38.095 129.820  1.00  0.00      A    N
ATOM   3340  HN  HSD A 214      18.777 -37.518 129.872  1.00  0.00      A    H
ATOM   3341  CA  HSD A 214      19.971 -38.747 131.068  1.00  0.00      A    C
ATOM   3342  HA  HSD A 214      20.616 -39.589 130.847  1.00  0.00      A    H
ATOM   3343  CB  HSD A 214      20.769 -37.732 131.917  1.00  0.00      A    C
ATOM   3344  HB1 HSD A 214      21.584 -37.301 131.295  1.00  0.00      A    H
ATOM   3345  HB2 HSD A 214      20.106 -36.887 132.207  1.00  0.00      A    H
ATOM   3346  ND1 HSD A 214      22.620 -38.955 133.158  1.00  0.00      A    N
ATOM   3347  HD1 HSD A 214      23.189 -39.134 132.355  1.00  0.00      A    H
ATOM   3348  CG  HSD A 214      21.408 -38.258 133.174  1.00  0.00      A    C
ATOM   3349  CE1 HSD A 214      22.882 -39.205 134.434  1.00  0.00      A    C
ATOM   3350  HE1 HSD A 214      23.777 -39.728 134.781  1.00  0.00      A    H
ATOM   3351  NE2 HSD A 214      21.942 -38.744 135.259  1.00  0.00      A    N
ATOM   3352  CD2 HSD A 214      20.982 -38.127 134.479  1.00  0.00      A    C
ATOM   3353  HD2 HSD A 214      20.076 -37.678 134.868  1.00  0.00      A    H
ATOM   3354  C   HSD A 214      18.688 -39.307 131.718  1.00  0.00      A    C
ATOM   3355  O   HSD A 214      18.104 -38.613 132.550  1.00  0.00      A    O
ATOM   3356  N   PRO A 215      18.209 -40.518 131.324  1.00  0.00      A    N
ATOM   3357  CD  PRO A 215      18.790 -41.298 130.225  1.00  0.00      A    C
ATOM   3358  HD1 PRO A 215      18.357 -40.325 129.899  1.00  0.00      A    H
ATOM   3359  HD2 PRO A 215      19.759 -41.486 129.708  1.00  0.00      A    H
ATOM   3360  CA  PRO A 215      16.983 -41.192 131.820  1.00  0.00      A    C
ATOM   3361  HA  PRO A 215      16.141 -40.664 131.388  1.00  0.00      A    H
ATOM   3362  CB  PRO A 215      17.025 -42.598 131.209  1.00  0.00      A    C
ATOM   3363  HB1 PRO A 215      16.586 -42.563 130.187  1.00  0.00      A    H
ATOM   3364  HB2 PRO A 215      16.471 -43.345 131.813  1.00  0.00      A    H
ATOM   3365  CG  PRO A 215      17.812 -42.431 129.928  1.00  0.00      A    C
ATOM   3366  HG1 PRO A 215      17.596 -43.221 129.182  1.00  0.00      A    H
ATOM   3367  HG2 PRO A 215      18.901 -42.432 130.164  1.00  0.00      A    H
ATOM   3368  C   PRO A 215      16.772 -41.317 133.342  1.00  0.00      A    C
ATOM   3369  O   PRO A 215      15.663 -41.639 133.768  1.00  0.00      A    O
ATOM   3370  N   ASP A 216      17.810 -41.064 134.149  1.00  0.00      A    N
ATOM   3371  HN  ASP A 216      18.700 -40.818 133.774  1.00  0.00      A    H
ATOM   3372  CA  ASP A 216      17.799 -41.107 135.610  1.00  0.00      A    C
ATOM   3373  HA  ASP A 216      16.887 -41.615 135.901  1.00  0.00      A    H
ATOM   3374  CB  ASP A 216      19.061 -41.856 136.102  1.00  0.00      A    C
ATOM   3375  HB1 ASP A 216      19.965 -41.330 135.733  1.00  0.00      A    H
ATOM   3376  HB2 ASP A 216      19.097 -41.876 137.209  1.00  0.00      A    H
ATOM   3377  CG  ASP A 216      19.123 -43.296 135.585  1.00  0.00      A    C
ATOM   3378  OD1 ASP A 216      18.462 -44.153 136.213  1.00  0.00      A    O
ATOM   3379  OD2 ASP A 216      19.806 -43.509 134.560  1.00  0.00      A    O
ATOM   3380  C   ASP A 216      17.736 -39.695 136.222  1.00  0.00      A    C
ATOM   3381  O   ASP A 216      17.953 -39.548 137.417  1.00  0.00      A    O
ATOM   3382  N   LEU A 217      17.401 -38.643 135.456  1.00  0.00      A    N
ATOM   3383  HN  LEU A 217      17.239 -38.730 134.475  1.00  0.00      A    H
ATOM   3384  CA  LEU A 217      17.242 -37.282 135.974  1.00  0.00      A    C
ATOM   3385  HA  LEU A 217      18.145 -37.041 136.520  1.00  0.00      A    H
ATOM   3386  CB  LEU A 217      17.004 -36.325 134.787  1.00  0.00      A    C
ATOM   3387  HB1 LEU A 217      17.785 -36.547 134.023  1.00  0.00      A    H
ATOM   3388  HB2 LEU A 217      16.029 -36.573 134.312  1.00  0.00      A    H
ATOM   3389  CG  LEU A 217      17.071 -34.829 135.156  1.00  0.00      A    C
ATOM   3390  HG  LEU A 217      16.656 -34.727 136.060  1.00  0.00      A    H
ATOM   3391  CD1 LEU A 217      18.519 -34.336 135.240  1.00  0.00      A    C
ATOM   3392 HD11 LEU A 217      18.548 -33.247 135.459  1.00  0.00      A    H
ATOM   3393 HD12 LEU A 217      19.068 -34.869 136.046  1.00  0.00      A    H
ATOM   3394 HD13 LEU A 217      19.049 -34.511 134.280  1.00  0.00      A    H
ATOM   3395  CD2 LEU A 217      16.278 -33.980 134.157  1.00  0.00      A    C
ATOM   3396 HD21 LEU A 217      16.319 -32.907 134.445  1.00  0.00      A    H
ATOM   3397 HD22 LEU A 217      16.685 -34.069 133.130  1.00  0.00      A    H
ATOM   3398 HD23 LEU A 217      15.212 -34.295 134.139  1.00  0.00      A    H
ATOM   3399  C   LEU A 217      16.065 -37.226 136.971  1.00  0.00      A    C
ATOM   3400  O   LEU A 217      14.916 -37.454 136.590  1.00  0.00      A    O
ATOM   3401  N   GLY A 218      16.376 -36.946 138.246  1.00  0.00      A    N
ATOM   3402  HN  GLY A 218      17.332 -36.817 138.507  1.00  0.00      A    H
ATOM   3403  CA  GLY A 218      15.404 -36.809 139.324  1.00  0.00      A    C
ATOM   3404  HA1 GLY A 218      14.514 -36.418 138.851  1.00  0.00      A    H
ATOM   3405  HA2 GLY A 218      15.861 -36.135 140.036  1.00  0.00      A    H
ATOM   3406  C   GLY A 218      15.021 -38.092 140.067  1.00  0.00      A    C
ATOM   3407  O   GLY A 218      14.147 -38.019 140.930  1.00  0.00      A    O
ATOM   3408  N   THR A 219      15.639 -39.247 139.758  1.00  0.00      A    N
ATOM   3409  HN  THR A 219      16.309 -39.308 139.019  1.00  0.00      A    H
ATOM   3410  CA  THR A 219      15.399 -40.514 140.461  1.00  0.00      A    C
ATOM   3411  HA  THR A 219      14.449 -40.408 140.968  1.00  0.00      A    H
ATOM   3412  CB  THR A 219      15.389 -41.682 139.433  1.00  0.00      A    C
ATOM   3413  HB  THR A 219      14.807 -41.315 138.552  1.00  0.00      A    H
ATOM   3414  OG1 THR A 219      14.703 -42.793 139.974  1.00  0.00      A    O
ATOM   3415  HG1 THR A 219      14.745 -43.476 139.296  1.00  0.00      A    H
ATOM   3416  CG2 THR A 219      16.761 -42.207 138.996  1.00  0.00      A    C
ATOM   3417 HG21 THR A 219      16.657 -42.956 138.182  1.00  0.00      A    H
ATOM   3418 HG22 THR A 219      17.391 -41.375 138.616  1.00  0.00      A    H
ATOM   3419 HG23 THR A 219      17.294 -42.687 139.844  1.00  0.00      A    H
ATOM   3420  C   THR A 219      16.465 -40.712 141.561  1.00  0.00      A    C
ATOM   3421  O   THR A 219      17.480 -40.014 141.590  1.00  0.00      A    O
ATOM   3422  N   ASP A 220      16.232 -41.676 142.465  1.00  0.00      A    N
ATOM   3423  HN  ASP A 220      15.432 -42.269 142.427  1.00  0.00      A    H
ATOM   3424  CA  ASP A 220      17.111 -41.973 143.603  1.00  0.00      A    C
ATOM   3425  HA  ASP A 220      17.475 -41.016 143.959  1.00  0.00      A    H
ATOM   3426  CB  ASP A 220      16.316 -42.739 144.689  1.00  0.00      A    C
ATOM   3427  HB1 ASP A 220      15.923 -43.682 144.257  1.00  0.00      A    H
ATOM   3428  HB2 ASP A 220      16.971 -42.994 145.546  1.00  0.00      A    H
ATOM   3429  CG  ASP A 220      15.103 -41.979 145.247  1.00  0.00      A    C
ATOM   3430  OD1 ASP A 220      14.150 -42.664 145.673  1.00  0.00      A    O
ATOM   3431  OD2 ASP A 220      15.143 -40.728 145.252  1.00  0.00      A    O
ATOM   3432  C   ASP A 220      18.351 -42.804 143.215  1.00  0.00      A    C
ATOM   3433  O   ASP A 220      19.365 -42.706 143.905  1.00  0.00      A    O
ATOM   3434  N   LYS A 221      18.305 -43.577 142.112  1.00  0.00      A    N
ATOM   3435  HN  LYS A 221      17.455 -43.660 141.594  1.00  0.00      A    H
ATOM   3436  CA  LYS A 221      19.440 -44.343 141.577  1.00  0.00      A    C
ATOM   3437  HA  LYS A 221      20.024 -44.654 142.435  1.00  0.00      A    H
ATOM   3438  CB  LYS A 221      18.919 -45.582 140.805  1.00  0.00      A    C
ATOM   3439  HB1 LYS A 221      19.812 -46.149 140.453  1.00  0.00      A    H
ATOM   3440  HB2 LYS A 221      18.383 -46.252 141.514  1.00  0.00      A    H
ATOM   3441  CG  LYS A 221      18.022 -45.296 139.583  1.00  0.00      A    C
ATOM   3442  HG1 LYS A 221      17.063 -44.850 139.931  1.00  0.00      A    H
ATOM   3443  HG2 LYS A 221      18.523 -44.542 138.934  1.00  0.00      A    H
ATOM   3444  CD  LYS A 221      17.684 -46.534 138.743  1.00  0.00      A    C
ATOM   3445  HD1 LYS A 221      17.199 -46.197 137.799  1.00  0.00      A    H
ATOM   3446  HD2 LYS A 221      18.639 -47.037 138.466  1.00  0.00      A    H
ATOM   3447  CE  LYS A 221      16.772 -47.526 139.478  1.00  0.00      A    C
ATOM   3448  HE1 LYS A 221      17.302 -47.971 140.349  1.00  0.00      A    H
ATOM   3449  HE2 LYS A 221      15.856 -47.015 139.847  1.00  0.00      A    H
ATOM   3450  NZ  LYS A 221      16.354 -48.624 138.593  1.00  0.00      A    N
ATOM   3451  HZ1 LYS A 221      15.739 -49.284 139.111  1.00  0.00      A    H
ATOM   3452  HZ2 LYS A 221      15.836 -48.236 137.779  1.00  0.00      A    H
ATOM   3453  HZ3 LYS A 221      17.195 -49.132 138.252  1.00  0.00      A    H
ATOM   3454  C   LYS A 221      20.369 -43.509 140.665  1.00  0.00      A    C
ATOM   3455  O   LYS A 221      21.339 -44.056 140.138  1.00  0.00      A    O
ATOM   3456  N   ASP A 222      20.101 -42.200 140.497  1.00  0.00      A    N
ATOM   3457  HN  ASP A 222      19.295 -41.785 140.911  1.00  0.00      A    H
ATOM   3458  CA  ASP A 222      20.902 -41.247 139.729  1.00  0.00      A    C
ATOM   3459  HA  ASP A 222      21.031 -41.663 138.736  1.00  0.00      A    H
ATOM   3460  CB  ASP A 222      20.171 -39.883 139.732  1.00  0.00      A    C
ATOM   3461  HB1 ASP A 222      19.126 -40.028 139.392  1.00  0.00      A    H
ATOM   3462  HB2 ASP A 222      20.149 -39.454 140.753  1.00  0.00      A    H
ATOM   3463  CG  ASP A 222      20.755 -38.798 138.815  1.00  0.00      A    C
ATOM   3464  OD1 ASP A 222      21.730 -39.080 138.084  1.00  0.00      A    O
ATOM   3465  OD2 ASP A 222      20.207 -37.678 138.869  1.00  0.00      A    O
ATOM   3466  C   ASP A 222      22.306 -41.104 140.335  1.00  0.00      A    C
ATOM   3467  O   ASP A 222      22.437 -40.735 141.501  1.00  0.00      A    O
ATOM   3468  N   LYS A 223      23.346 -41.374 139.533  1.00  0.00      A    N
ATOM   3469  HN  LYS A 223      23.190 -41.679 138.595  1.00  0.00      A    H
ATOM   3470  CA  LYS A 223      24.752 -41.258 139.923  1.00  0.00      A    C
ATOM   3471  HA  LYS A 223      24.859 -41.798 140.856  1.00  0.00      A    H
ATOM   3472  CB  LYS A 223      25.629 -41.830 138.791  1.00  0.00      A    C
ATOM   3473  HB1 LYS A 223      25.240 -41.414 137.833  1.00  0.00      A    H
ATOM   3474  HB2 LYS A 223      26.665 -41.440 138.903  1.00  0.00      A    H
ATOM   3475  CG  LYS A 223      25.614 -43.363 138.729  1.00  0.00      A    C
ATOM   3476  HG1 LYS A 223      26.064 -43.770 139.663  1.00  0.00      A    H
ATOM   3477  HG2 LYS A 223      24.557 -43.714 138.689  1.00  0.00      A    H
ATOM   3478  CD  LYS A 223      26.400 -43.899 137.521  1.00  0.00      A    C
ATOM   3479  HD1 LYS A 223      25.871 -43.588 136.591  1.00  0.00      A    H
ATOM   3480  HD2 LYS A 223      27.402 -43.410 137.514  1.00  0.00      A    H
ATOM   3481  CE  LYS A 223      26.574 -45.424 137.538  1.00  0.00      A    C
ATOM   3482  HE1 LYS A 223      27.216 -45.753 136.691  1.00  0.00      A    H
ATOM   3483  HE2 LYS A 223      27.050 -45.752 138.488  1.00  0.00      A    H
ATOM   3484  NZ  LYS A 223      25.283 -46.123 137.418  1.00  0.00      A    N
ATOM   3485  HZ1 LYS A 223      25.433 -47.152 137.431  1.00  0.00      A    H
ATOM   3486  HZ2 LYS A 223      24.667 -45.853 138.212  1.00  0.00      A    H
ATOM   3487  HZ3 LYS A 223      24.826 -45.853 136.524  1.00  0.00      A    H
ATOM   3488  C   LYS A 223      25.171 -39.802 140.185  1.00  0.00      A    C
ATOM   3489  O   LYS A 223      25.998 -39.558 141.062  1.00  0.00      A    O
ATOM   3490  N   GLU A 224      24.583 -38.847 139.447  1.00  0.00      A    N
ATOM   3491  HN  GLU A 224      23.906 -39.074 138.752  1.00  0.00      A    H
ATOM   3492  CA  GLU A 224      24.853 -37.416 139.568  1.00  0.00      A    C
ATOM   3493  HA  GLU A 224      25.880 -37.299 139.890  1.00  0.00      A    H
ATOM   3494  CB  GLU A 224      24.553 -36.756 138.210  1.00  0.00      A    C
ATOM   3495  HB1 GLU A 224      23.575 -37.144 137.844  1.00  0.00      A    H
ATOM   3496  HB2 GLU A 224      24.415 -35.660 138.346  1.00  0.00      A    H
ATOM   3497  CG  GLU A 224      25.648 -37.043 137.172  1.00  0.00      A    C
ATOM   3498  HG1 GLU A 224      26.615 -36.653 137.539  1.00  0.00      A    H
ATOM   3499  HG2 GLU A 224      25.741 -38.131 136.983  1.00  0.00      A    H
ATOM   3500  CD  GLU A 224      25.392 -36.338 135.843  1.00  0.00      A    C
ATOM   3501  OE1 GLU A 224      25.446 -37.044 134.817  1.00  0.00      A    O
ATOM   3502  OE2 GLU A 224      25.158 -35.109 135.862  1.00  0.00      A    O
ATOM   3503  C   GLU A 224      23.963 -36.750 140.631  1.00  0.00      A    C
ATOM   3504  O   GLU A 224      24.255 -35.615 141.011  1.00  0.00      A    O
ATOM   3505  N   GLN A 225      22.906 -37.433 141.114  1.00  0.00      A    N
ATOM   3506  HN  GLN A 225      22.692 -38.324 140.717  1.00  0.00      A    H
ATOM   3507  CA  GLN A 225      21.999 -37.013 142.189  1.00  0.00      A    C
ATOM   3508  HA  GLN A 225      21.200 -37.743 142.230  1.00  0.00      A    H
ATOM   3509  CB  GLN A 225      22.735 -37.033 143.559  1.00  0.00      A    C
ATOM   3510  HB1 GLN A 225      23.704 -36.501 143.412  1.00  0.00      A    H
ATOM   3511  HB2 GLN A 225      22.158 -36.430 144.297  1.00  0.00      A    H
ATOM   3512  CG  GLN A 225      23.010 -38.446 144.111  1.00  0.00      A    C
ATOM   3513  HG1 GLN A 225      23.391 -39.109 143.305  1.00  0.00      A    H
ATOM   3514  HG2 GLN A 225      23.774 -38.412 144.914  1.00  0.00      A    H
ATOM   3515  CD  GLN A 225      21.755 -39.131 144.666  1.00  0.00      A    C
ATOM   3516  OE1 GLN A 225      21.022 -38.551 145.463  1.00  0.00      A    O
ATOM   3517  NE2 GLN A 225      21.503 -40.372 144.248  1.00  0.00      A    N
ATOM   3518 HE21 GLN A 225      20.685 -40.811 144.608  1.00  0.00      A    H
ATOM   3519 HE22 GLN A 225      22.130 -40.819 143.619  1.00  0.00      A    H
ATOM   3520  C   GLN A 225      21.361 -35.644 141.883  1.00  0.00      A    C
ATOM   3521  O   GLN A 225      21.497 -34.706 142.666  1.00  0.00      A    O
ATOM   3522  N   TRP A 226      20.703 -35.506 140.719  1.00  0.00      A    N
ATOM   3523  HN  TRP A 226      20.631 -36.263 140.074  1.00  0.00      A    H
ATOM   3524  CA  TRP A 226      20.045 -34.266 140.296  1.00  0.00      A    C
ATOM   3525  HA  TRP A 226      20.773 -33.474 140.426  1.00  0.00      A    H
ATOM   3526  CB  TRP A 226      19.663 -34.336 138.806  1.00  0.00      A    C
ATOM   3527  HB1 TRP A 226      19.393 -35.390 138.572  1.00  0.00      A    H
ATOM   3528  HB2 TRP A 226      18.755 -33.722 138.619  1.00  0.00      A    H
ATOM   3529  CG  TRP A 226      20.787 -33.934 137.905  1.00  0.00      A    C
ATOM   3530  CD1 TRP A 226      21.731 -34.758 137.401  1.00  0.00      A    C
ATOM   3531  HD1 TRP A 226      21.744 -35.834 137.515  1.00  0.00      A    H
ATOM   3532  NE1 TRP A 226      22.650 -34.018 136.684  1.00  0.00      A    N
ATOM   3533  HE1 TRP A 226      23.418 -34.411 136.226  1.00  0.00      A    H
ATOM   3534  CE2 TRP A 226      22.321 -32.678 136.658  1.00  0.00      A    C
ATOM   3535  CD2 TRP A 226      21.115 -32.599 137.417  1.00  0.00      A    C
ATOM   3536  CE3 TRP A 226      20.516 -31.324 137.542  1.00  0.00      A    C
ATOM   3537  HE3 TRP A 226      19.605 -31.174 138.106  1.00  0.00      A    H
ATOM   3538  CZ3 TRP A 226      21.088 -30.185 136.940  1.00  0.00      A    C
ATOM   3539  HZ3 TRP A 226      20.602 -29.226 137.049  1.00  0.00      A    H
ATOM   3540  CZ2 TRP A 226      22.913 -31.545 136.068  1.00  0.00      A    C
ATOM   3541  HZ2 TRP A 226      23.835 -31.629 135.514  1.00  0.00      A    H
ATOM   3542  CH2 TRP A 226      22.284 -30.293 136.206  1.00  0.00      A    C
ATOM   3543  HH2 TRP A 226      22.713 -29.410 135.753  1.00  0.00      A    H
ATOM   3544  C   TRP A 226      18.825 -33.895 141.149  1.00  0.00      A    C
ATOM   3545  O   TRP A 226      18.454 -32.724 141.162  1.00  0.00      A    O
ATOM   3546  N   LYS A 227      18.265 -34.844 141.922  1.00  0.00      A    N
ATOM   3547  HN  LYS A 227      18.528 -35.800 141.806  1.00  0.00      A    H
ATOM   3548  CA  LYS A 227      17.264 -34.597 142.961  1.00  0.00      A    C
ATOM   3549  HA  LYS A 227      16.445 -34.076 142.481  1.00  0.00      A    H
ATOM   3550  CB  LYS A 227      16.757 -35.948 143.515  1.00  0.00      A    C
ATOM   3551  HB1 LYS A 227      16.432 -36.559 142.642  1.00  0.00      A    H
ATOM   3552  HB2 LYS A 227      17.610 -36.493 143.978  1.00  0.00      A    H
ATOM   3553  CG  LYS A 227      15.582 -35.808 144.508  1.00  0.00      A    C
ATOM   3554  HG1 LYS A 227      15.915 -35.207 145.385  1.00  0.00      A    H
ATOM   3555  HG2 LYS A 227      14.756 -35.246 144.015  1.00  0.00      A    H
ATOM   3556  CD  LYS A 227      15.040 -37.147 145.032  1.00  0.00      A    C
ATOM   3557  HD1 LYS A 227      15.765 -37.949 144.763  1.00  0.00      A    H
ATOM   3558  HD2 LYS A 227      15.000 -37.093 146.145  1.00  0.00      A    H
ATOM   3559  CE  LYS A 227      13.650 -37.499 144.488  1.00  0.00      A    C
ATOM   3560  HE1 LYS A 227      12.927 -36.683 144.709  1.00  0.00      A    H
ATOM   3561  HE2 LYS A 227      13.687 -37.647 143.386  1.00  0.00      A    H
ATOM   3562  NZ  LYS A 227      13.143 -38.738 145.100  1.00  0.00      A    N
ATOM   3563  HZ1 LYS A 227      12.200 -38.962 144.722  1.00  0.00      A    H
ATOM   3564  HZ2 LYS A 227      13.795 -39.521 144.890  1.00  0.00      A    H
ATOM   3565  HZ3 LYS A 227      13.080 -38.614 146.131  1.00  0.00      A    H
ATOM   3566  C   LYS A 227      17.792 -33.684 144.090  1.00  0.00      A    C
ATOM   3567  O   LYS A 227      16.994 -32.961 144.684  1.00  0.00      A    O
ATOM   3568  N   GLU A 228      19.117 -33.656 144.342  1.00  0.00      A    N
ATOM   3569  HN  GLU A 228      19.751 -34.260 143.867  1.00  0.00      A    H
ATOM   3570  CA  GLU A 228      19.759 -32.763 145.313  1.00  0.00      A    C
ATOM   3571  HA  GLU A 228      19.197 -32.832 146.236  1.00  0.00      A    H
ATOM   3572  CB  GLU A 228      21.225 -33.186 145.561  1.00  0.00      A    C
ATOM   3573  HB1 GLU A 228      21.737 -33.261 144.574  1.00  0.00      A    H
ATOM   3574  HB2 GLU A 228      21.759 -32.386 146.121  1.00  0.00      A    H
ATOM   3575  CG  GLU A 228      21.369 -34.531 146.303  1.00  0.00      A    C
ATOM   3576  HG1 GLU A 228      20.773 -35.304 145.784  1.00  0.00      A    H
ATOM   3577  HG2 GLU A 228      22.429 -34.852 146.341  1.00  0.00      A    H
ATOM   3578  CD  GLU A 228      20.828 -34.488 147.735  1.00  0.00      A    C
ATOM   3579  OE1 GLU A 228      20.051 -35.405 148.076  1.00  0.00      A    O
ATOM   3580  OE2 GLU A 228      21.185 -33.532 148.460  1.00  0.00      A    O
ATOM   3581  C   GLU A 228      19.739 -31.289 144.875  1.00  0.00      A    C
ATOM   3582  O   GLU A 228      19.828 -30.423 145.740  1.00  0.00      A    O
ATOM   3583  N   VAL A 229      19.569 -30.986 143.574  1.00  0.00      A    N
ATOM   3584  HN  VAL A 229      19.571 -31.694 142.873  1.00  0.00      A    H
ATOM   3585  CA  VAL A 229      19.369 -29.625 143.061  1.00  0.00      A    C
ATOM   3586  HA  VAL A 229      20.131 -28.991 143.497  1.00  0.00      A    H
ATOM   3587  CB  VAL A 229      19.492 -29.605 141.512  1.00  0.00      A    C
ATOM   3588  HB  VAL A 229      18.705 -30.285 141.102  1.00  0.00      A    H
ATOM   3589  CG1 VAL A 229      19.275 -28.208 140.898  1.00  0.00      A    C
ATOM   3590 HG11 VAL A 229      19.413 -28.246 139.796  1.00  0.00      A    H
ATOM   3591 HG12 VAL A 229      18.249 -27.831 141.090  1.00  0.00      A    H
ATOM   3592 HG13 VAL A 229      20.005 -27.480 141.311  1.00  0.00      A    H
ATOM   3593  CG2 VAL A 229      20.858 -30.148 141.055  1.00  0.00      A    C
ATOM   3594 HG21 VAL A 229      20.953 -30.093 139.950  1.00  0.00      A    H
ATOM   3595 HG22 VAL A 229      21.684 -29.557 141.507  1.00  0.00      A    H
ATOM   3596 HG23 VAL A 229      20.987 -31.210 141.350  1.00  0.00      A    H
ATOM   3597  C   VAL A 229      18.002 -29.081 143.513  1.00  0.00      A    C
ATOM   3598  O   VAL A 229      17.925 -27.927 143.928  1.00  0.00      A    O
ATOM   3599  N   HSD A 230      16.948 -29.916 143.495  1.00  0.00      A    N
ATOM   3600  HN  HSD A 230      17.023 -30.837 143.115  1.00  0.00      A    H
ATOM   3601  CA  HSD A 230      15.629 -29.563 144.017  1.00  0.00      A    C
ATOM   3602  HA  HSD A 230      15.405 -28.560 143.674  1.00  0.00      A    H
ATOM   3603  CB  HSD A 230      14.576 -30.565 143.506  1.00  0.00      A    C
ATOM   3604  HB1 HSD A 230      14.526 -30.503 142.397  1.00  0.00      A    H
ATOM   3605  HB2 HSD A 230      14.896 -31.600 143.755  1.00  0.00      A    H
ATOM   3606  ND1 HSD A 230      12.609 -31.129 145.013  1.00  0.00      A    N
ATOM   3607  HD1 HSD A 230      12.987 -31.981 145.376  1.00  0.00      A    H
ATOM   3608  CG  HSD A 230      13.209 -30.297 144.082  1.00  0.00      A    C
ATOM   3609  CE1 HSD A 230      11.494 -30.520 145.417  1.00  0.00      A    C
ATOM   3610  HE1 HSD A 230      10.818 -30.926 146.174  1.00  0.00      A    H
ATOM   3611  NE2 HSD A 230      11.287 -29.358 144.809  1.00  0.00      A    N
ATOM   3612  CD2 HSD A 230      12.375 -29.210 143.953  1.00  0.00      A    C
ATOM   3613  HD2 HSD A 230      12.453 -28.353 143.295  1.00  0.00      A    H
ATOM   3614  C   HSD A 230      15.609 -29.538 145.558  1.00  0.00      A    C
ATOM   3615  O   HSD A 230      14.916 -28.701 146.134  1.00  0.00      A    O
ATOM   3616  N   LYS A 231      16.373 -30.420 146.226  1.00  0.00      A    N
ATOM   3617  HN  LYS A 231      16.904 -31.106 145.732  1.00  0.00      A    H
ATOM   3618  CA  LYS A 231      16.502 -30.466 147.685  1.00  0.00      A    C
ATOM   3619  HA  LYS A 231      15.501 -30.489 148.098  1.00  0.00      A    H
ATOM   3620  CB  LYS A 231      17.292 -31.736 148.084  1.00  0.00      A    C
ATOM   3621  HB1 LYS A 231      17.299 -32.410 147.196  1.00  0.00      A    H
ATOM   3622  HB2 LYS A 231      18.353 -31.458 148.274  1.00  0.00      A    H
ATOM   3623  CG  LYS A 231      16.732 -32.522 149.284  1.00  0.00      A    C
ATOM   3624  HG1 LYS A 231      15.645 -32.706 149.124  1.00  0.00      A    H
ATOM   3625  HG2 LYS A 231      17.234 -33.516 149.333  1.00  0.00      A    H
ATOM   3626  CD  LYS A 231      16.870 -31.850 150.663  1.00  0.00      A    C
ATOM   3627  HD1 LYS A 231      17.237 -32.611 151.390  1.00  0.00      A    H
ATOM   3628  HD2 LYS A 231      17.651 -31.058 150.586  1.00  0.00      A    H
ATOM   3629  CE  LYS A 231      15.576 -31.219 151.203  1.00  0.00      A    C
ATOM   3630  HE1 LYS A 231      15.776 -30.668 152.149  1.00  0.00      A    H
ATOM   3631  HE2 LYS A 231      15.151 -30.505 150.463  1.00  0.00      A    H
ATOM   3632  NZ  LYS A 231      14.533 -32.215 151.494  1.00  0.00      A    N
ATOM   3633  HZ1 LYS A 231      13.680 -31.742 151.857  1.00  0.00      A    H
ATOM   3634  HZ2 LYS A 231      14.297 -32.734 150.624  1.00  0.00      A    H
ATOM   3635  HZ3 LYS A 231      14.885 -32.885 152.207  1.00  0.00      A    H
ATOM   3636  C   LYS A 231      17.187 -29.189 148.211  1.00  0.00      A    C
ATOM   3637  O   LYS A 231      16.786 -28.673 149.249  1.00  0.00      A    O
ATOM   3638  N   GLN A 232      18.147 -28.632 147.448  1.00  0.00      A    N
ATOM   3639  HN  GLN A 232      18.488 -29.108 146.639  1.00  0.00      A    H
ATOM   3640  CA  GLN A 232      18.773 -27.335 147.695  1.00  0.00      A    C
ATOM   3641  HA  GLN A 232      19.066 -27.334 148.738  1.00  0.00      A    H
ATOM   3642  CB  GLN A 232      19.979 -27.141 146.757  1.00  0.00      A    C
ATOM   3643  HB1 GLN A 232      19.670 -27.516 145.754  1.00  0.00      A    H
ATOM   3644  HB2 GLN A 232      20.179 -26.052 146.633  1.00  0.00      A    H
ATOM   3645  CG  GLN A 232      21.250 -27.877 147.204  1.00  0.00      A    C
ATOM   3646  HG1 GLN A 232      21.605 -27.480 148.180  1.00  0.00      A    H
ATOM   3647  HG2 GLN A 232      21.053 -28.961 147.329  1.00  0.00      A    H
ATOM   3648  CD  GLN A 232      22.372 -27.667 146.188  1.00  0.00      A    C
ATOM   3649  OE1 GLN A 232      23.133 -26.708 146.289  1.00  0.00      A    O
ATOM   3650  NE2 GLN A 232      22.478 -28.564 145.207  1.00  0.00      A    N
ATOM   3651 HE21 GLN A 232      23.213 -28.427 144.549  1.00  0.00      A    H
ATOM   3652 HE22 GLN A 232      21.829 -29.315 145.151  1.00  0.00      A    H
ATOM   3653  C   GLN A 232      17.808 -26.158 147.484  1.00  0.00      A    C
ATOM   3654  O   GLN A 232      17.945 -25.179 148.207  1.00  0.00      A    O
ATOM   3655  N   VAL A 233      16.839 -26.236 146.548  1.00  0.00      A    N
ATOM   3656  HN  VAL A 233      16.776 -27.015 145.930  1.00  0.00      A    H
ATOM   3657  CA  VAL A 233      15.801 -25.211 146.344  1.00  0.00      A    C
ATOM   3658  HA  VAL A 233      16.294 -24.247 146.354  1.00  0.00      A    H
ATOM   3659  CB  VAL A 233      15.109 -25.410 144.965  1.00  0.00      A    C
ATOM   3660  HB  VAL A 233      14.858 -26.495 144.867  1.00  0.00      A    H
ATOM   3661  CG1 VAL A 233      13.796 -24.619 144.781  1.00  0.00      A    C
ATOM   3662 HG11 VAL A 233      13.386 -24.784 143.761  1.00  0.00      A    H
ATOM   3663 HG12 VAL A 233      13.019 -24.941 145.505  1.00  0.00      A    H
ATOM   3664 HG13 VAL A 233      13.973 -23.530 144.909  1.00  0.00      A    H
ATOM   3665  CG2 VAL A 233      16.069 -25.025 143.834  1.00  0.00      A    C
ATOM   3666 HG21 VAL A 233      15.572 -25.125 142.846  1.00  0.00      A    H
ATOM   3667 HG22 VAL A 233      16.407 -23.973 143.950  1.00  0.00      A    H
ATOM   3668 HG23 VAL A 233      16.965 -25.680 143.827  1.00  0.00      A    H
ATOM   3669  C   VAL A 233      14.774 -25.216 147.490  1.00  0.00      A    C
ATOM   3670  O   VAL A 233      14.340 -24.143 147.905  1.00  0.00      A    O
ATOM   3671  N   VAL A 234      14.414 -26.395 148.025  1.00  0.00      A    N
ATOM   3672  HN  VAL A 234      14.725 -27.255 147.629  1.00  0.00      A    H
ATOM   3673  CA  VAL A 234      13.557 -26.546 149.205  1.00  0.00      A    C
ATOM   3674  HA  VAL A 234      12.650 -25.983 149.022  1.00  0.00      A    H
ATOM   3675  CB  VAL A 234      13.181 -28.046 149.382  1.00  0.00      A    C
ATOM   3676  HB  VAL A 234      14.112 -28.647 149.236  1.00  0.00      A    H
ATOM   3677  CG1 VAL A 234      12.618 -28.394 150.775  1.00  0.00      A    C
ATOM   3678 HG11 VAL A 234      12.335 -29.468 150.819  1.00  0.00      A    H
ATOM   3679 HG12 VAL A 234      13.366 -28.216 151.575  1.00  0.00      A    H
ATOM   3680 HG13 VAL A 234      11.711 -27.791 150.994  1.00  0.00      A    H
ATOM   3681  CG2 VAL A 234      12.183 -28.496 148.301  1.00  0.00      A    C
ATOM   3682 HG21 VAL A 234      11.888 -29.556 148.456  1.00  0.00      A    H
ATOM   3683 HG22 VAL A 234      11.266 -27.869 148.331  1.00  0.00      A    H
ATOM   3684 HG23 VAL A 234      12.626 -28.416 147.287  1.00  0.00      A    H
ATOM   3685  C   VAL A 234      14.229 -25.946 150.459  1.00  0.00      A    C
ATOM   3686  O   VAL A 234      13.575 -25.216 151.203  1.00  0.00      A    O
ATOM   3687  N   GLU A 235      15.529 -26.225 150.665  1.00  0.00      A    N
ATOM   3688  HN  GLU A 235      16.056 -26.760 150.010  1.00  0.00      A    H
ATOM   3689  CA  GLU A 235      16.297 -25.791 151.834  1.00  0.00      A    C
ATOM   3690  HA  GLU A 235      15.604 -25.738 152.664  1.00  0.00      A    H
ATOM   3691  CB  GLU A 235      17.439 -26.802 152.090  1.00  0.00      A    C
ATOM   3692  HB1 GLU A 235      18.035 -26.898 151.153  1.00  0.00      A    H
ATOM   3693  HB2 GLU A 235      18.138 -26.396 152.855  1.00  0.00      A    H
ATOM   3694  CG  GLU A 235      16.949 -28.198 152.516  1.00  0.00      A    C
ATOM   3695  HG1 GLU A 235      16.311 -28.624 151.720  1.00  0.00      A    H
ATOM   3696  HG2 GLU A 235      17.803 -28.879 152.702  1.00  0.00      A    H
ATOM   3697  CD  GLU A 235      16.070 -28.204 153.771  1.00  0.00      A    C
ATOM   3698  OE1 GLU A 235      16.458 -27.535 154.753  1.00  0.00      A    O
ATOM   3699  OE2 GLU A 235      15.016 -28.875 153.716  1.00  0.00      A    O
ATOM   3700  C   GLU A 235      16.932 -24.399 151.680  1.00  0.00      A    C
ATOM   3701  O   GLU A 235      17.468 -23.894 152.665  1.00  0.00      A    O
ATOM   3702  N   SER A 236      16.875 -23.774 150.488  1.00  0.00      A    N
ATOM   3703  HN  SER A 236      16.371 -24.195 149.734  1.00  0.00      A    H
ATOM   3704  CA  SER A 236      17.496 -22.485 150.151  1.00  0.00      A    C
ATOM   3705  HA  SER A 236      18.560 -22.659 150.242  1.00  0.00      A    H
ATOM   3706  CB  SER A 236      17.165 -22.085 148.699  1.00  0.00      A    C
ATOM   3707  HB1 SER A 236      17.719 -21.147 148.464  1.00  0.00      A    H
ATOM   3708  HB2 SER A 236      17.525 -22.865 147.990  1.00  0.00      A    H
ATOM   3709  OG  SER A 236      15.784 -21.846 148.525  1.00  0.00      A    O
ATOM   3710  HG1 SER A 236      15.679 -21.393 147.679  1.00  0.00      A    H
ATOM   3711  C   SER A 236      17.135 -21.348 151.115  1.00  0.00      A    C
ATOM   3712  O   SER A 236      18.022 -20.648 151.595  1.00  0.00      A    O
ATOM   3713  N   ALA A 237      15.837 -21.213 151.426  1.00  0.00      A    N
ATOM   3714  HN  ALA A 237      15.168 -21.837 151.023  1.00  0.00      A    H
ATOM   3715  CA  ALA A 237      15.292 -20.210 152.325  1.00  0.00      A    C
ATOM   3716  HA  ALA A 237      15.623 -19.220 152.033  1.00  0.00      A    H
ATOM   3717  CB  ALA A 237      13.769 -20.310 152.290  1.00  0.00      A    C
ATOM   3718  HB1 ALA A 237      13.406 -20.108 151.260  1.00  0.00      A    H
ATOM   3719  HB2 ALA A 237      13.429 -21.328 152.579  1.00  0.00      A    H
ATOM   3720  HB3 ALA A 237      13.295 -19.572 152.972  1.00  0.00      A    H
ATOM   3721  C   ALA A 237      15.776 -20.421 153.757  1.00  0.00      A    C
ATOM   3722  O   ALA A 237      16.198 -19.461 154.387  1.00  0.00      A    O
ATOM   3723  N   TYR A 238      15.767 -21.674 154.241  1.00  0.00      A    N
ATOM   3724  HN  TYR A 238      15.469 -22.435 153.667  1.00  0.00      A    H
ATOM   3725  CA  TYR A 238      16.170 -22.055 155.592  1.00  0.00      A    C
ATOM   3726  HA  TYR A 238      15.644 -21.385 156.261  1.00  0.00      A    H
ATOM   3727  CB  TYR A 238      15.809 -23.535 155.827  1.00  0.00      A    C
ATOM   3728  HB1 TYR A 238      16.307 -24.159 155.053  1.00  0.00      A    H
ATOM   3729  HB2 TYR A 238      16.183 -23.878 156.816  1.00  0.00      A    H
ATOM   3730  CG  TYR A 238      14.325 -23.853 155.733  1.00  0.00      A    C
ATOM   3731  CD1 TYR A 238      13.777 -24.300 154.514  1.00  0.00      A    C
ATOM   3732  HD1 TYR A 238      14.399 -24.350 153.631  1.00  0.00      A    H
ATOM   3733  CE1 TYR A 238      12.421 -24.662 154.428  1.00  0.00      A    C
ATOM   3734  HE1 TYR A 238      12.005 -25.017 153.497  1.00  0.00      A    H
ATOM   3735  CZ  TYR A 238      11.594 -24.554 155.562  1.00  0.00      A    C
ATOM   3736  OH  TYR A 238      10.282 -24.917 155.486  1.00  0.00      A    O
ATOM   3737  HH  TYR A 238       9.910 -24.840 156.367  1.00  0.00      A    H
ATOM   3738  CD2 TYR A 238      13.491 -23.727 156.863  1.00  0.00      A    C
ATOM   3739  HD2 TYR A 238      13.887 -23.323 157.785  1.00  0.00      A    H
ATOM   3740  CE2 TYR A 238      12.129 -24.079 156.776  1.00  0.00      A    C
ATOM   3741  HE2 TYR A 238      11.489 -23.964 157.638  1.00  0.00      A    H
ATOM   3742  C   TYR A 238      17.676 -21.847 155.833  1.00  0.00      A    C
ATOM   3743  O   TYR A 238      18.046 -21.416 156.923  1.00  0.00      A    O
ATOM   3744  N   GLU A 239      18.530 -22.103 154.823  1.00  0.00      A    N
ATOM   3745  HN  GLU A 239      18.212 -22.480 153.957  1.00  0.00      A    H
ATOM   3746  CA  GLU A 239      19.975 -21.867 154.875  1.00  0.00      A    C
ATOM   3747  HA  GLU A 239      20.345 -22.268 155.810  1.00  0.00      A    H
ATOM   3748  CB  GLU A 239      20.671 -22.634 153.717  1.00  0.00      A    C
ATOM   3749  HB1 GLU A 239      20.651 -23.722 153.959  1.00  0.00      A    H
ATOM   3750  HB2 GLU A 239      20.081 -22.519 152.780  1.00  0.00      A    H
ATOM   3751  CG  GLU A 239      22.147 -22.290 153.372  1.00  0.00      A    C
ATOM   3752  HG1 GLU A 239      22.472 -22.890 152.503  1.00  0.00      A    H
ATOM   3753  HG2 GLU A 239      22.259 -21.214 153.134  1.00  0.00      A    H
ATOM   3754  CD  GLU A 239      23.211 -22.599 154.436  1.00  0.00      A    C
ATOM   3755  OE1 GLU A 239      22.850 -22.742 155.624  1.00  0.00      A    O
ATOM   3756  OE2 GLU A 239      24.395 -22.678 154.034  1.00  0.00      A    O
ATOM   3757  C   GLU A 239      20.306 -20.363 154.860  1.00  0.00      A    C
ATOM   3758  O   GLU A 239      21.135 -19.932 155.656  1.00  0.00      A    O
ATOM   3759  N   VAL A 240      19.640 -19.554 154.013  1.00  0.00      A    N
ATOM   3760  HN  VAL A 240      18.971 -19.902 153.362  1.00  0.00      A    H
ATOM   3761  CA  VAL A 240      19.832 -18.099 153.967  1.00  0.00      A    C
ATOM   3762  HA  VAL A 240      20.899 -17.915 153.971  1.00  0.00      A    H
ATOM   3763  CB  VAL A 240      19.270 -17.519 152.637  1.00  0.00      A    C
ATOM   3764  HB  VAL A 240      18.184 -17.780 152.587  1.00  0.00      A    H
ATOM   3765  CG1 VAL A 240      19.390 -15.986 152.533  1.00  0.00      A    C
ATOM   3766 HG11 VAL A 240      19.010 -15.635 151.549  1.00  0.00      A    H
ATOM   3767 HG12 VAL A 240      18.796 -15.474 153.318  1.00  0.00      A    H
ATOM   3768 HG13 VAL A 240      20.451 -15.668 152.624  1.00  0.00      A    H
ATOM   3769  CG2 VAL A 240      20.002 -18.103 151.414  1.00  0.00      A    C
ATOM   3770 HG21 VAL A 240      19.619 -17.651 150.474  1.00  0.00      A    H
ATOM   3771 HG22 VAL A 240      21.093 -17.902 151.479  1.00  0.00      A    H
ATOM   3772 HG23 VAL A 240      19.854 -19.201 151.343  1.00  0.00      A    H
ATOM   3773  C   VAL A 240      19.237 -17.411 155.222  1.00  0.00      A    C
ATOM   3774  O   VAL A 240      19.845 -16.463 155.710  1.00  0.00      A    O
ATOM   3775  N   ILE A 241      18.127 -17.915 155.801  1.00  0.00      A    N
ATOM   3776  HN  ILE A 241      17.605 -18.644 155.364  1.00  0.00      A    H
ATOM   3777  CA  ILE A 241      17.576 -17.469 157.093  1.00  0.00      A    C
ATOM   3778  HA  ILE A 241      17.513 -16.390 157.039  1.00  0.00      A    H
ATOM   3779  CB  ILE A 241      16.151 -18.064 157.339  1.00  0.00      A    C
ATOM   3780  HB  ILE A 241      16.238 -19.136 157.030  1.00  0.00      A    H
ATOM   3781  CG2 ILE A 241      15.654 -17.923 158.801  1.00  0.00      A    C
ATOM   3782 HG21 ILE A 241      14.715 -18.496 158.951  1.00  0.00      A    H
ATOM   3783 HG22 ILE A 241      16.407 -18.318 159.515  1.00  0.00      A    H
ATOM   3784 HG23 ILE A 241      15.456 -16.860 159.053  1.00  0.00      A    H
ATOM   3785  CG1 ILE A 241      15.105 -17.420 156.401  1.00  0.00      A    C
ATOM   3786 HG11 ILE A 241      14.830 -16.410 156.780  1.00  0.00      A    H
ATOM   3787 HG12 ILE A 241      15.561 -17.280 155.394  1.00  0.00      A    H
ATOM   3788  CD  ILE A 241      13.823 -18.247 156.227  1.00  0.00      A    C
ATOM   3789  HD1 ILE A 241      13.143 -17.756 155.498  1.00  0.00      A    H
ATOM   3790  HD2 ILE A 241      14.061 -19.265 155.849  1.00  0.00      A    H
ATOM   3791  HD3 ILE A 241      13.280 -18.347 157.190  1.00  0.00      A    H
ATOM   3792  C   ILE A 241      18.531 -17.802 158.256  1.00  0.00      A    C
ATOM   3793  O   ILE A 241      18.655 -16.995 159.173  1.00  0.00      A    O
ATOM   3794  N   LYS A 242      19.222 -18.953 158.231  1.00  0.00      A    N
ATOM   3795  HN  LYS A 242      19.100 -19.626 157.503  1.00  0.00      A    H
ATOM   3796  CA  LYS A 242      20.202 -19.318 159.257  1.00  0.00      A    C
ATOM   3797  HA  LYS A 242      19.741 -19.116 160.216  1.00  0.00      A    H
ATOM   3798  CB  LYS A 242      20.546 -20.817 159.118  1.00  0.00      A    C
ATOM   3799  HB1 LYS A 242      19.592 -21.384 159.226  1.00  0.00      A    H
ATOM   3800  HB2 LYS A 242      20.909 -21.011 158.084  1.00  0.00      A    H
ATOM   3801  CG  LYS A 242      21.559 -21.303 160.170  1.00  0.00      A    C
ATOM   3802  HG1 LYS A 242      22.581 -20.981 159.867  1.00  0.00      A    H
ATOM   3803  HG2 LYS A 242      21.332 -20.814 161.145  1.00  0.00      A    H
ATOM   3804  CD  LYS A 242      21.579 -22.821 160.359  1.00  0.00      A    C
ATOM   3805  HD1 LYS A 242      20.540 -23.163 160.569  1.00  0.00      A    H
ATOM   3806  HD2 LYS A 242      21.896 -23.286 159.397  1.00  0.00      A    H
ATOM   3807  CE  LYS A 242      22.530 -23.223 161.493  1.00  0.00      A    C
ATOM   3808  HE1 LYS A 242      23.583 -22.991 161.219  1.00  0.00      A    H
ATOM   3809  HE2 LYS A 242      22.280 -22.672 162.426  1.00  0.00      A    H
ATOM   3810  NZ  LYS A 242      22.443 -24.662 161.778  1.00  0.00      A    N
ATOM   3811  HZ1 LYS A 242      23.096 -24.913 162.548  1.00  0.00      A    H
ATOM   3812  HZ2 LYS A 242      21.470 -24.902 162.058  1.00  0.00      A    H
ATOM   3813  HZ3 LYS A 242      22.695 -25.199 160.924  1.00  0.00      A    H
ATOM   3814  C   LYS A 242      21.478 -18.455 159.169  1.00  0.00      A    C
ATOM   3815  O   LYS A 242      22.095 -18.179 160.196  1.00  0.00      A    O
ATOM   3816  N   LEU A 243      21.857 -18.020 157.958  1.00  0.00      A    N
ATOM   3817  HN  LEU A 243      21.302 -18.208 157.150  1.00  0.00      A    H
ATOM   3818  CA  LEU A 243      23.069 -17.255 157.687  1.00  0.00      A    C
ATOM   3819  HA  LEU A 243      23.800 -17.586 158.413  1.00  0.00      A    H
ATOM   3820  CB  LEU A 243      23.489 -17.555 156.229  1.00  0.00      A    C
ATOM   3821  HB1 LEU A 243      22.562 -17.809 155.665  1.00  0.00      A    H
ATOM   3822  HB2 LEU A 243      23.884 -16.623 155.767  1.00  0.00      A    H
ATOM   3823  CG  LEU A 243      24.504 -18.709 156.024  1.00  0.00      A    C
ATOM   3824  HG  LEU A 243      25.393 -18.328 156.276  1.00  0.00      A    H
ATOM   3825  CD1 LEU A 243      24.319 -19.923 156.953  1.00  0.00      A    C
ATOM   3826 HD11 LEU A 243      25.055 -20.718 156.706  1.00  0.00      A    H
ATOM   3827 HD12 LEU A 243      24.465 -19.629 158.015  1.00  0.00      A    H
ATOM   3828 HD13 LEU A 243      23.299 -20.349 156.844  1.00  0.00      A    H
ATOM   3829  CD2 LEU A 243      24.495 -19.155 154.554  1.00  0.00      A    C
ATOM   3830 HD21 LEU A 243      25.234 -19.970 154.393  1.00  0.00      A    H
ATOM   3831 HD22 LEU A 243      23.500 -19.537 154.248  1.00  0.00      A    H
ATOM   3832 HD23 LEU A 243      24.764 -18.306 153.888  1.00  0.00      A    H
ATOM   3833  C   LEU A 243      22.871 -15.736 157.884  1.00  0.00      A    C
ATOM   3834  O   LEU A 243      23.756 -15.110 158.463  1.00  0.00      A    O
ATOM   3835  N   LYS A 244      21.739 -15.140 157.458  1.00  0.00      A    N
ATOM   3836  HN  LYS A 244      20.993 -15.688 157.083  1.00  0.00      A    H
ATOM   3837  CA  LYS A 244      21.490 -13.686 157.497  1.00  0.00      A    C
ATOM   3838  HA  LYS A 244      22.298 -13.274 158.090  1.00  0.00      A    H
ATOM   3839  CB  LYS A 244      21.735 -13.026 156.115  1.00  0.00      A    C
ATOM   3840  HB1 LYS A 244      21.611 -11.927 156.250  1.00  0.00      A    H
ATOM   3841  HB2 LYS A 244      22.796 -13.187 155.820  1.00  0.00      A    H
ATOM   3842  CG  LYS A 244      20.780 -13.508 155.007  1.00  0.00      A    C
ATOM   3843  HG1 LYS A 244      21.135 -14.491 154.622  1.00  0.00      A    H
ATOM   3844  HG2 LYS A 244      19.768 -13.668 155.445  1.00  0.00      A    H
ATOM   3845  CD  LYS A 244      20.651 -12.561 153.801  1.00  0.00      A    C
ATOM   3846  HD1 LYS A 244      21.667 -12.188 153.536  1.00  0.00      A    H
ATOM   3847  HD2 LYS A 244      20.276 -13.153 152.934  1.00  0.00      A    H
ATOM   3848  CE  LYS A 244      19.712 -11.367 154.040  1.00  0.00      A    C
ATOM   3849  HE1 LYS A 244      18.694 -11.721 154.316  1.00  0.00      A    H
ATOM   3850  HE2 LYS A 244      20.097 -10.726 154.863  1.00  0.00      A    H
ATOM   3851  NZ  LYS A 244      19.587 -10.530 152.835  1.00  0.00      A    N
ATOM   3852  HZ1 LYS A 244      18.947  -9.731 153.021  1.00  0.00      A    H
ATOM   3853  HZ2 LYS A 244      20.524 -10.167 152.566  1.00  0.00      A    H
ATOM   3854  HZ3 LYS A 244      19.206 -11.102 152.055  1.00  0.00      A    H
ATOM   3855  C   LYS A 244      20.166 -13.263 158.166  1.00  0.00      A    C
ATOM   3856  O   LYS A 244      19.888 -12.066 158.236  1.00  0.00      A    O
ATOM   3857  N   GLY A 245      19.370 -14.211 158.689  1.00  0.00      A    N
ATOM   3858  HN  GLY A 245      19.603 -15.171 158.537  1.00  0.00      A    H
ATOM   3859  CA  GLY A 245      18.158 -13.970 159.483  1.00  0.00      A    C
ATOM   3860  HA1 GLY A 245      18.311 -13.009 159.956  1.00  0.00      A    H
ATOM   3861  HA2 GLY A 245      18.093 -14.800 160.174  1.00  0.00      A    H
ATOM   3862  C   GLY A 245      16.842 -13.907 158.693  1.00  0.00      A    C
ATOM   3863  O   GLY A 245      15.772 -13.966 159.298  1.00  0.00      A    O
ATOM   3864  N   TYR A 246      16.914 -13.752 157.363  1.00  0.00      A    N
ATOM   3865  HN  TYR A 246      17.813 -13.793 156.930  1.00  0.00      A    H
ATOM   3866  CA  TYR A 246      15.802 -13.523 156.436  1.00  0.00      A    C
ATOM   3867  HA  TYR A 246      15.066 -14.296 156.620  1.00  0.00      A    H
ATOM   3868  CB  TYR A 246      15.162 -12.135 156.699  1.00  0.00      A    C
ATOM   3869  HB1 TYR A 246      14.351 -11.962 155.959  1.00  0.00      A    H
ATOM   3870  HB2 TYR A 246      14.698 -12.101 157.709  1.00  0.00      A    H
ATOM   3871  CG  TYR A 246      16.108 -10.954 156.565  1.00  0.00      A    C
ATOM   3872  CD1 TYR A 246      16.884 -10.539 157.667  1.00  0.00      A    C
ATOM   3873  HD1 TYR A 246      16.756 -11.021 158.627  1.00  0.00      A    H
ATOM   3874  CE1 TYR A 246      17.808  -9.487 157.530  1.00  0.00      A    C
ATOM   3875  HE1 TYR A 246      18.407  -9.169 158.370  1.00  0.00      A    H
ATOM   3876  CZ  TYR A 246      17.949  -8.837 156.289  1.00  0.00      A    C
ATOM   3877  OH  TYR A 246      18.853  -7.827 156.143  1.00  0.00      A    O
ATOM   3878  HH  TYR A 246      18.848  -7.568 155.219  1.00  0.00      A    H
ATOM   3879  CD2 TYR A 246      16.237 -10.285 155.332  1.00  0.00      A    C
ATOM   3880  HD2 TYR A 246      15.600 -10.555 154.501  1.00  0.00      A    H
ATOM   3881  CE2 TYR A 246      17.158  -9.231 155.194  1.00  0.00      A    C
ATOM   3882  HE2 TYR A 246      17.241  -8.711 154.251  1.00  0.00      A    H
ATOM   3883  C   TYR A 246      16.293 -13.700 154.989  1.00  0.00      A    C
ATOM   3884  O   TYR A 246      17.463 -14.002 154.767  1.00  0.00      A    O
ATOM   3885  N   THR A 247      15.413 -13.472 154.003  1.00  0.00      A    N
ATOM   3886  HN  THR A 247      14.440 -13.365 154.207  1.00  0.00      A    H
ATOM   3887  CA  THR A 247      15.747 -13.357 152.578  1.00  0.00      A    C
ATOM   3888  HA  THR A 247      16.815 -13.201 152.508  1.00  0.00      A    H
ATOM   3889  CB  THR A 247      15.397 -14.651 151.790  1.00  0.00      A    C
ATOM   3890  HB  THR A 247      16.005 -14.617 150.853  1.00  0.00      A    H
ATOM   3891  OG1 THR A 247      14.041 -14.679 151.403  1.00  0.00      A    O
ATOM   3892  HG1 THR A 247      13.924 -15.514 150.938  1.00  0.00      A    H
ATOM   3893  CG2 THR A 247      15.700 -15.970 152.520  1.00  0.00      A    C
ATOM   3894 HG21 THR A 247      15.530 -16.840 151.851  1.00  0.00      A    H
ATOM   3895 HG22 THR A 247      16.760 -15.995 152.850  1.00  0.00      A    H
ATOM   3896 HG23 THR A 247      15.054 -16.089 153.416  1.00  0.00      A    H
ATOM   3897  C   THR A 247      15.082 -12.076 152.044  1.00  0.00      A    C
ATOM   3898  O   THR A 247      14.005 -11.704 152.515  1.00  0.00      A    O
ATOM   3899  N   SER A 248      15.729 -11.387 151.090  1.00  0.00      A    N
ATOM   3900  HN  SER A 248      16.562 -11.730 150.655  1.00  0.00      A    H
ATOM   3901  CA  SER A 248      15.289 -10.083 150.596  1.00  0.00      A    C
ATOM   3902  HA  SER A 248      14.212 -10.100 150.703  1.00  0.00      A    H
ATOM   3903  CB  SER A 248      15.762  -8.959 151.541  1.00  0.00      A    C
ATOM   3904  HB1 SER A 248      15.309  -8.002 151.195  1.00  0.00      A    H
ATOM   3905  HB2 SER A 248      15.392  -9.141 152.576  1.00  0.00      A    H
ATOM   3906  OG  SER A 248      17.169  -8.802 151.542  1.00  0.00      A    O
ATOM   3907  HG1 SER A 248      17.360  -7.957 151.969  1.00  0.00      A    H
ATOM   3908  C   SER A 248      15.595  -9.828 149.119  1.00  0.00      A    C
ATOM   3909  O   SER A 248      14.704  -9.398 148.389  1.00  0.00      A    O
ATOM   3910  N   TRP A 249      16.842 -10.047 148.674  1.00  0.00      A    N
ATOM   3911  HN  TRP A 249      17.520 -10.535 149.219  1.00  0.00      A    H
ATOM   3912  CA  TRP A 249      17.311  -9.593 147.363  1.00  0.00      A    C
ATOM   3913  HA  TRP A 249      16.903  -8.600 147.214  1.00  0.00      A    H
ATOM   3914  CB  TRP A 249      18.848  -9.579 147.340  1.00  0.00      A    C
ATOM   3915  HB1 TRP A 249      19.201 -10.623 147.493  1.00  0.00      A    H
ATOM   3916  HB2 TRP A 249      19.208  -9.261 146.337  1.00  0.00      A    H
ATOM   3917  CG  TRP A 249      19.462  -8.735 148.413  1.00  0.00      A    C
ATOM   3918  CD1 TRP A 249      20.308  -9.174 149.370  1.00  0.00      A    C
ATOM   3919  HD1 TRP A 249      20.712 -10.176 149.430  1.00  0.00      A    H
ATOM   3920  NE1 TRP A 249      20.607  -8.140 150.229  1.00  0.00      A    N
ATOM   3921  HE1 TRP A 249      21.219  -8.229 150.985  1.00  0.00      A    H
ATOM   3922  CE2 TRP A 249      19.980  -6.969 149.861  1.00  0.00      A    C
ATOM   3923  CD2 TRP A 249      19.246  -7.317 148.687  1.00  0.00      A    C
ATOM   3924  CE3 TRP A 249      18.492  -6.288 148.074  1.00  0.00      A    C
ATOM   3925  HE3 TRP A 249      17.897  -6.467 147.189  1.00  0.00      A    H
ATOM   3926  CZ3 TRP A 249      18.478  -4.981 148.599  1.00  0.00      A    C
ATOM   3927  HZ3 TRP A 249      17.889  -4.218 148.110  1.00  0.00      A    H
ATOM   3928  CZ2 TRP A 249      19.964  -5.672 150.400  1.00  0.00      A    C
ATOM   3929  HZ2 TRP A 249      20.515  -5.442 151.299  1.00  0.00      A    H
ATOM   3930  CH2 TRP A 249      19.222  -4.670 149.754  1.00  0.00      A    C
ATOM   3931  HH2 TRP A 249      19.215  -3.659 150.137  1.00  0.00      A    H
ATOM   3932  C   TRP A 249      16.800 -10.462 146.213  1.00  0.00      A    C
ATOM   3933  O   TRP A 249      16.435  -9.916 145.173  1.00  0.00      A    O
ATOM   3934  N   ALA A 250      16.722 -11.788 146.410  1.00  0.00      A    N
ATOM   3935  HN  ALA A 250      17.007 -12.192 147.279  1.00  0.00      A    H
ATOM   3936  CA  ALA A 250      16.232 -12.732 145.411  1.00  0.00      A    C
ATOM   3937  HA  ALA A 250      16.730 -12.567 144.462  1.00  0.00      A    H
ATOM   3938  CB  ALA A 250      16.499 -14.159 145.903  1.00  0.00      A    C
ATOM   3939  HB1 ALA A 250      17.591 -14.306 146.047  1.00  0.00      A    H
ATOM   3940  HB2 ALA A 250      15.998 -14.346 146.878  1.00  0.00      A    H
ATOM   3941  HB3 ALA A 250      16.144 -14.917 145.172  1.00  0.00      A    H
ATOM   3942  C   ALA A 250      14.728 -12.555 145.148  1.00  0.00      A    C
ATOM   3943  O   ALA A 250      14.321 -12.577 143.988  1.00  0.00      A    O
ATOM   3944  N   ILE A 251      13.918 -12.334 146.204  1.00  0.00      A    N
ATOM   3945  HN  ILE A 251      14.255 -12.345 147.143  1.00  0.00      A    H
ATOM   3946  CA  ILE A 251      12.483 -12.060 146.084  1.00  0.00      A    C
ATOM   3947  HA  ILE A 251      12.112 -12.739 145.327  1.00  0.00      A    H
ATOM   3948  CB  ILE A 251      11.739 -12.306 147.423  1.00  0.00      A    C
ATOM   3949  HB  ILE A 251      11.906 -13.391 147.641  1.00  0.00      A    H
ATOM   3950  CG2 ILE A 251      12.287 -11.496 148.613  1.00  0.00      A    C
ATOM   3951 HG21 ILE A 251      11.819 -11.831 149.562  1.00  0.00      A    H
ATOM   3952 HG22 ILE A 251      13.384 -11.632 148.713  1.00  0.00      A    H
ATOM   3953 HG23 ILE A 251      12.078 -10.413 148.487  1.00  0.00      A    H
ATOM   3954  CG1 ILE A 251      10.199 -12.129 147.299  1.00  0.00      A    C
ATOM   3955 HG11 ILE A 251       9.721 -12.287 148.291  1.00  0.00      A    H
ATOM   3956 HG12 ILE A 251       9.980 -11.081 146.992  1.00  0.00      A    H
ATOM   3957  CD  ILE A 251       9.553 -13.074 146.274  1.00  0.00      A    C
ATOM   3958  HD1 ILE A 251       8.465 -12.863 146.187  1.00  0.00      A    H
ATOM   3959  HD2 ILE A 251      10.015 -12.940 145.272  1.00  0.00      A    H
ATOM   3960  HD3 ILE A 251       9.674 -14.135 146.579  1.00  0.00      A    H
ATOM   3961  C   ILE A 251      12.209 -10.636 145.577  1.00  0.00      A    C
ATOM   3962  O   ILE A 251      11.238 -10.445 144.851  1.00  0.00      A    O
ATOM   3963  N   GLY A 252      13.066  -9.657 145.909  1.00  0.00      A    N
ATOM   3964  HN  GLY A 252      13.829  -9.852 146.525  1.00  0.00      A    H
ATOM   3965  CA  GLY A 252      12.977  -8.282 145.431  1.00  0.00      A    C
ATOM   3966  HA1 GLY A 252      13.805  -7.740 145.868  1.00  0.00      A    H
ATOM   3967  HA2 GLY A 252      12.002  -7.906 145.711  1.00  0.00      A    H
ATOM   3968  C   GLY A 252      13.099  -8.187 143.908  1.00  0.00      A    C
ATOM   3969  O   GLY A 252      12.302  -7.503 143.268  1.00  0.00      A    O
ATOM   3970  N   LEU A 253      14.044  -8.952 143.341  1.00  0.00      A    N
ATOM   3971  HN  LEU A 253      14.660  -9.491 143.912  1.00  0.00      A    H
ATOM   3972  CA  LEU A 253      14.281  -9.089 141.908  1.00  0.00      A    C
ATOM   3973  HA  LEU A 253      14.188  -8.094 141.491  1.00  0.00      A    H
ATOM   3974  CB  LEU A 253      15.671  -9.730 141.707  1.00  0.00      A    C
ATOM   3975  HB1 LEU A 253      15.704 -10.649 142.337  1.00  0.00      A    H
ATOM   3976  HB2 LEU A 253      15.761 -10.076 140.653  1.00  0.00      A    H
ATOM   3977  CG  LEU A 253      16.863  -8.826 142.084  1.00  0.00      A    C
ATOM   3978  HG  LEU A 253      16.639  -8.391 142.956  1.00  0.00      A    H
ATOM   3979  CD1 LEU A 253      18.144  -9.655 142.257  1.00  0.00      A    C
ATOM   3980 HD11 LEU A 253      19.009  -8.994 142.481  1.00  0.00      A    H
ATOM   3981 HD12 LEU A 253      18.032 -10.379 143.093  1.00  0.00      A    H
ATOM   3982 HD13 LEU A 253      18.372 -10.222 141.330  1.00  0.00      A    H
ATOM   3983  CD2 LEU A 253      17.087  -7.715 141.048  1.00  0.00      A    C
ATOM   3984 HD21 LEU A 253      17.938  -7.069 141.353  1.00  0.00      A    H
ATOM   3985 HD22 LEU A 253      17.321  -8.130 140.047  1.00  0.00      A    H
ATOM   3986 HD23 LEU A 253      16.181  -7.077 140.959  1.00  0.00      A    H
ATOM   3987  C   LEU A 253      13.230  -9.982 141.220  1.00  0.00      A    C
ATOM   3988  O   LEU A 253      12.915  -9.736 140.057  1.00  0.00      A    O
ATOM   3989  N   SER A 254      12.670 -10.985 141.923  1.00  0.00      A    N
ATOM   3990  HN  SER A 254      12.948 -11.173 142.865  1.00  0.00      A    H
ATOM   3991  CA  SER A 254      11.630 -11.884 141.413  1.00  0.00      A    C
ATOM   3992  HA  SER A 254      11.935 -12.155 140.411  1.00  0.00      A    H
ATOM   3993  CB  SER A 254      11.510 -13.102 142.352  1.00  0.00      A    C
ATOM   3994  HB1 SER A 254      12.496 -13.620 142.375  1.00  0.00      A    H
ATOM   3995  HB2 SER A 254      11.291 -12.770 143.392  1.00  0.00      A    H
ATOM   3996  OG  SER A 254      10.539 -14.032 141.920  1.00  0.00      A    O
ATOM   3997  HG1 SER A 254      10.683 -14.845 142.420  1.00  0.00      A    H
ATOM   3998  C   SER A 254      10.275 -11.164 141.300  1.00  0.00      A    C
ATOM   3999  O   SER A 254       9.610 -11.296 140.278  1.00  0.00      A    O
ATOM   4000  N   VAL A 255       9.890 -10.367 142.312  1.00  0.00      A    N
ATOM   4001  HN  VAL A 255      10.444 -10.299 143.137  1.00  0.00      A    H
ATOM   4002  CA  VAL A 255       8.677  -9.545 142.328  1.00  0.00      A    C
ATOM   4003  HA  VAL A 255       7.852 -10.188 142.049  1.00  0.00      A    H
ATOM   4004  CB  VAL A 255       8.449  -9.001 143.765  1.00  0.00      A    C
ATOM   4005  HB  VAL A 255       9.435  -8.641 144.150  1.00  0.00      A    H
ATOM   4006  CG1 VAL A 255       7.465  -7.818 143.866  1.00  0.00      A    C
ATOM   4007 HG11 VAL A 255       7.331  -7.518 144.928  1.00  0.00      A    H
ATOM   4008 HG12 VAL A 255       7.836  -6.929 143.316  1.00  0.00      A    H
ATOM   4009 HG13 VAL A 255       6.470  -8.099 143.460  1.00  0.00      A    H
ATOM   4010  CG2 VAL A 255       7.967 -10.129 144.692  1.00  0.00      A    C
ATOM   4011 HG21 VAL A 255       7.764  -9.739 145.712  1.00  0.00      A    H
ATOM   4012 HG22 VAL A 255       7.033 -10.585 144.299  1.00  0.00      A    H
ATOM   4013 HG23 VAL A 255       8.732 -10.927 144.785  1.00  0.00      A    H
ATOM   4014  C   VAL A 255       8.747  -8.410 141.294  1.00  0.00      A    C
ATOM   4015  O   VAL A 255       7.725  -8.096 140.690  1.00  0.00      A    O
ATOM   4016  N   ALA A 256       9.935  -7.827 141.062  1.00  0.00      A    N
ATOM   4017  HN  ALA A 256      10.748  -8.090 141.581  1.00  0.00      A    H
ATOM   4018  CA  ALA A 256      10.141  -6.785 140.059  1.00  0.00      A    C
ATOM   4019  HA  ALA A 256       9.341  -6.056 140.111  1.00  0.00      A    H
ATOM   4020  CB  ALA A 256      11.483  -6.104 140.336  1.00  0.00      A    C
ATOM   4021  HB1 ALA A 256      11.472  -5.658 141.354  1.00  0.00      A    H
ATOM   4022  HB2 ALA A 256      12.319  -6.836 140.293  1.00  0.00      A    H
ATOM   4023  HB3 ALA A 256      11.687  -5.290 139.607  1.00  0.00      A    H
ATOM   4024  C   ALA A 256      10.127  -7.345 138.623  1.00  0.00      A    C
ATOM   4025  O   ALA A 256       9.749  -6.622 137.704  1.00  0.00      A    O
ATOM   4026  N   ASP A 257      10.472  -8.632 138.436  1.00  0.00      A    N
ATOM   4027  HN  ASP A 257      10.845  -9.186 139.176  1.00  0.00      A    H
ATOM   4028  CA  ASP A 257      10.354  -9.369 137.174  1.00  0.00      A    C
ATOM   4029  HA  ASP A 257      10.709  -8.712 136.388  1.00  0.00      A    H
ATOM   4030  CB  ASP A 257      11.244 -10.638 137.269  1.00  0.00      A    C
ATOM   4031  HB1 ASP A 257      12.308 -10.347 137.156  1.00  0.00      A    H
ATOM   4032  HB2 ASP A 257      11.119 -11.130 138.254  1.00  0.00      A    H
ATOM   4033  CG  ASP A 257      10.997 -11.716 136.208  1.00  0.00      A    C
ATOM   4034  OD1 ASP A 257      10.516 -12.803 136.596  1.00  0.00      A    O
ATOM   4035  OD2 ASP A 257      11.301 -11.431 135.028  1.00  0.00      A    O
ATOM   4036  C   ASP A 257       8.875  -9.692 136.851  1.00  0.00      A    C
ATOM   4037  O   ASP A 257       8.462  -9.555 135.699  1.00  0.00      A    O
ATOM   4038  N   LEU A 258       8.068 -10.056 137.866  1.00  0.00      A    N
ATOM   4039  HN  LEU A 258       8.426 -10.193 138.787  1.00  0.00      A    H
ATOM   4040  CA  LEU A 258       6.625 -10.285 137.740  1.00  0.00      A    C
ATOM   4041  HA  LEU A 258       6.487 -10.900 136.860  1.00  0.00      A    H
ATOM   4042  CB  LEU A 258       6.080 -10.937 139.029  1.00  0.00      A    C
ATOM   4043  HB1 LEU A 258       6.377 -10.282 139.880  1.00  0.00      A    H
ATOM   4044  HB2 LEU A 258       4.968 -10.920 139.001  1.00  0.00      A    H
ATOM   4045  CG  LEU A 258       6.586 -12.364 139.309  1.00  0.00      A    C
ATOM   4046  HG  LEU A 258       7.585 -12.328 139.308  1.00  0.00      A    H
ATOM   4047  CD1 LEU A 258       6.105 -12.842 140.682  1.00  0.00      A    C
ATOM   4048 HD11 LEU A 258       6.429 -13.889 140.866  1.00  0.00      A    H
ATOM   4049 HD12 LEU A 258       6.523 -12.201 141.488  1.00  0.00      A    H
ATOM   4050 HD13 LEU A 258       4.997 -12.806 140.744  1.00  0.00      A    H
ATOM   4051  CD2 LEU A 258       6.177 -13.354 138.218  1.00  0.00      A    C
ATOM   4052 HD21 LEU A 258       6.576 -14.366 138.446  1.00  0.00      A    H
ATOM   4053 HD22 LEU A 258       5.075 -13.438 138.133  1.00  0.00      A    H
ATOM   4054 HD23 LEU A 258       6.581 -13.036 137.233  1.00  0.00      A    H
ATOM   4055  C   LEU A 258       5.862  -8.972 137.512  1.00  0.00      A    C
ATOM   4056  O   LEU A 258       4.940  -8.939 136.698  1.00  0.00      A    O
ATOM   4057  N   ALA A 259       6.281  -7.887 138.189  1.00  0.00      A    N
ATOM   4058  HN  ALA A 259       7.017  -7.982 138.858  1.00  0.00      A    H
ATOM   4059  CA  ALA A 259       5.745  -6.539 138.034  1.00  0.00      A    C
ATOM   4060  HA  ALA A 259       4.668  -6.546 138.156  1.00  0.00      A    H
ATOM   4061  CB  ALA A 259       6.366  -5.610 139.090  1.00  0.00      A    C
ATOM   4062  HB1 ALA A 259       6.127  -5.989 140.107  1.00  0.00      A    H
ATOM   4063  HB2 ALA A 259       7.473  -5.575 138.990  1.00  0.00      A    H
ATOM   4064  HB3 ALA A 259       5.970  -4.575 139.008  1.00  0.00      A    H
ATOM   4065  C   ALA A 259       6.018  -5.977 136.635  1.00  0.00      A    C
ATOM   4066  O   ALA A 259       5.138  -5.330 136.081  1.00  0.00      A    O
ATOM   4067  N   GLU A 260       7.189  -6.262 136.035  1.00  0.00      A    N
ATOM   4068  HN  GLU A 260       7.897  -6.796 136.488  1.00  0.00      A    H
ATOM   4069  CA  GLU A 260       7.544  -5.829 134.683  1.00  0.00      A    C
ATOM   4070  HA  GLU A 260       7.421  -4.754 134.643  1.00  0.00      A    H
ATOM   4071  CB  GLU A 260       9.028  -6.149 134.398  1.00  0.00      A    C
ATOM   4072  HB1 GLU A 260       9.649  -5.622 135.158  1.00  0.00      A    H
ATOM   4073  HB2 GLU A 260       9.216  -7.235 134.551  1.00  0.00      A    H
ATOM   4074  CG  GLU A 260       9.493  -5.726 132.985  1.00  0.00      A    C
ATOM   4075  HG1 GLU A 260       8.913  -6.280 132.224  1.00  0.00      A    H
ATOM   4076  HG2 GLU A 260       9.352  -4.638 132.830  1.00  0.00      A    H
ATOM   4077  CD  GLU A 260      10.952  -6.044 132.664  1.00  0.00      A    C
ATOM   4078  OE1 GLU A 260      11.591  -6.776 133.452  1.00  0.00      A    O
ATOM   4079  OE2 GLU A 260      11.406  -5.547 131.612  1.00  0.00      A    O
ATOM   4080  C   GLU A 260       6.625  -6.434 133.608  1.00  0.00      A    C
ATOM   4081  O   GLU A 260       6.205  -5.719 132.700  1.00  0.00      A    O
ATOM   4082  N   SER A 261       6.283  -7.727 133.732  1.00  0.00      A    N
ATOM   4083  HN  SER A 261       6.630  -8.289 134.482  1.00  0.00      A    H
ATOM   4084  CA  SER A 261       5.393  -8.437 132.814  1.00  0.00      A    C
ATOM   4085  HA  SER A 261       5.761  -8.203 131.824  1.00  0.00      A    H
ATOM   4086  CB  SER A 261       5.438  -9.938 133.136  1.00  0.00      A    C
ATOM   4087  HB1 SER A 261       5.454 -10.054 134.244  1.00  0.00      A    H
ATOM   4088  HB2 SER A 261       4.516 -10.442 132.767  1.00  0.00      A    H
ATOM   4089  OG  SER A 261       6.612 -10.464 132.573  1.00  0.00      A    O
ATOM   4090  HG1 SER A 261       6.746 -11.338 132.962  1.00  0.00      A    H
ATOM   4091  C   SER A 261       3.942  -7.949 132.888  1.00  0.00      A    C
ATOM   4092  O   SER A 261       3.265  -7.907 131.861  1.00  0.00      A    O
ATOM   4093  N   ILE A 262       3.488  -7.550 134.087  1.00  0.00      A    N
ATOM   4094  HN  ILE A 262       4.062  -7.595 134.902  1.00  0.00      A    H
ATOM   4095  CA  ILE A 262       2.149  -7.023 134.327  1.00  0.00      A    C
ATOM   4096  HA  ILE A 262       1.471  -7.605 133.717  1.00  0.00      A    H
ATOM   4097  CB  ILE A 262       1.796  -7.161 135.840  1.00  0.00      A    C
ATOM   4098  HB  ILE A 262       2.691  -6.753 136.375  1.00  0.00      A    H
ATOM   4099  CG2 ILE A 262       0.492  -6.424 136.216  1.00  0.00      A    C
ATOM   4100 HG21 ILE A 262       0.355  -6.410 137.317  1.00  0.00      A    H
ATOM   4101 HG22 ILE A 262       0.518  -5.370 135.867  1.00  0.00      A    H
ATOM   4102 HG23 ILE A 262      -0.391  -6.922 135.763  1.00  0.00      A    H
ATOM   4103  CG1 ILE A 262       1.678  -8.654 136.240  1.00  0.00      A    C
ATOM   4104 HG11 ILE A 262       0.743  -9.085 135.817  1.00  0.00      A    H
ATOM   4105 HG12 ILE A 262       2.530  -9.215 135.794  1.00  0.00      A    H
ATOM   4106  CD  ILE A 262       1.692  -8.911 137.756  1.00  0.00      A    C
ATOM   4107  HD1 ILE A 262       1.662 -10.003 137.963  1.00  0.00      A    H
ATOM   4108  HD2 ILE A 262       2.614  -8.495 138.216  1.00  0.00      A    H
ATOM   4109  HD3 ILE A 262       0.812  -8.445 138.247  1.00  0.00      A    H
ATOM   4110  C   ILE A 262       2.052  -5.566 133.835  1.00  0.00      A    C
ATOM   4111  O   ILE A 262       1.133  -5.245 133.084  1.00  0.00      A    O
ATOM   4112  N   MET A 263       2.992  -4.693 134.238  1.00  0.00      A    N
ATOM   4113  HN  MET A 263       3.795  -4.999 134.745  1.00  0.00      A    H
ATOM   4114  CA  MET A 263       2.948  -3.249 133.989  1.00  0.00      A    C
ATOM   4115  HA  MET A 263       1.930  -2.942 134.198  1.00  0.00      A    H
ATOM   4116  CB  MET A 263       3.964  -2.542 134.915  1.00  0.00      A    C
ATOM   4117  HB1 MET A 263       4.953  -3.029 134.744  1.00  0.00      A    H
ATOM   4118  HB2 MET A 263       4.080  -1.482 134.596  1.00  0.00      A    H
ATOM   4119  CG  MET A 263       3.613  -2.630 136.413  1.00  0.00      A    C
ATOM   4120  HG1 MET A 263       3.504  -3.691 136.722  1.00  0.00      A    H
ATOM   4121  HG2 MET A 263       4.435  -2.187 137.016  1.00  0.00      A    H
ATOM   4122  SD  MET A 263       2.089  -1.812 136.947  1.00  0.00      A    S
ATOM   4123  CE  MET A 263       2.549  -0.077 136.745  1.00  0.00      A    C
ATOM   4124  HE1 MET A 263       1.714   0.592 137.044  1.00  0.00      A    H
ATOM   4125  HE2 MET A 263       3.431   0.177 137.371  1.00  0.00      A    H
ATOM   4126  HE3 MET A 263       2.804   0.148 135.687  1.00  0.00      A    H
ATOM   4127  C   MET A 263       3.261  -2.861 132.532  1.00  0.00      A    C
ATOM   4128  O   MET A 263       2.860  -1.776 132.112  1.00  0.00      A    O
ATOM   4129  N   LYS A 264       3.939  -3.731 131.763  1.00  0.00      A    N
ATOM   4130  HN  LYS A 264       4.234  -4.609 132.136  1.00  0.00      A    H
ATOM   4131  CA  LYS A 264       4.302  -3.497 130.362  1.00  0.00      A    C
ATOM   4132  HA  LYS A 264       4.013  -2.478 130.136  1.00  0.00      A    H
ATOM   4133  CB  LYS A 264       5.827  -3.662 130.182  1.00  0.00      A    C
ATOM   4134  HB1 LYS A 264       6.073  -4.723 130.421  1.00  0.00      A    H
ATOM   4135  HB2 LYS A 264       6.083  -3.517 129.109  1.00  0.00      A    H
ATOM   4136  CG  LYS A 264       6.657  -2.727 131.084  1.00  0.00      A    C
ATOM   4137  HG1 LYS A 264       6.295  -1.681 130.956  1.00  0.00      A    H
ATOM   4138  HG2 LYS A 264       6.489  -3.008 132.149  1.00  0.00      A    H
ATOM   4139  CD  LYS A 264       8.165  -2.750 130.782  1.00  0.00      A    C
ATOM   4140  HD1 LYS A 264       8.703  -2.285 131.640  1.00  0.00      A    H
ATOM   4141  HD2 LYS A 264       8.491  -3.814 130.722  1.00  0.00      A    H
ATOM   4142  CE  LYS A 264       8.563  -2.031 129.481  1.00  0.00      A    C
ATOM   4143  HE1 LYS A 264       9.650  -2.160 129.281  1.00  0.00      A    H
ATOM   4144  HE2 LYS A 264       7.995  -2.443 128.618  1.00  0.00      A    H
ATOM   4145  NZ  LYS A 264       8.289  -0.584 129.550  1.00  0.00      A    N
ATOM   4146  HZ1 LYS A 264       8.569  -0.126 128.659  1.00  0.00      A    H
ATOM   4147  HZ2 LYS A 264       7.273  -0.430 129.713  1.00  0.00      A    H
ATOM   4148  HZ3 LYS A 264       8.828  -0.167 130.336  1.00  0.00      A    H
ATOM   4149  C   LYS A 264       3.539  -4.418 129.391  1.00  0.00      A    C
ATOM   4150  O   LYS A 264       3.752  -4.311 128.184  1.00  0.00      A    O
ATOM   4151  N   ASN A 265       2.652  -5.302 129.895  1.00  0.00      A    N
ATOM   4152  HN  ASN A 265       2.577  -5.389 130.888  1.00  0.00      A    H
ATOM   4153  CA  ASN A 265       1.751  -6.184 129.136  1.00  0.00      A    C
ATOM   4154  HA  ASN A 265       1.220  -6.769 129.880  1.00  0.00      A    H
ATOM   4155  CB  ASN A 265       0.703  -5.344 128.352  1.00  0.00      A    C
ATOM   4156  HB1 ASN A 265       0.293  -4.578 129.046  1.00  0.00      A    H
ATOM   4157  HB2 ASN A 265       1.190  -4.807 127.513  1.00  0.00      A    H
ATOM   4158  CG  ASN A 265      -0.482  -6.167 127.820  1.00  0.00      A    C
ATOM   4159  OD1 ASN A 265      -0.982  -7.064 128.495  1.00  0.00      A    O
ATOM   4160  ND2 ASN A 265      -0.901  -5.901 126.582  1.00  0.00      A    N
ATOM   4161 HD21 ASN A 265      -1.676  -6.425 126.239  1.00  0.00      A    H
ATOM   4162 HD22 ASN A 265      -0.462  -5.183 126.051  1.00  0.00      A    H
ATOM   4163  C   ASN A 265       2.534  -7.168 128.239  1.00  0.00      A    C
ATOM   4164  O   ASN A 265       2.210  -7.335 127.062  1.00  0.00      A    O
ATOM   4165  N   LEU A 266       3.605  -7.778 128.770  1.00  0.00      A    N
ATOM   4166  HN  LEU A 266       3.821  -7.752 129.744  1.00  0.00      A    H
ATOM   4167  CA  LEU A 266       4.558  -8.541 127.963  1.00  0.00      A    C
ATOM   4168  HA  LEU A 266       4.700  -7.969 127.055  1.00  0.00      A    H
ATOM   4169  CB  LEU A 266       5.875  -8.737 128.743  1.00  0.00      A    C
ATOM   4170  HB1 LEU A 266       5.626  -9.298 129.673  1.00  0.00      A    H
ATOM   4171  HB2 LEU A 266       6.549  -9.399 128.155  1.00  0.00      A    H
ATOM   4172  CG  LEU A 266       6.620  -7.446 129.141  1.00  0.00      A    C
ATOM   4173  HG  LEU A 266       6.023  -6.954 129.775  1.00  0.00      A    H
ATOM   4174  CD1 LEU A 266       7.948  -7.789 129.834  1.00  0.00      A    C
ATOM   4175 HD11 LEU A 266       8.510  -6.863 130.079  1.00  0.00      A    H
ATOM   4176 HD12 LEU A 266       7.764  -8.346 130.778  1.00  0.00      A    H
ATOM   4177 HD13 LEU A 266       8.584  -8.416 129.174  1.00  0.00      A    H
ATOM   4178  CD2 LEU A 266       6.880  -6.514 127.946  1.00  0.00      A    C
ATOM   4179 HD21 LEU A 266       7.401  -5.591 128.282  1.00  0.00      A    H
ATOM   4180 HD22 LEU A 266       7.517  -6.999 127.179  1.00  0.00      A    H
ATOM   4181 HD23 LEU A 266       5.921  -6.217 127.468  1.00  0.00      A    H
ATOM   4182  C   LEU A 266       4.035  -9.928 127.560  1.00  0.00      A    C
ATOM   4183  O   LEU A 266       4.474 -10.445 126.533  1.00  0.00      A    O
ATOM   4184  N   ARG A 267       3.133 -10.533 128.356  1.00  0.00      A    N
ATOM   4185  HN  ARG A 267       2.825 -10.037 129.164  1.00  0.00      A    H
ATOM   4186  CA  ARG A 267       2.557 -11.865 128.142  1.00  0.00      A    C
ATOM   4187  HA  ARG A 267       1.817 -12.040 128.914  1.00  0.00      A    H
ATOM   4188  CB  ARG A 267       1.720 -11.950 126.837  1.00  0.00      A    C
ATOM   4189  HB1 ARG A 267       2.393 -11.622 126.009  1.00  0.00      A    H
ATOM   4190  HB2 ARG A 267       1.469 -13.013 126.625  1.00  0.00      A    H
ATOM   4191  CG  ARG A 267       0.468 -11.054 126.860  1.00  0.00      A    C
ATOM   4192  HG1 ARG A 267      -0.098 -11.261 127.795  1.00  0.00      A    H
ATOM   4193  HG2 ARG A 267       0.786  -9.989 126.933  1.00  0.00      A    H
ATOM   4194  CD  ARG A 267      -0.417 -11.198 125.609  1.00  0.00      A    C
ATOM   4195  HD1 ARG A 267      -1.249 -10.459 125.657  1.00  0.00      A    H
ATOM   4196  HD2 ARG A 267       0.164 -11.021 124.674  1.00  0.00      A    H
ATOM   4197  NE  ARG A 267      -0.992 -12.549 125.488  1.00  0.00      A    N
ATOM   4198  HE  ARG A 267      -0.524 -13.118 124.802  1.00  0.00      A    H
ATOM   4199  CZ  ARG A 267      -2.032 -13.039 126.187  1.00  0.00      A    C
ATOM   4200  NH1 ARG A 267      -2.683 -12.288 127.085  1.00  0.00      A    N
ATOM   4201 HH11 ARG A 267      -3.431 -12.667 127.612  1.00  0.00      A    H
ATOM   4202 HH12 ARG A 267      -2.286 -11.389 127.283  1.00  0.00      A    H
ATOM   4203  NH2 ARG A 267      -2.413 -14.309 125.996  1.00  0.00      A    N
ATOM   4204 HH21 ARG A 267      -3.229 -14.652 126.440  1.00  0.00      A    H
ATOM   4205 HH22 ARG A 267      -1.981 -14.799 125.251  1.00  0.00      A    H
ATOM   4206  C   ARG A 267       3.617 -12.978 128.286  1.00  0.00      A    C
ATOM   4207  O   ARG A 267       3.548 -13.994 127.594  1.00  0.00      A    O
ATOM   4208  N   ARG A 268       4.604 -12.785 129.181  1.00  0.00      A    N
ATOM   4209  HN  ARG A 268       4.661 -11.915 129.666  1.00  0.00      A    H
ATOM   4210  CA  ARG A 268       5.623 -13.783 129.501  1.00  0.00      A    C
ATOM   4211  HA  ARG A 268       5.860 -14.348 128.607  1.00  0.00      A    H
ATOM   4212  CB  ARG A 268       6.861 -13.117 130.133  1.00  0.00      A    C
ATOM   4213  HB1 ARG A 268       6.489 -12.517 130.997  1.00  0.00      A    H
ATOM   4214  HB2 ARG A 268       7.524 -13.898 130.566  1.00  0.00      A    H
ATOM   4215  CG  ARG A 268       7.621 -12.193 129.168  1.00  0.00      A    C
ATOM   4216  HG1 ARG A 268       7.642 -12.670 128.164  1.00  0.00      A    H
ATOM   4217  HG2 ARG A 268       7.042 -11.250 129.039  1.00  0.00      A    H
ATOM   4218  CD  ARG A 268       9.031 -11.819 129.655  1.00  0.00      A    C
ATOM   4219  HD1 ARG A 268       9.616 -12.748 129.844  1.00  0.00      A    H
ATOM   4220  HD2 ARG A 268       9.574 -11.202 128.901  1.00  0.00      A    H
ATOM   4221  NE  ARG A 268       8.986 -11.025 130.890  1.00  0.00      A    N
ATOM   4222  HE  ARG A 268       8.202 -10.395 130.927  1.00  0.00      A    H
ATOM   4223  CZ  ARG A 268       9.855 -11.069 131.915  1.00  0.00      A    C
ATOM   4224  NH1 ARG A 268       9.642 -10.296 132.984  1.00  0.00      A    N
ATOM   4225 HH11 ARG A 268      10.282 -10.293 133.740  1.00  0.00      A    H
ATOM   4226 HH12 ARG A 268       8.891  -9.636 132.912  1.00  0.00      A    H
ATOM   4227  NH2 ARG A 268      10.926 -11.874 131.914  1.00  0.00      A    N
ATOM   4228 HH21 ARG A 268      11.493 -11.942 132.722  1.00  0.00      A    H
ATOM   4229 HH22 ARG A 268      10.992 -12.532 131.175  1.00  0.00      A    H
ATOM   4230  C   ARG A 268       5.057 -14.784 130.515  1.00  0.00      A    C
ATOM   4231  O   ARG A 268       4.221 -14.438 131.354  1.00  0.00      A    O
ATOM   4232  N   VAL A 269       5.531 -16.032 130.412  1.00  0.00      A    N
ATOM   4233  HN  VAL A 269       6.238 -16.256 129.746  1.00  0.00      A    H
ATOM   4234  CA  VAL A 269       5.090 -17.158 131.224  1.00  0.00      A    C
ATOM   4235  HA  VAL A 269       4.064 -16.987 131.525  1.00  0.00      A    H
ATOM   4236  CB  VAL A 269       5.251 -18.469 130.409  1.00  0.00      A    C
ATOM   4237  HB  VAL A 269       6.343 -18.622 130.228  1.00  0.00      A    H
ATOM   4238  CG1 VAL A 269       4.703 -19.685 131.176  1.00  0.00      A    C
ATOM   4239 HG11 VAL A 269       4.794 -20.604 130.557  1.00  0.00      A    H
ATOM   4240 HG12 VAL A 269       5.264 -19.863 132.117  1.00  0.00      A    H
ATOM   4241 HG13 VAL A 269       3.629 -19.542 131.424  1.00  0.00      A    H
ATOM   4242  CG2 VAL A 269       4.546 -18.393 129.039  1.00  0.00      A    C
ATOM   4243 HG21 VAL A 269       4.642 -19.356 128.494  1.00  0.00      A    H
ATOM   4244 HG22 VAL A 269       3.465 -18.171 129.168  1.00  0.00      A    H
ATOM   4245 HG23 VAL A 269       4.991 -17.601 128.402  1.00  0.00      A    H
ATOM   4246  C   VAL A 269       5.947 -17.200 132.505  1.00  0.00      A    C
ATOM   4247  O   VAL A 269       7.174 -17.274 132.427  1.00  0.00      A    O
ATOM   4248  N   HSD A 270       5.285 -17.159 133.674  1.00  0.00      A    N
ATOM   4249  HN  HSD A 270       4.289 -17.085 133.655  1.00  0.00      A    H
ATOM   4250  CA  HSD A 270       5.882 -17.213 135.013  1.00  0.00      A    C
ATOM   4251  HA  HSD A 270       6.905 -17.553 134.909  1.00  0.00      A    H
ATOM   4252  CB  HSD A 270       5.809 -15.837 135.693  1.00  0.00      A    C
ATOM   4253  HB1 HSD A 270       4.746 -15.514 135.743  1.00  0.00      A    H
ATOM   4254  HB2 HSD A 270       6.168 -15.921 136.742  1.00  0.00      A    H
ATOM   4255  ND1 HSD A 270       7.957 -14.611 135.149  1.00  0.00      A    N
ATOM   4256  HD1 HSD A 270       8.567 -15.219 135.658  1.00  0.00      A    H
ATOM   4257  CG  HSD A 270       6.590 -14.757 135.005  1.00  0.00      A    C
ATOM   4258  CE1 HSD A 270       8.321 -13.578 134.387  1.00  0.00      A    C
ATOM   4259  HE1 HSD A 270       9.351 -13.224 134.292  1.00  0.00      A    H
ATOM   4260  NE2 HSD A 270       7.304 -13.021 133.743  1.00  0.00      A    N
ATOM   4261  CD2 HSD A 270       6.196 -13.769 134.133  1.00  0.00      A    C
ATOM   4262  HD2 HSD A 270       5.204 -13.515 133.779  1.00  0.00      A    H
ATOM   4263  C   HSD A 270       5.146 -18.235 135.886  1.00  0.00      A    C
ATOM   4264  O   HSD A 270       3.916 -18.268 135.836  1.00  0.00      A    O
ATOM   4265  N   PRO A 271       5.846 -19.026 136.731  1.00  0.00      A    N
ATOM   4266  CD  PRO A 271       7.306 -19.118 136.816  1.00  0.00      A    C
ATOM   4267  HD1 PRO A 271       7.549 -19.475 135.789  1.00  0.00      A    H
ATOM   4268  HD2 PRO A 271       7.892 -18.202 137.059  1.00  0.00      A    H
ATOM   4269  CA  PRO A 271       5.206 -19.930 137.691  1.00  0.00      A    C
ATOM   4270  HA  PRO A 271       4.334 -20.420 137.274  1.00  0.00      A    H
ATOM   4271  CB  PRO A 271       6.292 -20.958 138.026  1.00  0.00      A    C
ATOM   4272  HB1 PRO A 271       6.278 -21.764 137.258  1.00  0.00      A    H
ATOM   4273  HB2 PRO A 271       6.157 -21.413 139.028  1.00  0.00      A    H
ATOM   4274  CG  PRO A 271       7.605 -20.215 137.836  1.00  0.00      A    C
ATOM   4275  HG1 PRO A 271       8.460 -20.892 137.639  1.00  0.00      A    H
ATOM   4276  HG2 PRO A 271       7.816 -19.606 138.745  1.00  0.00      A    H
ATOM   4277  C   PRO A 271       4.780 -19.105 138.923  1.00  0.00      A    C
ATOM   4278  O   PRO A 271       5.619 -18.686 139.718  1.00  0.00      A    O
ATOM   4279  N   VAL A 272       3.473 -18.835 139.041  1.00  0.00      A    N
ATOM   4280  HN  VAL A 272       2.822 -19.232 138.399  1.00  0.00      A    H
ATOM   4281  CA  VAL A 272       2.869 -17.977 140.063  1.00  0.00      A    C
ATOM   4282  HA  VAL A 272       3.580 -17.884 140.874  1.00  0.00      A    H
ATOM   4283  CB  VAL A 272       2.600 -16.550 139.528  1.00  0.00      A    C
ATOM   4284  HB  VAL A 272       1.945 -16.029 140.270  1.00  0.00      A    H
ATOM   4285  CG1 VAL A 272       3.879 -15.721 139.360  1.00  0.00      A    C
ATOM   4286 HG11 VAL A 272       3.638 -14.721 138.938  1.00  0.00      A    H
ATOM   4287 HG12 VAL A 272       4.390 -15.555 140.331  1.00  0.00      A    H
ATOM   4288 HG13 VAL A 272       4.586 -16.225 138.667  1.00  0.00      A    H
ATOM   4289  CG2 VAL A 272       1.747 -16.520 138.255  1.00  0.00      A    C
ATOM   4290 HG21 VAL A 272       1.618 -15.478 137.893  1.00  0.00      A    H
ATOM   4291 HG22 VAL A 272       2.229 -17.114 137.448  1.00  0.00      A    H
ATOM   4292 HG23 VAL A 272       0.736 -16.938 138.439  1.00  0.00      A    H
ATOM   4293  C   VAL A 272       1.607 -18.621 140.632  1.00  0.00      A    C
ATOM   4294  O   VAL A 272       0.910 -19.349 139.921  1.00  0.00      A    O
ATOM   4295  N   SER A 273       1.304 -18.313 141.906  1.00  0.00      A    N
ATOM   4296  HN  SER A 273       1.872 -17.670 142.420  1.00  0.00      A    H
ATOM   4297  CA  SER A 273       0.172 -18.847 142.660  1.00  0.00      A    C
ATOM   4298  HA  SER A 273       0.217 -19.924 142.566  1.00  0.00      A    H
ATOM   4299  CB  SER A 273       0.214 -18.349 144.116  1.00  0.00      A    C
ATOM   4300  HB1 SER A 273       0.037 -17.249 144.111  1.00  0.00      A    H
ATOM   4301  HB2 SER A 273      -0.609 -18.810 144.708  1.00  0.00      A    H
ATOM   4302  OG  SER A 273       1.462 -18.590 144.736  1.00  0.00      A    O
ATOM   4303  HG1 SER A 273       1.484 -18.062 145.544  1.00  0.00      A    H
ATOM   4304  C   SER A 273      -1.144 -18.387 142.017  1.00  0.00      A    C
ATOM   4305  O   SER A 273      -1.392 -17.188 141.880  1.00  0.00      A    O
ATOM   4306  N   THR A 274      -1.962 -19.363 141.608  1.00  0.00      A    N
ATOM   4307  HN  THR A 274      -1.700 -20.319 141.733  1.00  0.00      A    H
ATOM   4308  CA  THR A 274      -3.257 -19.176 140.969  1.00  0.00      A    C
ATOM   4309  HA  THR A 274      -3.700 -18.298 141.420  1.00  0.00      A    H
ATOM   4310  CB  THR A 274      -3.096 -18.925 139.452  1.00  0.00      A    C
ATOM   4311  HB  THR A 274      -2.285 -18.163 139.348  1.00  0.00      A    H
ATOM   4312  OG1 THR A 274      -4.284 -18.367 138.924  1.00  0.00      A    O
ATOM   4313  HG1 THR A 274      -4.116 -18.250 137.983  1.00  0.00      A    H
ATOM   4314  CG2 THR A 274      -2.765 -20.187 138.633  1.00  0.00      A    C
ATOM   4315 HG21 THR A 274      -2.550 -19.927 137.575  1.00  0.00      A    H
ATOM   4316 HG22 THR A 274      -1.868 -20.694 139.049  1.00  0.00      A    H
ATOM   4317 HG23 THR A 274      -3.611 -20.908 138.649  1.00  0.00      A    H
ATOM   4318  C   THR A 274      -4.171 -20.349 141.313  1.00  0.00      A    C
ATOM   4319  O   THR A 274      -3.688 -21.440 141.620  1.00  0.00      A    O
ATOM   4320  N   MET A 275      -5.488 -20.132 141.204  1.00  0.00      A    N
ATOM   4321  HN  MET A 275      -5.833 -19.232 140.946  1.00  0.00      A    H
ATOM   4322  CA  MET A 275      -6.524 -21.130 141.437  1.00  0.00      A    C
ATOM   4323  HA  MET A 275      -6.301 -21.628 142.372  1.00  0.00      A    H
ATOM   4324  CB  MET A 275      -7.882 -20.397 141.463  1.00  0.00      A    C
ATOM   4325  HB1 MET A 275      -7.684 -19.360 141.822  1.00  0.00      A    H
ATOM   4326  HB2 MET A 275      -8.269 -20.299 140.424  1.00  0.00      A    H
ATOM   4327  CG  MET A 275      -8.925 -21.056 142.379  1.00  0.00      A    C
ATOM   4328  HG1 MET A 275      -8.432 -21.494 143.273  1.00  0.00      A    H
ATOM   4329  HG2 MET A 275      -9.647 -20.289 142.735  1.00  0.00      A    H
ATOM   4330  SD  MET A 275      -9.883 -22.387 141.621  1.00  0.00      A    S
ATOM   4331  CE  MET A 275     -11.004 -21.410 140.590  1.00  0.00      A    C
ATOM   4332  HE1 MET A 275     -11.704 -22.068 140.032  1.00  0.00      A    H
ATOM   4333  HE2 MET A 275     -11.610 -20.713 141.209  1.00  0.00      A    H
ATOM   4334  HE3 MET A 275     -10.440 -20.805 139.848  1.00  0.00      A    H
ATOM   4335  C   MET A 275      -6.476 -22.192 140.321  1.00  0.00      A    C
ATOM   4336  O   MET A 275      -6.567 -21.856 139.139  1.00  0.00      A    O
ATOM   4337  N   ILE A 276      -6.308 -23.465 140.715  1.00  0.00      A    N
ATOM   4338  HN  ILE A 276      -6.371 -23.702 141.682  1.00  0.00      A    H
ATOM   4339  CA  ILE A 276      -6.028 -24.604 139.834  1.00  0.00      A    C
ATOM   4340  HA  ILE A 276      -6.086 -24.212 138.826  1.00  0.00      A    H
ATOM   4341  CB  ILE A 276      -4.556 -25.094 139.990  1.00  0.00      A    C
ATOM   4342  HB  ILE A 276      -4.553 -26.119 139.540  1.00  0.00      A    H
ATOM   4343  CG2 ILE A 276      -3.567 -24.177 139.254  1.00  0.00      A    C
ATOM   4344 HG21 ILE A 276      -2.551 -24.625 139.245  1.00  0.00      A    H
ATOM   4345 HG22 ILE A 276      -3.877 -24.026 138.199  1.00  0.00      A    H
ATOM   4346 HG23 ILE A 276      -3.504 -23.184 139.747  1.00  0.00      A    H
ATOM   4347  CG1 ILE A 276      -4.090 -25.294 141.447  1.00  0.00      A    C
ATOM   4348 HG11 ILE A 276      -3.026 -25.622 141.461  1.00  0.00      A    H
ATOM   4349 HG12 ILE A 276      -4.140 -24.316 141.979  1.00  0.00      A    H
ATOM   4350  CD  ILE A 276      -4.911 -26.297 142.254  1.00  0.00      A    C
ATOM   4351  HD1 ILE A 276      -4.547 -26.338 143.303  1.00  0.00      A    H
ATOM   4352  HD2 ILE A 276      -5.983 -26.004 142.269  1.00  0.00      A    H
ATOM   4353  HD3 ILE A 276      -4.830 -27.317 141.822  1.00  0.00      A    H
ATOM   4354  C   ILE A 276      -7.082 -25.721 139.939  1.00  0.00      A    C
ATOM   4355  O   ILE A 276      -6.800 -26.857 139.551  1.00  0.00      A    O
ATOM   4356  N   LYS A 277      -8.304 -25.410 140.417  1.00  0.00      A    N
ATOM   4357  HN  LYS A 277      -8.492 -24.511 140.810  1.00  0.00      A    H
ATOM   4358  CA  LYS A 277      -9.442 -26.335 140.407  1.00  0.00      A    C
ATOM   4359  HA  LYS A 277      -9.134 -27.239 140.918  1.00  0.00      A    H
ATOM   4360  CB  LYS A 277     -10.674 -25.710 141.098  1.00  0.00      A    C
ATOM   4361  HB1 LYS A 277     -10.345 -25.365 142.105  1.00  0.00      A    H
ATOM   4362  HB2 LYS A 277     -10.978 -24.797 140.539  1.00  0.00      A    H
ATOM   4363  CG  LYS A 277     -11.844 -26.707 141.241  1.00  0.00      A    C
ATOM   4364  HG1 LYS A 277     -12.254 -26.935 140.231  1.00  0.00      A    H
ATOM   4365  HG2 LYS A 277     -11.457 -27.662 141.666  1.00  0.00      A    H
ATOM   4366  CD  LYS A 277     -13.022 -26.233 142.109  1.00  0.00      A    C
ATOM   4367  HD1 LYS A 277     -13.650 -27.117 142.363  1.00  0.00      A    H
ATOM   4368  HD2 LYS A 277     -12.610 -25.831 143.063  1.00  0.00      A    H
ATOM   4369  CE  LYS A 277     -13.913 -25.158 141.471  1.00  0.00      A    C
ATOM   4370  HE1 LYS A 277     -14.030 -25.345 140.380  1.00  0.00      A    H
ATOM   4371  HE2 LYS A 277     -14.922 -25.159 141.938  1.00  0.00      A    H
ATOM   4372  NZ  LYS A 277     -13.345 -23.812 141.635  1.00  0.00      A    N
ATOM   4373  HZ1 LYS A 277     -13.968 -23.106 141.193  1.00  0.00      A    H
ATOM   4374  HZ2 LYS A 277     -13.245 -23.598 142.648  1.00  0.00      A    H
ATOM   4375  HZ3 LYS A 277     -12.408 -23.775 141.184  1.00  0.00      A    H
ATOM   4376  C   LYS A 277      -9.795 -26.723 138.961  1.00  0.00      A    C
ATOM   4377  O   LYS A 277      -9.917 -25.859 138.092  1.00  0.00      A    O
ATOM   4378  N   GLY A 278      -9.951 -28.032 138.736  1.00  0.00      A    N
ATOM   4379  HN  GLY A 278      -9.855 -28.662 139.506  1.00  0.00      A    H
ATOM   4380  CA  GLY A 278     -10.254 -28.648 137.452  1.00  0.00      A    C
ATOM   4381  HA1 GLY A 278     -10.663 -27.866 136.827  1.00  0.00      A    H
ATOM   4382  HA2 GLY A 278     -10.939 -29.460 137.652  1.00  0.00      A    H
ATOM   4383  C   GLY A 278      -9.026 -29.230 136.741  1.00  0.00      A    C
ATOM   4384  O   GLY A 278      -9.208 -30.047 135.841  1.00  0.00      A    O
ATOM   4385  N   LEU A 279      -7.797 -28.851 137.139  1.00  0.00      A    N
ATOM   4386  HN  LEU A 279      -7.667 -28.127 137.814  1.00  0.00      A    H
ATOM   4387  CA  LEU A 279      -6.552 -29.441 136.641  1.00  0.00      A    C
ATOM   4388  HA  LEU A 279      -6.789 -30.005 135.748  1.00  0.00      A    H
ATOM   4389  CB  LEU A 279      -5.463 -28.356 136.441  1.00  0.00      A    C
ATOM   4390  HB1 LEU A 279      -5.311 -27.857 137.426  1.00  0.00      A    H
ATOM   4391  HB2 LEU A 279      -4.498 -28.853 136.196  1.00  0.00      A    H
ATOM   4392  CG  LEU A 279      -5.728 -27.242 135.400  1.00  0.00      A    C
ATOM   4393  HG  LEU A 279      -4.820 -26.951 135.100  1.00  0.00      A    H
ATOM   4394  CD1 LEU A 279      -6.442 -27.732 134.129  1.00  0.00      A    C
ATOM   4395 HD11 LEU A 279      -6.646 -26.881 133.444  1.00  0.00      A    H
ATOM   4396 HD12 LEU A 279      -5.814 -28.473 133.588  1.00  0.00      A    H
ATOM   4397 HD13 LEU A 279      -7.411 -28.212 134.383  1.00  0.00      A    H
ATOM   4398  CD2 LEU A 279      -6.414 -26.012 136.011  1.00  0.00      A    C
ATOM   4399 HD21 LEU A 279      -6.568 -25.231 135.235  1.00  0.00      A    H
ATOM   4400 HD22 LEU A 279      -7.406 -26.265 136.436  1.00  0.00      A    H
ATOM   4401 HD23 LEU A 279      -5.787 -25.579 136.820  1.00  0.00      A    H
ATOM   4402  C   LEU A 279      -6.016 -30.430 137.686  1.00  0.00      A    C
ATOM   4403  O   LEU A 279      -6.077 -30.167 138.887  1.00  0.00      A    O
ATOM   4404  N   TYR A 280      -5.457 -31.557 137.212  1.00  0.00      A    N
ATOM   4405  HN  TYR A 280      -5.594 -31.791 136.251  1.00  0.00      A    H
ATOM   4406  CA  TYR A 280      -4.639 -32.521 137.965  1.00  0.00      A    C
ATOM   4407  HA  TYR A 280      -4.277 -33.228 137.229  1.00  0.00      A    H
ATOM   4408  CB  TYR A 280      -3.365 -31.855 138.547  1.00  0.00      A    C
ATOM   4409  HB1 TYR A 280      -3.660 -31.147 139.352  1.00  0.00      A    H
ATOM   4410  HB2 TYR A 280      -2.699 -32.617 139.007  1.00  0.00      A    H
ATOM   4411  CG  TYR A 280      -2.562 -31.045 137.540  1.00  0.00      A    C
ATOM   4412  CD1 TYR A 280      -2.459 -29.645 137.682  1.00  0.00      A    C
ATOM   4413  HD1 TYR A 280      -2.920 -29.155 138.529  1.00  0.00      A    H
ATOM   4414  CE1 TYR A 280      -1.778 -28.883 136.713  1.00  0.00      A    C
ATOM   4415  HE1 TYR A 280      -1.706 -27.810 136.809  1.00  0.00      A    H
ATOM   4416  CZ  TYR A 280      -1.190 -29.519 135.602  1.00  0.00      A    C
ATOM   4417  OH  TYR A 280      -0.541 -28.781 134.655  1.00  0.00      A    O
ATOM   4418  HH  TYR A 280      -0.153 -29.395 134.027  1.00  0.00      A    H
ATOM   4419  CD2 TYR A 280      -1.955 -31.681 136.437  1.00  0.00      A    C
ATOM   4420  HD2 TYR A 280      -2.047 -32.751 136.312  1.00  0.00      A    H
ATOM   4421  CE2 TYR A 280      -1.272 -30.919 135.470  1.00  0.00      A    C
ATOM   4422  HE2 TYR A 280      -0.829 -31.409 134.616  1.00  0.00      A    H
ATOM   4423  C   TYR A 280      -5.436 -33.324 139.014  1.00  0.00      A    C
ATOM   4424  O   TYR A 280      -4.871 -33.780 140.009  1.00  0.00      A    O
ATOM   4425  N   GLY A 281      -6.758 -33.462 138.812  1.00  0.00      A    N
ATOM   4426  HN  GLY A 281      -7.159 -33.088 137.977  1.00  0.00      A    H
ATOM   4427  CA  GLY A 281      -7.692 -34.124 139.721  1.00  0.00      A    C
ATOM   4428  HA1 GLY A 281      -7.190 -35.020 140.059  1.00  0.00      A    H
ATOM   4429  HA2 GLY A 281      -8.590 -34.307 139.147  1.00  0.00      A    H
ATOM   4430  C   GLY A 281      -8.081 -33.301 140.960  1.00  0.00      A    C
ATOM   4431  O   GLY A 281      -8.722 -33.846 141.858  1.00  0.00      A    O
ATOM   4432  N   ILE A 282      -7.691 -32.015 141.025  1.00  0.00      A    N
ATOM   4433  HN  ILE A 282      -7.199 -31.592 140.267  1.00  0.00      A    H
ATOM   4434  CA  ILE A 282      -7.928 -31.121 142.160  1.00  0.00      A    C
ATOM   4435  HA  ILE A 282      -7.976 -31.727 143.056  1.00  0.00      A    H
ATOM   4436  CB  ILE A 282      -6.809 -30.040 142.212  1.00  0.00      A    C
ATOM   4437  HB  ILE A 282      -6.839 -29.557 141.203  1.00  0.00      A    H
ATOM   4438  CG2 ILE A 282      -7.045 -29.039 143.365  1.00  0.00      A    C
ATOM   4439 HG21 ILE A 282      -6.334 -28.189 143.296  1.00  0.00      A    H
ATOM   4440 HG22 ILE A 282      -8.073 -28.622 143.323  1.00  0.00      A    H
ATOM   4441 HG23 ILE A 282      -6.905 -29.529 144.352  1.00  0.00      A    H
ATOM   4442  CG1 ILE A 282      -5.408 -30.700 142.349  1.00  0.00      A    C
ATOM   4443 HG11 ILE A 282      -5.269 -31.076 143.387  1.00  0.00      A    H
ATOM   4444 HG12 ILE A 282      -5.357 -31.582 141.670  1.00  0.00      A    H
ATOM   4445  CD  ILE A 282      -4.223 -29.789 142.006  1.00  0.00      A    C
ATOM   4446  HD1 ILE A 282      -3.269 -30.355 142.074  1.00  0.00      A    H
ATOM   4447  HD2 ILE A 282      -4.319 -29.393 140.972  1.00  0.00      A    H
ATOM   4448  HD3 ILE A 282      -4.164 -28.931 142.708  1.00  0.00      A    H
ATOM   4449  C   ILE A 282      -9.321 -30.490 141.974  1.00  0.00      A    C
ATOM   4450  O   ILE A 282      -9.610 -29.896 140.935  1.00  0.00      A    O
ATOM   4451  N   LYS A 283     -10.181 -30.671 142.986  1.00  0.00      A    N
ATOM   4452  HN  LYS A 283      -9.834 -31.029 143.852  1.00  0.00      A    H
ATOM   4453  CA  LYS A 283     -11.620 -30.392 142.960  1.00  0.00      A    C
ATOM   4454  HA  LYS A 283     -11.843 -30.048 141.957  1.00  0.00      A    H
ATOM   4455  CB  LYS A 283     -12.358 -31.701 143.303  1.00  0.00      A    C
ATOM   4456  HB1 LYS A 283     -11.883 -32.114 144.222  1.00  0.00      A    H
ATOM   4457  HB2 LYS A 283     -13.411 -31.463 143.576  1.00  0.00      A    H
ATOM   4458  CG  LYS A 283     -12.290 -32.739 142.172  1.00  0.00      A    C
ATOM   4459  HG1 LYS A 283     -12.987 -32.437 141.357  1.00  0.00      A    H
ATOM   4460  HG2 LYS A 283     -11.261 -32.743 141.745  1.00  0.00      A    H
ATOM   4461  CD  LYS A 283     -12.669 -34.143 142.655  1.00  0.00      A    C
ATOM   4462  HD1 LYS A 283     -11.971 -34.434 143.474  1.00  0.00      A    H
ATOM   4463  HD2 LYS A 283     -13.694 -34.095 143.091  1.00  0.00      A    H
ATOM   4464  CE  LYS A 283     -12.628 -35.178 141.527  1.00  0.00      A    C
ATOM   4465  HE1 LYS A 283     -13.387 -34.938 140.749  1.00  0.00      A    H
ATOM   4466  HE2 LYS A 283     -11.625 -35.193 141.047  1.00  0.00      A    H
ATOM   4467  NZ  LYS A 283     -12.911 -36.529 142.039  1.00  0.00      A    N
ATOM   4468  HZ1 LYS A 283     -12.881 -37.219 141.261  1.00  0.00      A    H
ATOM   4469  HZ2 LYS A 283     -12.201 -36.785 142.755  1.00  0.00      A    H
ATOM   4470  HZ3 LYS A 283     -13.855 -36.543 142.474  1.00  0.00      A    H
ATOM   4471  C   LYS A 283     -12.038 -29.276 143.931  1.00  0.00      A    C
ATOM   4472  O   LYS A 283     -13.227 -28.972 144.024  1.00  0.00      A    O
ATOM   4473  N   ASP A 284     -11.075 -28.650 144.623  1.00  0.00      A    N
ATOM   4474  HN  ASP A 284     -10.120 -28.923 144.539  1.00  0.00      A    H
ATOM   4475  CA  ASP A 284     -11.270 -27.536 145.552  1.00  0.00      A    C
ATOM   4476  HA  ASP A 284     -12.314 -27.249 145.501  1.00  0.00      A    H
ATOM   4477  CB  ASP A 284     -10.906 -27.970 146.986  1.00  0.00      A    C
ATOM   4478  HB1 ASP A 284      -9.875 -28.378 146.993  1.00  0.00      A    H
ATOM   4479  HB2 ASP A 284     -10.944 -27.105 147.677  1.00  0.00      A    H
ATOM   4480  CG  ASP A 284     -11.824 -29.062 147.540  1.00  0.00      A    C
ATOM   4481  OD1 ASP A 284     -13.004 -28.731 147.790  1.00  0.00      A    O
ATOM   4482  OD2 ASP A 284     -11.331 -30.197 147.716  1.00  0.00      A    O
ATOM   4483  C   ASP A 284     -10.455 -26.321 145.100  1.00  0.00      A    C
ATOM   4484  O   ASP A 284      -9.561 -26.446 144.260  1.00  0.00      A    O
ATOM   4485  N   ASP A 285     -10.783 -25.142 145.663  1.00  0.00      A    N
ATOM   4486  HN  ASP A 285     -11.484 -25.107 146.370  1.00  0.00      A    H
ATOM   4487  CA  ASP A 285     -10.212 -23.821 145.356  1.00  0.00      A    C
ATOM   4488  HA  ASP A 285     -10.127 -23.768 144.277  1.00  0.00      A    H
ATOM   4489  CB  ASP A 285     -11.132 -22.695 145.905  1.00  0.00      A    C
ATOM   4490  HB1 ASP A 285     -11.279 -22.842 146.994  1.00  0.00      A    H
ATOM   4491  HB2 ASP A 285     -10.669 -21.701 145.747  1.00  0.00      A    H
ATOM   4492  CG  ASP A 285     -12.539 -22.619 145.308  1.00  0.00      A    C
ATOM   4493  OD1 ASP A 285     -13.326 -21.814 145.850  1.00  0.00      A    O
ATOM   4494  OD2 ASP A 285     -12.803 -23.323 144.308  1.00  0.00      A    O
ATOM   4495  C   ASP A 285      -8.789 -23.643 145.923  1.00  0.00      A    C
ATOM   4496  O   ASP A 285      -8.483 -22.644 146.573  1.00  0.00      A    O
ATOM   4497  N   VAL A 286      -7.905 -24.609 145.647  1.00  0.00      A    N
ATOM   4498  HN  VAL A 286      -8.205 -25.430 145.169  1.00  0.00      A    H
ATOM   4499  CA  VAL A 286      -6.491 -24.592 145.983  1.00  0.00      A    C
ATOM   4500  HA  VAL A 286      -6.379 -24.209 146.990  1.00  0.00      A    H
ATOM   4501  CB  VAL A 286      -5.908 -26.017 145.822  1.00  0.00      A    C
ATOM   4502  HB  VAL A 286      -6.110 -26.348 144.774  1.00  0.00      A    H
ATOM   4503  CG1 VAL A 286      -4.385 -26.074 146.056  1.00  0.00      A    C
ATOM   4504 HG11 VAL A 286      -4.020 -27.120 145.968  1.00  0.00      A    H
ATOM   4505 HG12 VAL A 286      -3.833 -25.468 145.309  1.00  0.00      A    H
ATOM   4506 HG13 VAL A 286      -4.130 -25.705 147.072  1.00  0.00      A    H
ATOM   4507  CG2 VAL A 286      -6.604 -27.001 146.769  1.00  0.00      A    C
ATOM   4508 HG21 VAL A 286      -6.157 -28.014 146.680  1.00  0.00      A    H
ATOM   4509 HG22 VAL A 286      -6.503 -26.665 147.824  1.00  0.00      A    H
ATOM   4510 HG23 VAL A 286      -7.685 -27.090 146.533  1.00  0.00      A    H
ATOM   4511  C   VAL A 286      -5.782 -23.619 145.041  1.00  0.00      A    C
ATOM   4512  O   VAL A 286      -5.977 -23.660 143.826  1.00  0.00      A    O
ATOM   4513  N   PHE A 287      -4.943 -22.765 145.632  1.00  0.00      A    N
ATOM   4514  HN  PHE A 287      -4.913 -22.676 146.626  1.00  0.00      A    H
ATOM   4515  CA  PHE A 287      -4.016 -21.903 144.924  1.00  0.00      A    C
ATOM   4516  HA  PHE A 287      -4.269 -21.932 143.871  1.00  0.00      A    H
ATOM   4517  CB  PHE A 287      -4.040 -20.499 145.555  1.00  0.00      A    C
ATOM   4518  HB1 PHE A 287      -4.216 -20.595 146.649  1.00  0.00      A    H
ATOM   4519  HB2 PHE A 287      -3.064 -19.985 145.424  1.00  0.00      A    H
ATOM   4520  CG  PHE A 287      -5.149 -19.604 145.029  1.00  0.00      A    C
ATOM   4521  CD1 PHE A 287      -4.830 -18.443 144.296  1.00  0.00      A    C
ATOM   4522  HD1 PHE A 287      -3.794 -18.197 144.108  1.00  0.00      A    H
ATOM   4523  CE1 PHE A 287      -5.852 -17.603 143.815  1.00  0.00      A    C
ATOM   4524  HE1 PHE A 287      -5.602 -16.716 143.251  1.00  0.00      A    H
ATOM   4525  CZ  PHE A 287      -7.200 -17.921 144.063  1.00  0.00      A    C
ATOM   4526  HZ  PHE A 287      -7.986 -17.277 143.695  1.00  0.00      A    H
ATOM   4527  CD2 PHE A 287      -6.503 -19.925 145.261  1.00  0.00      A    C
ATOM   4528  HD2 PHE A 287      -6.759 -20.809 145.827  1.00  0.00      A    H
ATOM   4529  CE2 PHE A 287      -7.525 -19.086 144.783  1.00  0.00      A    C
ATOM   4530  HE2 PHE A 287      -8.560 -19.337 144.971  1.00  0.00      A    H
ATOM   4531  C   PHE A 287      -2.626 -22.525 145.068  1.00  0.00      A    C
ATOM   4532  O   PHE A 287      -2.212 -22.834 146.182  1.00  0.00      A    O
ATOM   4533  N   LEU A 288      -1.930 -22.713 143.939  1.00  0.00      A    N
ATOM   4534  HN  LEU A 288      -2.376 -22.590 143.055  1.00  0.00      A    H
ATOM   4535  CA  LEU A 288      -0.521 -23.097 143.853  1.00  0.00      A    C
ATOM   4536  HA  LEU A 288      -0.005 -22.568 144.644  1.00  0.00      A    H
ATOM   4537  CB  LEU A 288      -0.267 -24.575 144.237  1.00  0.00      A    C
ATOM   4538  HB1 LEU A 288       0.830 -24.752 144.155  1.00  0.00      A    H
ATOM   4539  HB2 LEU A 288      -0.523 -24.719 145.310  1.00  0.00      A    H
ATOM   4540  CG  LEU A 288      -0.963 -25.680 143.415  1.00  0.00      A    C
ATOM   4541  HG  LEU A 288      -1.928 -25.425 143.359  1.00  0.00      A    H
ATOM   4542  CD1 LEU A 288      -0.462 -25.784 141.961  1.00  0.00      A    C
ATOM   4543 HD11 LEU A 288      -0.963 -26.625 141.435  1.00  0.00      A    H
ATOM   4544 HD12 LEU A 288      -0.677 -24.846 141.405  1.00  0.00      A    H
ATOM   4545 HD13 LEU A 288       0.634 -25.963 141.935  1.00  0.00      A    H
ATOM   4546  CD2 LEU A 288      -0.802 -27.033 144.124  1.00  0.00      A    C
ATOM   4547 HD21 LEU A 288      -1.316 -27.834 143.549  1.00  0.00      A    H
ATOM   4548 HD22 LEU A 288       0.264 -27.320 144.221  1.00  0.00      A    H
ATOM   4549 HD23 LEU A 288      -1.248 -26.995 145.141  1.00  0.00      A    H
ATOM   4550  C   LEU A 288       0.091 -22.651 142.523  1.00  0.00      A    C
ATOM   4551  O   LEU A 288      -0.623 -22.173 141.637  1.00  0.00      A    O
ATOM   4552  N   SER A 289       1.420 -22.791 142.387  1.00  0.00      A    N
ATOM   4553  HN  SER A 289       1.989 -23.232 143.081  1.00  0.00      A    H
ATOM   4554  CA  SER A 289       2.158 -22.317 141.223  1.00  0.00      A    C
ATOM   4555  HA  SER A 289       1.685 -21.386 140.938  1.00  0.00      A    H
ATOM   4556  CB  SER A 289       3.639 -22.136 141.568  1.00  0.00      A    C
ATOM   4557  HB1 SER A 289       3.991 -23.062 142.078  1.00  0.00      A    H
ATOM   4558  HB2 SER A 289       4.243 -22.024 140.639  1.00  0.00      A    H
ATOM   4559  OG  SER A 289       3.768 -21.029 142.434  1.00  0.00      A    O
ATOM   4560  HG1 SER A 289       4.655 -21.067 142.812  1.00  0.00      A    H
ATOM   4561  C   SER A 289       2.038 -23.273 140.031  1.00  0.00      A    C
ATOM   4562  O   SER A 289       2.334 -24.464 140.126  1.00  0.00      A    O
ATOM   4563  N   VAL A 290       1.632 -22.678 138.905  1.00  0.00      A    N
ATOM   4564  HN  VAL A 290       1.354 -21.725 138.991  1.00  0.00      A    H
ATOM   4565  CA  VAL A 290       1.532 -23.215 137.554  1.00  0.00      A    C
ATOM   4566  HA  VAL A 290       2.194 -24.065 137.449  1.00  0.00      A    H
ATOM   4567  CB  VAL A 290       0.074 -23.716 137.294  1.00  0.00      A    C
ATOM   4568  HB  VAL A 290      -0.612 -23.100 137.926  1.00  0.00      A    H
ATOM   4569  CG1 VAL A 290      -0.434 -23.592 135.841  1.00  0.00      A    C
ATOM   4570 HG11 VAL A 290      -1.461 -24.009 135.755  1.00  0.00      A    H
ATOM   4571 HG12 VAL A 290      -0.479 -22.533 135.511  1.00  0.00      A    H
ATOM   4572 HG13 VAL A 290       0.225 -24.154 135.145  1.00  0.00      A    H
ATOM   4573  CG2 VAL A 290      -0.114 -25.164 137.784  1.00  0.00      A    C
ATOM   4574 HG21 VAL A 290      -1.140 -25.525 137.559  1.00  0.00      A    H
ATOM   4575 HG22 VAL A 290       0.612 -25.842 137.286  1.00  0.00      A    H
ATOM   4576 HG23 VAL A 290       0.035 -25.240 138.881  1.00  0.00      A    H
ATOM   4577  C   VAL A 290       2.051 -22.105 136.616  1.00  0.00      A    C
ATOM   4578  O   VAL A 290       1.825 -20.931 136.923  1.00  0.00      A    O
ATOM   4579  N   PRO A 291       2.718 -22.422 135.479  1.00  0.00      A    N
ATOM   4580  CD  PRO A 291       3.146 -23.766 135.097  1.00  0.00      A    C
ATOM   4581  HD1 PRO A 291       3.938 -23.861 135.874  1.00  0.00      A    H
ATOM   4582  HD2 PRO A 291       2.460 -24.644 135.130  1.00  0.00      A    H
ATOM   4583  CA  PRO A 291       3.122 -21.422 134.481  1.00  0.00      A    C
ATOM   4584  HA  PRO A 291       3.800 -20.701 134.923  1.00  0.00      A    H
ATOM   4585  CB  PRO A 291       3.923 -22.173 133.413  1.00  0.00      A    C
ATOM   4586  HB1 PRO A 291       4.983 -22.251 133.743  1.00  0.00      A    H
ATOM   4587  HB2 PRO A 291       3.890 -21.675 132.423  1.00  0.00      A    H
ATOM   4588  CG  PRO A 291       3.782 -23.652 133.714  1.00  0.00      A    C
ATOM   4589  HG1 PRO A 291       4.608 -24.259 133.294  1.00  0.00      A    H
ATOM   4590  HG2 PRO A 291       2.811 -24.018 133.309  1.00  0.00      A    H
ATOM   4591  C   PRO A 291       1.914 -20.679 133.890  1.00  0.00      A    C
ATOM   4592  O   PRO A 291       1.005 -21.300 133.348  1.00  0.00      A    O
ATOM   4593  N   CYS A 292       1.905 -19.351 134.064  1.00  0.00      A    N
ATOM   4594  HN  CYS A 292       2.714 -18.913 134.452  1.00  0.00      A    H
ATOM   4595  CA  CYS A 292       0.812 -18.440 133.741  1.00  0.00      A    C
ATOM   4596  HA  CYS A 292       0.089 -19.005 133.164  1.00  0.00      A    H
ATOM   4597  CB  CYS A 292       0.258 -17.838 135.042  1.00  0.00      A    C
ATOM   4598  HB1 CYS A 292       1.129 -17.482 135.638  1.00  0.00      A    H
ATOM   4599  HB2 CYS A 292      -0.347 -16.933 134.811  1.00  0.00      A    H
ATOM   4600  SG  CYS A 292      -0.663 -19.071 135.984  1.00  0.00      A    S
ATOM   4601  HG1 CYS A 292      -0.940 -18.302 137.038  1.00  0.00      A    H
ATOM   4602  C   CYS A 292       1.321 -17.302 132.861  1.00  0.00      A    C
ATOM   4603  O   CYS A 292       2.397 -16.775 133.128  1.00  0.00      A    O
ATOM   4604  N   ILE A 293       0.516 -16.869 131.878  1.00  0.00      A    N
ATOM   4605  HN  ILE A 293      -0.337 -17.342 131.667  1.00  0.00      A    H
ATOM   4606  CA  ILE A 293       0.780 -15.702 131.033  1.00  0.00      A    C
ATOM   4607  HA  ILE A 293       1.851 -15.635 130.888  1.00  0.00      A    H
ATOM   4608  CB  ILE A 293      -0.039 -15.828 129.712  1.00  0.00      A    C
ATOM   4609  HB  ILE A 293      -1.097 -15.963 130.051  1.00  0.00      A    H
ATOM   4610  CG2 ILE A 293       0.129 -14.584 128.814  1.00  0.00      A    C
ATOM   4611 HG21 ILE A 293      -0.577 -14.621 127.959  1.00  0.00      A    H
ATOM   4612 HG22 ILE A 293      -0.080 -13.654 129.383  1.00  0.00      A    H
ATOM   4613 HG23 ILE A 293       1.161 -14.523 128.409  1.00  0.00      A    H
ATOM   4614  CG1 ILE A 293       0.356 -17.119 128.948  1.00  0.00      A    C
ATOM   4615 HG11 ILE A 293       1.465 -17.199 128.891  1.00  0.00      A    H
ATOM   4616 HG12 ILE A 293      -0.009 -18.003 129.520  1.00  0.00      A    H
ATOM   4617  CD  ILE A 293      -0.197 -17.251 127.520  1.00  0.00      A    C
ATOM   4618  HD1 ILE A 293       0.093 -18.231 127.083  1.00  0.00      A    H
ATOM   4619  HD2 ILE A 293      -1.306 -17.186 127.522  1.00  0.00      A    H
ATOM   4620  HD3 ILE A 293       0.202 -16.450 126.863  1.00  0.00      A    H
ATOM   4621  C   ILE A 293       0.356 -14.444 131.816  1.00  0.00      A    C
ATOM   4622  O   ILE A 293      -0.827 -14.274 132.110  1.00  0.00      A    O
ATOM   4623  N   LEU A 294       1.331 -13.581 132.150  1.00  0.00      A    N
ATOM   4624  HN  LEU A 294       2.276 -13.751 131.879  1.00  0.00      A    H
ATOM   4625  CA  LEU A 294       1.136 -12.346 132.915  1.00  0.00      A    C
ATOM   4626  HA  LEU A 294       0.152 -12.394 133.363  1.00  0.00      A    H
ATOM   4627  CB  LEU A 294       2.284 -12.181 133.938  1.00  0.00      A    C
ATOM   4628  HB1 LEU A 294       3.198 -12.626 133.481  1.00  0.00      A    H
ATOM   4629  HB2 LEU A 294       2.501 -11.097 134.067  1.00  0.00      A    H
ATOM   4630  CG  LEU A 294       2.013 -12.858 135.296  1.00  0.00      A    C
ATOM   4631  HG  LEU A 294       1.149 -12.485 135.634  1.00  0.00      A    H
ATOM   4632  CD1 LEU A 294       1.841 -14.374 135.171  1.00  0.00      A    C
ATOM   4633 HD11 LEU A 294       1.695 -14.834 136.172  1.00  0.00      A    H
ATOM   4634 HD12 LEU A 294       0.957 -14.617 134.543  1.00  0.00      A    H
ATOM   4635 HD13 LEU A 294       2.739 -14.834 134.706  1.00  0.00      A    H
ATOM   4636  CD2 LEU A 294       3.130 -12.537 136.297  1.00  0.00      A    C
ATOM   4637 HD21 LEU A 294       2.917 -13.013 137.279  1.00  0.00      A    H
ATOM   4638 HD22 LEU A 294       4.113 -12.911 135.947  1.00  0.00      A    H
ATOM   4639 HD23 LEU A 294       3.209 -11.439 136.453  1.00  0.00      A    H
ATOM   4640  C   LEU A 294       1.153 -11.144 131.964  1.00  0.00      A    C
ATOM   4641  O   LEU A 294       2.153 -10.891 131.291  1.00  0.00      A    O
ATOM   4642  N   GLY A 295       0.040 -10.397 131.952  1.00  0.00      A    N
ATOM   4643  HN  GLY A 295      -0.737 -10.705 132.500  1.00  0.00      A    H
ATOM   4644  CA  GLY A 295      -0.163  -9.159 131.210  1.00  0.00      A    C
ATOM   4645  HA1 GLY A 295      -0.809  -9.384 130.372  1.00  0.00      A    H
ATOM   4646  HA2 GLY A 295       0.810  -8.778 130.931  1.00  0.00      A    H
ATOM   4647  C   GLY A 295      -0.856  -8.099 132.072  1.00  0.00      A    C
ATOM   4648  O   GLY A 295      -0.902  -8.211 133.298  1.00  0.00      A    O
ATOM   4649  N   GLN A 296      -1.404  -7.059 131.421  1.00  0.00      A    N
ATOM   4650  HN  GLN A 296      -1.381  -7.041 130.423  1.00  0.00      A    H
ATOM   4651  CA  GLN A 296      -2.061  -5.896 132.036  1.00  0.00      A    C
ATOM   4652  HA  GLN A 296      -1.347  -5.521 132.759  1.00  0.00      A    H
ATOM   4653  CB  GLN A 296      -2.312  -4.828 130.950  1.00  0.00      A    C
ATOM   4654  HB1 GLN A 296      -2.607  -3.893 131.480  1.00  0.00      A    H
ATOM   4655  HB2 GLN A 296      -1.354  -4.600 130.428  1.00  0.00      A    H
ATOM   4656  CG  GLN A 296      -3.410  -5.179 129.913  1.00  0.00      A    C
ATOM   4657  HG1 GLN A 296      -3.189  -6.155 129.430  1.00  0.00      A    H
ATOM   4658  HG2 GLN A 296      -4.402  -5.259 130.403  1.00  0.00      A    H
ATOM   4659  CD  GLN A 296      -3.549  -4.182 128.756  1.00  0.00      A    C
ATOM   4660  OE1 GLN A 296      -4.304  -4.439 127.823  1.00  0.00      A    O
ATOM   4661  NE2 GLN A 296      -2.836  -3.054 128.787  1.00  0.00      A    N
ATOM   4662 HE21 GLN A 296      -2.953  -2.427 128.022  1.00  0.00      A    H
ATOM   4663 HE22 GLN A 296      -2.213  -2.883 129.543  1.00  0.00      A    H
ATOM   4664  C   GLN A 296      -3.371  -6.196 132.790  1.00  0.00      A    C
ATOM   4665  O   GLN A 296      -3.869  -5.316 133.490  1.00  0.00      A    O
ATOM   4666  N   ASN A 297      -3.916  -7.415 132.666  1.00  0.00      A    N
ATOM   4667  HN  ASN A 297      -3.521  -8.078 132.032  1.00  0.00      A    H
ATOM   4668  CA  ASN A 297      -5.088  -7.900 133.399  1.00  0.00      A    C
ATOM   4669  HA  ASN A 297      -5.436  -7.066 133.999  1.00  0.00      A    H
ATOM   4670  CB  ASN A 297      -6.195  -8.336 132.407  1.00  0.00      A    C
ATOM   4671  HB1 ASN A 297      -5.784  -9.155 131.777  1.00  0.00      A    H
ATOM   4672  HB2 ASN A 297      -7.067  -8.744 132.958  1.00  0.00      A    H
ATOM   4673  CG  ASN A 297      -6.647  -7.207 131.472  1.00  0.00      A    C
ATOM   4674  OD1 ASN A 297      -6.486  -7.301 130.259  1.00  0.00      A    O
ATOM   4675  ND2 ASN A 297      -7.232  -6.143 132.028  1.00  0.00      A    N
ATOM   4676 HD21 ASN A 297      -7.535  -5.416 131.418  1.00  0.00      A    H
ATOM   4677 HD22 ASN A 297      -7.377  -6.112 133.012  1.00  0.00      A    H
ATOM   4678  C   ASN A 297      -4.689  -9.034 134.362  1.00  0.00      A    C
ATOM   4679  O   ASN A 297      -5.540  -9.818 134.780  1.00  0.00      A    O
ATOM   4680  N   GLY A 298      -3.395  -9.111 134.719  1.00  0.00      A    N
ATOM   4681  HN  GLY A 298      -2.768  -8.404 134.394  1.00  0.00      A    H
ATOM   4682  CA  GLY A 298      -2.800 -10.145 135.551  1.00  0.00      A    C
ATOM   4683  HA1 GLY A 298      -3.466 -10.318 136.385  1.00  0.00      A    H
ATOM   4684  HA2 GLY A 298      -1.809  -9.815 135.834  1.00  0.00      A    H
ATOM   4685  C   GLY A 298      -2.657 -11.458 134.779  1.00  0.00      A    C
ATOM   4686  O   GLY A 298      -2.182 -11.449 133.644  1.00  0.00      A    O
ATOM   4687  N   ILE A 299      -3.063 -12.580 135.394  1.00  0.00      A    N
ATOM   4688  HN  ILE A 299      -3.428 -12.550 136.322  1.00  0.00      A    H
ATOM   4689  CA  ILE A 299      -3.022 -13.921 134.808  1.00  0.00      A    C
ATOM   4690  HA  ILE A 299      -2.119 -13.988 134.214  1.00  0.00      A    H
ATOM   4691  CB  ILE A 299      -3.093 -14.981 135.946  1.00  0.00      A    C
ATOM   4692  HB  ILE A 299      -3.966 -14.663 136.570  1.00  0.00      A    H
ATOM   4693  CG2 ILE A 299      -3.287 -16.422 135.412  1.00  0.00      A    C
ATOM   4694 HG21 ILE A 299      -3.489 -17.124 136.247  1.00  0.00      A    H
ATOM   4695 HG22 ILE A 299      -4.149 -16.473 134.714  1.00  0.00      A    H
ATOM   4696 HG23 ILE A 299      -2.380 -16.773 134.876  1.00  0.00      A    H
ATOM   4697  CG1 ILE A 299      -1.834 -14.876 136.838  1.00  0.00      A    C
ATOM   4698 HG11 ILE A 299      -0.932 -15.161 136.251  1.00  0.00      A    H
ATOM   4699 HG12 ILE A 299      -1.701 -13.815 137.151  1.00  0.00      A    H
ATOM   4700  CD  ILE A 299      -1.886 -15.733 138.102  1.00  0.00      A    C
ATOM   4701  HD1 ILE A 299      -0.978 -15.564 138.720  1.00  0.00      A    H
ATOM   4702  HD2 ILE A 299      -2.777 -15.475 138.714  1.00  0.00      A    H
ATOM   4703  HD3 ILE A 299      -1.933 -16.813 137.849  1.00  0.00      A    H
ATOM   4704  C   ILE A 299      -4.205 -14.071 133.837  1.00  0.00      A    C
ATOM   4705  O   ILE A 299      -5.342 -14.258 134.264  1.00  0.00      A    O
ATOM   4706  N   SER A 300      -3.923 -14.002 132.529  1.00  0.00      A    N
ATOM   4707  HN  SER A 300      -2.993 -13.841 132.200  1.00  0.00      A    H
ATOM   4708  CA  SER A 300      -4.917 -14.150 131.467  1.00  0.00      A    C
ATOM   4709  HA  SER A 300      -5.854 -13.820 131.896  1.00  0.00      A    H
ATOM   4710  CB  SER A 300      -4.453 -13.300 130.263  1.00  0.00      A    C
ATOM   4711  HB1 SER A 300      -5.257 -13.323 129.493  1.00  0.00      A    H
ATOM   4712  HB2 SER A 300      -4.321 -12.237 130.567  1.00  0.00      A    H
ATOM   4713  OG  SER A 300      -3.266 -13.777 129.657  1.00  0.00      A    O
ATOM   4714  HG1 SER A 300      -3.184 -13.332 128.804  1.00  0.00      A    H
ATOM   4715  C   SER A 300      -5.098 -15.621 131.046  1.00  0.00      A    C
ATOM   4716  O   SER A 300      -6.195 -15.993 130.631  1.00  0.00      A    O
ATOM   4717  N   ASP A 301      -4.038 -16.444 131.146  1.00  0.00      A    N
ATOM   4718  HN  ASP A 301      -3.182 -16.126 131.545  1.00  0.00      A    H
ATOM   4719  CA  ASP A 301      -3.981 -17.844 130.712  1.00  0.00      A    C
ATOM   4720  HA  ASP A 301      -4.984 -18.246 130.796  1.00  0.00      A    H
ATOM   4721  CB  ASP A 301      -3.519 -18.001 129.240  1.00  0.00      A    C
ATOM   4722  HB1 ASP A 301      -2.449 -17.720 129.161  1.00  0.00      A    H
ATOM   4723  HB2 ASP A 301      -3.629 -19.052 128.906  1.00  0.00      A    H
ATOM   4724  CG  ASP A 301      -4.240 -17.142 128.196  1.00  0.00      A    C
ATOM   4725  OD1 ASP A 301      -3.790 -15.993 127.980  1.00  0.00      A    O
ATOM   4726  OD2 ASP A 301      -5.226 -17.654 127.624  1.00  0.00      A    O
ATOM   4727  C   ASP A 301      -3.094 -18.671 131.649  1.00  0.00      A    C
ATOM   4728  O   ASP A 301      -2.160 -18.140 132.249  1.00  0.00      A    O
ATOM   4729  N   LEU A 302      -3.371 -19.982 131.724  1.00  0.00      A    N
ATOM   4730  HN  LEU A 302      -4.220 -20.328 131.331  1.00  0.00      A    H
ATOM   4731  CA  LEU A 302      -2.533 -21.009 132.344  1.00  0.00      A    C
ATOM   4732  HA  LEU A 302      -1.690 -20.520 132.815  1.00  0.00      A    H
ATOM   4733  CB  LEU A 302      -3.396 -21.893 133.282  1.00  0.00      A    C
ATOM   4734  HB1 LEU A 302      -4.398 -21.997 132.806  1.00  0.00      A    H
ATOM   4735  HB2 LEU A 302      -2.963 -22.917 133.314  1.00  0.00      A    H
ATOM   4736  CG  LEU A 302      -3.598 -21.362 134.720  1.00  0.00      A    C
ATOM   4737  HG  LEU A 302      -2.682 -21.177 135.075  1.00  0.00      A    H
ATOM   4738  CD1 LEU A 302      -4.372 -20.035 134.786  1.00  0.00      A    C
ATOM   4739 HD11 LEU A 302      -4.529 -19.727 135.842  1.00  0.00      A    H
ATOM   4740 HD12 LEU A 302      -3.811 -19.229 134.267  1.00  0.00      A    H
ATOM   4741 HD13 LEU A 302      -5.367 -20.137 134.303  1.00  0.00      A    H
ATOM   4742  CD2 LEU A 302      -4.298 -22.418 135.591  1.00  0.00      A    C
ATOM   4743 HD21 LEU A 302      -4.425 -22.040 136.629  1.00  0.00      A    H
ATOM   4744 HD22 LEU A 302      -5.304 -22.670 135.200  1.00  0.00      A    H
ATOM   4745 HD23 LEU A 302      -3.695 -23.350 135.632  1.00  0.00      A    H
ATOM   4746  C   LEU A 302      -1.983 -21.904 131.221  1.00  0.00      A    C
ATOM   4747  O   LEU A 302      -2.739 -22.338 130.349  1.00  0.00      A    O
ATOM   4748  N   VAL A 303      -0.684 -22.238 131.286  1.00  0.00      A    N
ATOM   4749  HN  VAL A 303      -0.065 -21.765 131.907  1.00  0.00      A    H
ATOM   4750  CA  VAL A 303      -0.054 -23.289 130.489  1.00  0.00      A    C
ATOM   4751  HA  VAL A 303      -0.540 -23.351 129.523  1.00  0.00      A    H
ATOM   4752  CB  VAL A 303       1.477 -23.045 130.389  1.00  0.00      A    C
ATOM   4753  HB  VAL A 303       1.878 -22.985 131.431  1.00  0.00      A    H
ATOM   4754  CG1 VAL A 303       2.228 -24.178 129.655  1.00  0.00      A    C
ATOM   4755 HG11 VAL A 303       3.310 -23.936 129.577  1.00  0.00      A    H
ATOM   4756 HG12 VAL A 303       2.143 -25.143 130.196  1.00  0.00      A    H
ATOM   4757 HG13 VAL A 303       1.830 -24.310 128.626  1.00  0.00      A    H
ATOM   4758  CG2 VAL A 303       1.796 -21.696 129.721  1.00  0.00      A    C
ATOM   4759 HG21 VAL A 303       2.894 -21.556 129.622  1.00  0.00      A    H
ATOM   4760 HG22 VAL A 303       1.344 -21.646 128.707  1.00  0.00      A    H
ATOM   4761 HG23 VAL A 303       1.403 -20.848 130.320  1.00  0.00      A    H
ATOM   4762  C   VAL A 303      -0.321 -24.611 131.225  1.00  0.00      A    C
ATOM   4763  O   VAL A 303       0.030 -24.767 132.397  1.00  0.00      A    O
ATOM   4764  N   LYS A 304      -0.941 -25.555 130.509  1.00  0.00      A    N
ATOM   4765  HN  LYS A 304      -1.204 -25.360 129.565  1.00  0.00      A    H
ATOM   4766  CA  LYS A 304      -1.285 -26.888 130.984  1.00  0.00      A    C
ATOM   4767  HA  LYS A 304      -1.447 -26.845 132.054  1.00  0.00      A    H
ATOM   4768  CB  LYS A 304      -2.497 -27.368 130.153  1.00  0.00      A    C
ATOM   4769  HB1 LYS A 304      -2.250 -27.192 129.081  1.00  0.00      A    H
ATOM   4770  HB2 LYS A 304      -2.604 -28.469 130.272  1.00  0.00      A    H
ATOM   4771  CG  LYS A 304      -3.801 -26.627 130.518  1.00  0.00      A    C
ATOM   4772  HG1 LYS A 304      -4.321 -27.184 131.330  1.00  0.00      A    H
ATOM   4773  HG2 LYS A 304      -3.545 -25.619 130.917  1.00  0.00      A    H
ATOM   4774  CD  LYS A 304      -4.777 -26.478 129.340  1.00  0.00      A    C
ATOM   4775  HD1 LYS A 304      -5.617 -25.819 129.660  1.00  0.00      A    H
ATOM   4776  HD2 LYS A 304      -4.243 -25.959 128.511  1.00  0.00      A    H
ATOM   4777  CE  LYS A 304      -5.339 -27.808 128.821  1.00  0.00      A    C
ATOM   4778  HE1 LYS A 304      -4.514 -28.474 128.483  1.00  0.00      A    H
ATOM   4779  HE2 LYS A 304      -5.908 -28.330 129.621  1.00  0.00      A    H
ATOM   4780  NZ  LYS A 304      -6.246 -27.590 127.681  1.00  0.00      A    N
ATOM   4781  HZ1 LYS A 304      -6.616 -28.501 127.341  1.00  0.00      A    H
ATOM   4782  HZ2 LYS A 304      -7.038 -26.984 127.978  1.00  0.00      A    H
ATOM   4783  HZ3 LYS A 304      -5.727 -27.121 126.911  1.00  0.00      A    H
ATOM   4784  C   LYS A 304      -0.071 -27.795 130.741  1.00  0.00      A    C
ATOM   4785  O   LYS A 304       0.065 -28.401 129.676  1.00  0.00      A    O
ATOM   4786  N   VAL A 305       0.826 -27.862 131.740  1.00  0.00      A    N
ATOM   4787  HN  VAL A 305       0.694 -27.331 132.573  1.00  0.00      A    H
ATOM   4788  CA  VAL A 305       2.041 -28.678 131.729  1.00  0.00      A    C
ATOM   4789  HA  VAL A 305       2.552 -28.522 130.787  1.00  0.00      A    H
ATOM   4790  CB  VAL A 305       2.946 -28.315 132.940  1.00  0.00      A    C
ATOM   4791  HB  VAL A 305       2.359 -28.510 133.871  1.00  0.00      A    H
ATOM   4792  CG1 VAL A 305       4.239 -29.155 133.011  1.00  0.00      A    C
ATOM   4793 HG11 VAL A 305       4.864 -28.828 133.870  1.00  0.00      A    H
ATOM   4794 HG12 VAL A 305       4.020 -30.233 133.153  1.00  0.00      A    H
ATOM   4795 HG13 VAL A 305       4.838 -29.033 132.083  1.00  0.00      A    H
ATOM   4796  CG2 VAL A 305       3.315 -26.827 132.938  1.00  0.00      A    C
ATOM   4797 HG21 VAL A 305       3.993 -26.589 133.785  1.00  0.00      A    H
ATOM   4798 HG22 VAL A 305       3.829 -26.553 131.991  1.00  0.00      A    H
ATOM   4799 HG23 VAL A 305       2.413 -26.189 133.042  1.00  0.00      A    H
ATOM   4800  C   VAL A 305       1.638 -30.155 131.795  1.00  0.00      A    C
ATOM   4801  O   VAL A 305       0.861 -30.548 132.667  1.00  0.00      A    O
ATOM   4802  N   THR A 306       2.193 -30.958 130.878  1.00  0.00      A    N
ATOM   4803  HN  THR A 306       2.760 -30.599 130.137  1.00  0.00      A    H
ATOM   4804  CA  THR A 306       2.034 -32.406 130.863  1.00  0.00      A    C
ATOM   4805  HA  THR A 306       1.071 -32.641 131.296  1.00  0.00      A    H
ATOM   4806  CB  THR A 306       2.279 -32.931 129.429  1.00  0.00      A    C
ATOM   4807  HB  THR A 306       3.264 -32.511 129.109  1.00  0.00      A    H
ATOM   4808  OG1 THR A 306       1.270 -32.407 128.587  1.00  0.00      A    O
ATOM   4809  HG1 THR A 306       1.453 -32.766 127.712  1.00  0.00      A    H
ATOM   4810  CG2 THR A 306       2.190 -34.464 129.313  1.00  0.00      A    C
ATOM   4811 HG21 THR A 306       2.484 -34.801 128.297  1.00  0.00      A    H
ATOM   4812 HG22 THR A 306       2.873 -34.948 130.044  1.00  0.00      A    H
ATOM   4813 HG23 THR A 306       1.157 -34.821 129.513  1.00  0.00      A    H
ATOM   4814  C   THR A 306       3.092 -32.960 131.824  1.00  0.00      A    C
ATOM   4815  O   THR A 306       4.295 -32.829 131.591  1.00  0.00      A    O
ATOM   4816  N   LEU A 307       2.609 -33.544 132.923  1.00  0.00      A    N
ATOM   4817  HN  LEU A 307       1.624 -33.592 133.075  1.00  0.00      A    H
ATOM   4818  CA  LEU A 307       3.406 -34.149 133.977  1.00  0.00      A    C
ATOM   4819  HA  LEU A 307       4.432 -33.831 133.846  1.00  0.00      A    H
ATOM   4820  CB  LEU A 307       2.741 -33.806 135.330  1.00  0.00      A    C
ATOM   4821  HB1 LEU A 307       1.718 -34.248 135.315  1.00  0.00      A    H
ATOM   4822  HB2 LEU A 307       3.290 -34.327 136.145  1.00  0.00      A    H
ATOM   4823  CG  LEU A 307       2.624 -32.296 135.637  1.00  0.00      A    C
ATOM   4824  HG  LEU A 307       2.172 -31.884 134.846  1.00  0.00      A    H
ATOM   4825  CD1 LEU A 307       1.773 -32.057 136.887  1.00  0.00      A    C
ATOM   4826 HD11 LEU A 307       1.733 -30.973 137.130  1.00  0.00      A    H
ATOM   4827 HD12 LEU A 307       0.734 -32.418 136.728  1.00  0.00      A    H
ATOM   4828 HD13 LEU A 307       2.201 -32.592 137.761  1.00  0.00      A    H
ATOM   4829  CD2 LEU A 307       3.990 -31.605 135.786  1.00  0.00      A    C
ATOM   4830 HD21 LEU A 307       3.854 -30.520 135.987  1.00  0.00      A    H
ATOM   4831 HD22 LEU A 307       4.576 -32.032 136.625  1.00  0.00      A    H
ATOM   4832 HD23 LEU A 307       4.585 -31.714 134.853  1.00  0.00      A    H
ATOM   4833  C   LEU A 307       3.366 -35.669 133.793  1.00  0.00      A    C
ATOM   4834  O   LEU A 307       2.360 -36.222 133.341  1.00  0.00      A    O
ATOM   4835  N   THR A 308       4.438 -36.351 134.224  1.00  0.00      A    N
ATOM   4836  HN  THR A 308       5.308 -35.898 134.416  1.00  0.00      A    H
ATOM   4837  CA  THR A 308       4.449 -37.800 134.454  1.00  0.00      A    C
ATOM   4838  HA  THR A 308       4.022 -38.257 133.571  1.00  0.00      A    H
ATOM   4839  CB  THR A 308       5.898 -38.283 134.740  1.00  0.00      A    C
ATOM   4840  HB  THR A 308       5.852 -39.399 134.773  1.00  0.00      A    H
ATOM   4841  OG1 THR A 308       6.376 -37.860 136.001  1.00  0.00      A    O
ATOM   4842  HG1 THR A 308       7.274 -38.203 136.063  1.00  0.00      A    H
ATOM   4843  CG2 THR A 308       6.916 -37.880 133.661  1.00  0.00      A    C
ATOM   4844 HG21 THR A 308       7.905 -38.345 133.857  1.00  0.00      A    H
ATOM   4845 HG22 THR A 308       6.573 -38.217 132.660  1.00  0.00      A    H
ATOM   4846 HG23 THR A 308       7.051 -36.777 133.630  1.00  0.00      A    H
ATOM   4847  C   THR A 308       3.503 -38.142 135.627  1.00  0.00      A    C
ATOM   4848  O   THR A 308       3.161 -37.263 136.420  1.00  0.00      A    O
ATOM   4849  N   SER A 309       3.091 -39.414 135.762  1.00  0.00      A    N
ATOM   4850  HN  SER A 309       3.333 -40.124 135.101  1.00  0.00      A    H
ATOM   4851  CA  SER A 309       2.256 -39.887 136.875  1.00  0.00      A    C
ATOM   4852  HA  SER A 309       1.358 -39.284 136.829  1.00  0.00      A    H
ATOM   4853  CB  SER A 309       1.885 -41.367 136.649  1.00  0.00      A    C
ATOM   4854  HB1 SER A 309       1.094 -41.642 137.384  1.00  0.00      A    H
ATOM   4855  HB2 SER A 309       1.451 -41.507 135.633  1.00  0.00      A    H
ATOM   4856  OG  SER A 309       2.983 -42.239 136.840  1.00  0.00      A    O
ATOM   4857  HG1 SER A 309       2.627 -43.134 136.902  1.00  0.00      A    H
ATOM   4858  C   SER A 309       2.893 -39.656 138.263  1.00  0.00      A    C
ATOM   4859  O   SER A 309       2.172 -39.429 139.232  1.00  0.00      A    O
ATOM   4860  N   GLU A 310       4.237 -39.650 138.333  1.00  0.00      A    N
ATOM   4861  HN  GLU A 310       4.785 -39.845 137.524  1.00  0.00      A    H
ATOM   4862  CA  GLU A 310       5.023 -39.374 139.529  1.00  0.00      A    C
ATOM   4863  HA  GLU A 310       4.544 -39.867 140.366  1.00  0.00      A    H
ATOM   4864  CB  GLU A 310       6.451 -39.919 139.292  1.00  0.00      A    C
ATOM   4865  HB1 GLU A 310       6.366 -40.970 138.932  1.00  0.00      A    H
ATOM   4866  HB2 GLU A 310       6.939 -39.352 138.468  1.00  0.00      A    H
ATOM   4867  CG  GLU A 310       7.332 -39.885 140.555  1.00  0.00      A    C
ATOM   4868  HG1 GLU A 310       7.567 -38.836 140.813  1.00  0.00      A    H
ATOM   4869  HG2 GLU A 310       6.817 -40.364 141.411  1.00  0.00      A    H
ATOM   4870  CD  GLU A 310       8.694 -40.561 140.408  1.00  0.00      A    C
ATOM   4871  OE1 GLU A 310       8.757 -41.610 139.730  1.00  0.00      A    O
ATOM   4872  OE2 GLU A 310       9.648 -40.029 141.017  1.00  0.00      A    O
ATOM   4873  C   GLU A 310       5.058 -37.864 139.847  1.00  0.00      A    C
ATOM   4874  O   GLU A 310       4.876 -37.489 141.006  1.00  0.00      A    O
ATOM   4875  N   GLU A 311       5.240 -37.007 138.824  1.00  0.00      A    N
ATOM   4876  HN  GLU A 311       5.377 -37.347 137.898  1.00  0.00      A    H
ATOM   4877  CA  GLU A 311       5.259 -35.543 138.932  1.00  0.00      A    C
ATOM   4878  HA  GLU A 311       5.920 -35.276 139.747  1.00  0.00      A    H
ATOM   4879  CB  GLU A 311       5.741 -34.937 137.593  1.00  0.00      A    C
ATOM   4880  HB1 GLU A 311       5.221 -35.469 136.764  1.00  0.00      A    H
ATOM   4881  HB2 GLU A 311       5.419 -33.874 137.522  1.00  0.00      A    H
ATOM   4882  CG  GLU A 311       7.268 -35.033 137.363  1.00  0.00      A    C
ATOM   4883  HG1 GLU A 311       7.784 -34.285 137.993  1.00  0.00      A    H
ATOM   4884  HG2 GLU A 311       7.645 -36.044 137.615  1.00  0.00      A    H
ATOM   4885  CD  GLU A 311       7.713 -34.715 135.926  1.00  0.00      A    C
ATOM   4886  OE1 GLU A 311       8.929 -34.848 135.668  1.00  0.00      A    O
ATOM   4887  OE2 GLU A 311       6.846 -34.366 135.095  1.00  0.00      A    O
ATOM   4888  C   GLU A 311       3.862 -34.984 139.273  1.00  0.00      A    C
ATOM   4889  O   GLU A 311       3.769 -34.062 140.082  1.00  0.00      A    O
ATOM   4890  N   GLU A 312       2.779 -35.558 138.713  1.00  0.00      A    N
ATOM   4891  HN  GLU A 312       2.864 -36.283 138.035  1.00  0.00      A    H
ATOM   4892  CA  GLU A 312       1.395 -35.194 139.026  1.00  0.00      A    C
ATOM   4893  HA  GLU A 312       1.325 -34.114 138.998  1.00  0.00      A    H
ATOM   4894  CB  GLU A 312       0.428 -35.780 137.969  1.00  0.00      A    C
ATOM   4895  HB1 GLU A 312       0.661 -35.309 136.986  1.00  0.00      A    H
ATOM   4896  HB2 GLU A 312       0.625 -36.868 137.840  1.00  0.00      A    H
ATOM   4897  CG  GLU A 312      -1.071 -35.549 138.297  1.00  0.00      A    C
ATOM   4898  HG1 GLU A 312      -1.397 -36.276 139.063  1.00  0.00      A    H
ATOM   4899  HG2 GLU A 312      -1.241 -34.521 138.674  1.00  0.00      A    H
ATOM   4900  CD  GLU A 312      -2.044 -35.762 137.138  1.00  0.00      A    C
ATOM   4901  OE1 GLU A 312      -3.260 -35.706 137.424  1.00  0.00      A    O
ATOM   4902  OE2 GLU A 312      -1.580 -35.963 135.995  1.00  0.00      A    O
ATOM   4903  C   GLU A 312       0.982 -35.642 140.437  1.00  0.00      A    C
ATOM   4904  O   GLU A 312       0.256 -34.907 141.102  1.00  0.00      A    O
ATOM   4905  N   ALA A 313       1.459 -36.809 140.908  1.00  0.00      A    N
ATOM   4906  HN  ALA A 313       2.039 -37.387 140.334  1.00  0.00      A    H
ATOM   4907  CA  ALA A 313       1.188 -37.327 142.252  1.00  0.00      A    C
ATOM   4908  HA  ALA A 313       0.119 -37.342 142.434  1.00  0.00      A    H
ATOM   4909  CB  ALA A 313       1.729 -38.760 142.366  1.00  0.00      A    C
ATOM   4910  HB1 ALA A 313       1.246 -39.403 141.600  1.00  0.00      A    H
ATOM   4911  HB2 ALA A 313       2.827 -38.787 142.192  1.00  0.00      A    H
ATOM   4912  HB3 ALA A 313       1.518 -39.199 143.365  1.00  0.00      A    H
ATOM   4913  C   ALA A 313       1.804 -36.451 143.356  1.00  0.00      A    C
ATOM   4914  O   ALA A 313       1.185 -36.280 144.404  1.00  0.00      A    O
ATOM   4915  N   ARG A 314       2.978 -35.848 143.097  1.00  0.00      A    N
ATOM   4916  HN  ARG A 314       3.446 -36.072 142.245  1.00  0.00      A    H
ATOM   4917  CA  ARG A 314       3.636 -34.876 143.973  1.00  0.00      A    C
ATOM   4918  HA  ARG A 314       3.582 -35.254 144.987  1.00  0.00      A    H
ATOM   4919  CB  ARG A 314       5.095 -34.688 143.503  1.00  0.00      A    C
ATOM   4920  HB1 ARG A 314       5.067 -34.674 142.387  1.00  0.00      A    H
ATOM   4921  HB2 ARG A 314       5.459 -33.684 143.813  1.00  0.00      A    H
ATOM   4922  CG  ARG A 314       6.006 -35.824 143.988  1.00  0.00      A    C
ATOM   4923  HG1 ARG A 314       6.319 -35.605 145.032  1.00  0.00      A    H
ATOM   4924  HG2 ARG A 314       5.412 -36.765 144.045  1.00  0.00      A    H
ATOM   4925  CD  ARG A 314       7.210 -36.078 143.067  1.00  0.00      A    C
ATOM   4926  HD1 ARG A 314       6.848 -36.294 142.035  1.00  0.00      A    H
ATOM   4927  HD2 ARG A 314       7.890 -35.195 143.030  1.00  0.00      A    H
ATOM   4928  NE  ARG A 314       8.036 -37.209 143.518  1.00  0.00      A    N
ATOM   4929  HE  ARG A 314       8.978 -36.943 143.750  1.00  0.00      A    H
ATOM   4930  CZ  ARG A 314       7.655 -38.496 143.638  1.00  0.00      A    C
ATOM   4931  NH1 ARG A 314       6.397 -38.894 143.406  1.00  0.00      A    N
ATOM   4932 HH11 ARG A 314       6.138 -39.842 143.526  1.00  0.00      A    H
ATOM   4933 HH12 ARG A 314       5.725 -38.169 143.244  1.00  0.00      A    H
ATOM   4934  NH2 ARG A 314       8.561 -39.412 143.999  1.00  0.00      A    N
ATOM   4935 HH21 ARG A 314       8.317 -40.371 144.007  1.00  0.00      A    H
ATOM   4936 HH22 ARG A 314       9.506 -39.115 144.044  1.00  0.00      A    H
ATOM   4937  C   ARG A 314       2.926 -33.513 143.973  1.00  0.00      A    C
ATOM   4938  O   ARG A 314       2.921 -32.850 145.008  1.00  0.00      A    O
ATOM   4939  N   LEU A 315       2.309 -33.104 142.848  1.00  0.00      A    N
ATOM   4940  HN  LEU A 315       2.319 -33.656 142.016  1.00  0.00      A    H
ATOM   4941  CA  LEU A 315       1.576 -31.840 142.724  1.00  0.00      A    C
ATOM   4942  HA  LEU A 315       2.121 -31.109 143.308  1.00  0.00      A    H
ATOM   4943  CB  LEU A 315       1.498 -31.461 141.227  1.00  0.00      A    C
ATOM   4944  HB1 LEU A 315       2.529 -31.544 140.812  1.00  0.00      A    H
ATOM   4945  HB2 LEU A 315       0.889 -32.223 140.692  1.00  0.00      A    H
ATOM   4946  CG  LEU A 315       0.960 -30.039 140.938  1.00  0.00      A    C
ATOM   4947  HG  LEU A 315       0.064 -29.976 141.377  1.00  0.00      A    H
ATOM   4948  CD1 LEU A 315       1.857 -28.946 141.539  1.00  0.00      A    C
ATOM   4949 HD11 LEU A 315       1.473 -27.937 141.275  1.00  0.00      A    H
ATOM   4950 HD12 LEU A 315       1.887 -29.029 142.647  1.00  0.00      A    H
ATOM   4951 HD13 LEU A 315       2.895 -29.034 141.153  1.00  0.00      A    H
ATOM   4952  CD2 LEU A 315       0.799 -29.810 139.432  1.00  0.00      A    C
ATOM   4953 HD21 LEU A 315       0.395 -28.793 139.237  1.00  0.00      A    H
ATOM   4954 HD22 LEU A 315       1.767 -29.895 138.899  1.00  0.00      A    H
ATOM   4955 HD23 LEU A 315       0.095 -30.553 138.999  1.00  0.00      A    H
ATOM   4956  C   LEU A 315       0.162 -31.947 143.317  1.00  0.00      A    C
ATOM   4957  O   LEU A 315      -0.324 -30.976 143.894  1.00  0.00      A    O
ATOM   4958  N   LYS A 316      -0.465 -33.132 143.238  1.00  0.00      A    N
ATOM   4959  HN  LYS A 316      -0.071 -33.857 142.675  1.00  0.00      A    H
ATOM   4960  CA  LYS A 316      -1.710 -33.482 143.916  1.00  0.00      A    C
ATOM   4961  HA  LYS A 316      -2.426 -32.696 143.708  1.00  0.00      A    H
ATOM   4962  CB  LYS A 316      -2.184 -34.861 143.395  1.00  0.00      A    C
ATOM   4963  HB1 LYS A 316      -2.414 -34.741 142.311  1.00  0.00      A    H
ATOM   4964  HB2 LYS A 316      -1.338 -35.582 143.457  1.00  0.00      A    H
ATOM   4965  CG  LYS A 316      -3.429 -35.450 144.093  1.00  0.00      A    C
ATOM   4966  HG1 LYS A 316      -3.470 -36.546 143.902  1.00  0.00      A    H
ATOM   4967  HG2 LYS A 316      -3.329 -35.309 145.194  1.00  0.00      A    H
ATOM   4968  CD  LYS A 316      -4.770 -34.847 143.633  1.00  0.00      A    C
ATOM   4969  HD1 LYS A 316      -4.577 -33.826 143.230  1.00  0.00      A    H
ATOM   4970  HD2 LYS A 316      -5.160 -35.469 142.794  1.00  0.00      A    H
ATOM   4971  CE  LYS A 316      -5.840 -34.766 144.737  1.00  0.00      A    C
ATOM   4972  HE1 LYS A 316      -5.649 -33.894 145.402  1.00  0.00      A    H
ATOM   4973  HE2 LYS A 316      -6.853 -34.653 144.292  1.00  0.00      A    H
ATOM   4974  NZ  LYS A 316      -5.880 -35.963 145.600  1.00  0.00      A    N
ATOM   4975  HZ1 LYS A 316      -6.617 -35.854 146.326  1.00  0.00      A    H
ATOM   4976  HZ2 LYS A 316      -6.087 -36.802 145.021  1.00  0.00      A    H
ATOM   4977  HZ3 LYS A 316      -4.957 -36.087 146.062  1.00  0.00      A    H
ATOM   4978  C   LYS A 316      -1.497 -33.518 145.440  1.00  0.00      A    C
ATOM   4979  O   LYS A 316      -2.344 -33.018 146.173  1.00  0.00      A    O
ATOM   4980  N   LYS A 317      -0.363 -34.067 145.911  1.00  0.00      A    N
ATOM   4981  HN  LYS A 317       0.296 -34.474 145.280  1.00  0.00      A    H
ATOM   4982  CA  LYS A 317       0.012 -34.126 147.325  1.00  0.00      A    C
ATOM   4983  HA  LYS A 317      -0.847 -34.512 147.861  1.00  0.00      A    H
ATOM   4984  CB  LYS A 317       1.234 -35.057 147.470  1.00  0.00      A    C
ATOM   4985  HB1 LYS A 317       0.952 -36.040 147.027  1.00  0.00      A    H
ATOM   4986  HB2 LYS A 317       2.067 -34.661 146.847  1.00  0.00      A    H
ATOM   4987  CG  LYS A 317       1.699 -35.277 148.920  1.00  0.00      A    C
ATOM   4988  HG1 LYS A 317       2.105 -34.321 149.322  1.00  0.00      A    H
ATOM   4989  HG2 LYS A 317       0.819 -35.553 149.545  1.00  0.00      A    H
ATOM   4990  CD  LYS A 317       2.783 -36.358 149.034  1.00  0.00      A    C
ATOM   4991  HD1 LYS A 317       2.365 -37.317 148.652  1.00  0.00      A    H
ATOM   4992  HD2 LYS A 317       3.629 -36.073 148.366  1.00  0.00      A    H
ATOM   4993  CE  LYS A 317       3.298 -36.544 150.468  1.00  0.00      A    C
ATOM   4994  HE1 LYS A 317       2.447 -36.661 151.176  1.00  0.00      A    H
ATOM   4995  HE2 LYS A 317       3.941 -37.449 150.538  1.00  0.00      A    H
ATOM   4996  NZ  LYS A 317       4.097 -35.388 150.913  1.00  0.00      A    N
ATOM   4997  HZ1 LYS A 317       4.432 -35.540 151.886  1.00  0.00      A    H
ATOM   4998  HZ2 LYS A 317       4.915 -35.267 150.281  1.00  0.00      A    H
ATOM   4999  HZ3 LYS A 317       3.511 -34.530 150.880  1.00  0.00      A    H
ATOM   5000  C   LYS A 317       0.320 -32.729 147.895  1.00  0.00      A    C
ATOM   5001  O   LYS A 317      -0.019 -32.459 149.047  1.00  0.00      A    O
ATOM   5002  N   SER A 318       0.900 -31.833 147.077  1.00  0.00      A    N
ATOM   5003  HN  SER A 318       1.212 -32.103 146.166  1.00  0.00      A    H
ATOM   5004  CA  SER A 318       1.135 -30.426 147.398  1.00  0.00      A    C
ATOM   5005  HA  SER A 318       1.606 -30.418 148.372  1.00  0.00      A    H
ATOM   5006  CB  SER A 318       2.017 -29.816 146.288  1.00  0.00      A    C
ATOM   5007  HB1 SER A 318       2.950 -30.420 146.216  1.00  0.00      A    H
ATOM   5008  HB2 SER A 318       1.504 -29.887 145.302  1.00  0.00      A    H
ATOM   5009  OG  SER A 318       2.373 -28.480 146.570  1.00  0.00      A    O
ATOM   5010  HG1 SER A 318       3.089 -28.244 145.966  1.00  0.00      A    H
ATOM   5011  C   SER A 318      -0.187 -29.648 147.523  1.00  0.00      A    C
ATOM   5012  O   SER A 318      -0.310 -28.793 148.399  1.00  0.00      A    O
ATOM   5013  N   ALA A 319      -1.181 -29.988 146.684  1.00  0.00      A    N
ATOM   5014  HN  ALA A 319      -1.023 -30.699 145.999  1.00  0.00      A    H
ATOM   5015  CA  ALA A 319      -2.514 -29.398 146.677  1.00  0.00      A    C
ATOM   5016  HA  ALA A 319      -2.440 -28.321 146.775  1.00  0.00      A    H
ATOM   5017  CB  ALA A 319      -3.211 -29.780 145.362  1.00  0.00      A    C
ATOM   5018  HB1 ALA A 319      -2.622 -29.395 144.502  1.00  0.00      A    H
ATOM   5019  HB2 ALA A 319      -3.288 -30.884 145.257  1.00  0.00      A    H
ATOM   5020  HB3 ALA A 319      -4.233 -29.347 145.299  1.00  0.00      A    H
ATOM   5021  C   ALA A 319      -3.383 -29.881 147.848  1.00  0.00      A    C
ATOM   5022  O   ALA A 319      -4.177 -29.095 148.359  1.00  0.00      A    O
ATOM   5023  N   ASP A 320      -3.210 -31.137 148.300  1.00  0.00      A    N
ATOM   5024  HN  ASP A 320      -2.591 -31.780 147.856  1.00  0.00      A    H
ATOM   5025  CA  ASP A 320      -3.888 -31.710 149.469  1.00  0.00      A    C
ATOM   5026  HA  ASP A 320      -4.927 -31.408 149.405  1.00  0.00      A    H
ATOM   5027  CB  ASP A 320      -3.721 -33.253 149.499  1.00  0.00      A    C
ATOM   5028  HB1 ASP A 320      -2.645 -33.505 149.416  1.00  0.00      A    H
ATOM   5029  HB2 ASP A 320      -4.104 -33.669 150.452  1.00  0.00      A    H
ATOM   5030  CG  ASP A 320      -4.423 -34.009 148.364  1.00  0.00      A    C
ATOM   5031  OD1 ASP A 320      -3.949 -35.118 148.033  1.00  0.00      A    O
ATOM   5032  OD2 ASP A 320      -5.442 -33.492 147.857  1.00  0.00      A    O
ATOM   5033  C   ASP A 320      -3.340 -31.140 150.787  1.00  0.00      A    C
ATOM   5034  O   ASP A 320      -4.114 -30.957 151.725  1.00  0.00      A    O
ATOM   5035  N   THR A 321      -2.033 -30.820 150.849  1.00  0.00      A    N
ATOM   5036  HN  THR A 321      -1.423 -30.996 150.077  1.00  0.00      A    H
ATOM   5037  CA  THR A 321      -1.377 -30.201 152.008  1.00  0.00      A    C
ATOM   5038  HA  THR A 321      -1.717 -30.747 152.878  1.00  0.00      A    H
ATOM   5039  CB  THR A 321       0.163 -30.239 151.807  1.00  0.00      A    C
ATOM   5040  HB  THR A 321       0.354 -29.813 150.792  1.00  0.00      A    H
ATOM   5041  OG1 THR A 321       0.591 -31.587 151.811  1.00  0.00      A    O
ATOM   5042  HG1 THR A 321       1.547 -31.553 151.695  1.00  0.00      A    H
ATOM   5043  CG2 THR A 321       0.968 -29.528 152.911  1.00  0.00      A    C
ATOM   5044 HG21 THR A 321       2.047 -29.492 152.652  1.00  0.00      A    H
ATOM   5045 HG22 THR A 321       0.612 -28.483 153.038  1.00  0.00      A    H
ATOM   5046 HG23 THR A 321       0.862 -30.053 153.885  1.00  0.00      A    H
ATOM   5047  C   THR A 321      -1.866 -28.751 152.182  1.00  0.00      A    C
ATOM   5048  O   THR A 321      -2.189 -28.343 153.297  1.00  0.00      A    O
ATOM   5049  N   LEU A 322      -1.961 -28.002 151.070  1.00  0.00      A    N
ATOM   5050  HN  LEU A 322      -1.668 -28.371 150.190  1.00  0.00      A    H
ATOM   5051  CA  LEU A 322      -2.473 -26.636 151.007  1.00  0.00      A    C
ATOM   5052  HA  LEU A 322      -1.959 -26.085 151.784  1.00  0.00      A    H
ATOM   5053  CB  LEU A 322      -2.157 -26.052 149.608  1.00  0.00      A    C
ATOM   5054  HB1 LEU A 322      -1.921 -26.911 148.938  1.00  0.00      A    H
ATOM   5055  HB2 LEU A 322      -3.078 -25.584 149.195  1.00  0.00      A    H
ATOM   5056  CG  LEU A 322      -0.982 -25.046 149.517  1.00  0.00      A    C
ATOM   5057  HG  LEU A 322      -1.389 -24.164 149.753  1.00  0.00      A    H
ATOM   5058  CD1 LEU A 322       0.158 -25.229 150.535  1.00  0.00      A    C
ATOM   5059 HD11 LEU A 322       0.967 -24.490 150.352  1.00  0.00      A    H
ATOM   5060 HD12 LEU A 322      -0.216 -25.087 151.572  1.00  0.00      A    H
ATOM   5061 HD13 LEU A 322       0.595 -26.247 150.456  1.00  0.00      A    H
ATOM   5062  CD2 LEU A 322      -0.408 -25.054 148.095  1.00  0.00      A    C
ATOM   5063 HD21 LEU A 322       0.425 -24.322 148.011  1.00  0.00      A    H
[truncated: 439,561 more chars]
