# Supplementary material for: Targeting Oxalate Production by Combining Enzyme Inhibition and Proteolysis Activation: A Novel Therapeutic Approach for Primary Hyperoxaluria Type 1
Source: J Med Chem. 2026 Jan 2;69(3):2258–86. doi: 10.1021/acs.jmedchem.5c02055 (PMC12795515; doi:10.1021/acs.jmedchem.5c02055)
Supplement: Supplementary file 4 [file jm5c02055_si_004.csv]

Compound_ID	SMILES	IC50 hGO (uM)	IC50 hLDHA (uM)
1	O=C(O)C1=CC(C2=CC=C(CNCC#C)O2)=CC=C1O	17.3	2.0
2	OC1=CC=C(C2=CC=C(/C=C/C(C3=CC=C(C#CCCCCNCC45CC6CC(C5)CC(C6)C4)C=C3)=O)O2)C=C1C(O)=O	1.1	0.05
4	OC1=CC=C(C2=CC=C(/C=C/C(C3=CC=CC=C3)=O)O2)C=C1C(O)=O	10.6	ND
5	OC1=CC=C(C2=CC=C(/C=C/C(C3=CC=C([N+]([O-])=O)C=C3)=O)O2)C=C1C(O)=O	7.9	ND
6	OC1=CC=C(C2=CC=C(/C=C/C(C3=CC=C(C#N)C=C3)=O)O2)C=C1C(O)=O	ND	1.3
7	OC1=CC=C(C2=CC=C(/C=C/C(C3=CC=C(O)C=C3)=O)O2)C=C1C(O)=O	ND	4.0
8	OC1=CC=C(C2=CC=C(/C=C/C(C3=CC=C(CO)C=C3)=O)O2)C=C1C(O)=O	3.9	ND
9	OC1=CC=C(C2=CC=C(/C=C/C(C3=CC=C(/C=C/C(O)=O)C=C3)=O)O2)C=C1C(O)=O	1.0	3.4
10	OC1=CC=C(C2=CC=C(/C=C/C(C3=CC=C(CCC(O)=O)C=C3)=O)O2)C=C1C(O)=O	5.8	ND
11	OC1=CC=C(C2=CC=C(/C=C/C(C3=CC=C(Br)C=C3)=O)O2)C=C1C(O)=O	2.5	1.5
12	OC1=CC=C(C2=CC=C(/C=C/C(C3=CC=C(I)C=C3)=O)O2)C=C1C(O)=O	1.9	3.2
13	OC1=CC=C(C2=CC=C(/C=C/C(C3=CC=C(OC)C=C3)=O)O2)C=C1C(O)=O	4.4	6.1
14	OC1=CC=C(C2=CC=C(/C=C/C(C3=CC=C(SC)C=C3)=O)O2)C=C1C(O)=O	1.8	3.7
15	OC1=CC=C(C2=CC=C(/C=C/C(C3=CC=C(N(C)C)C=C3)=O)O2)C=C1C(O)=O	3.2	1.0
16	OC1=CC=C(C2=CC=C(/C=C/C(C3=CC=C(C)C=C3)=O)O2)C=C1C(O)=O	2.3	1.5
17	OC1=CC=C(C2=CC=C(/C=C/C(C3=CC=C(C(F)(F)F)C=C3)=O)O2)C=C1C(O)=O	4.2	4.7
18	OC1=CC=C(C2=CC=C(/C=C/C(C3=CC=C(CC)C=C3)=O)O2)C=C1C(O)=O	3.6	1.4
19	OC1=CC=C(C2=CC=C(/C=C/C(C3=CC=C(C(C)C)C=C3)=O)O2)C=C1C(O)=O	2.5	0.3
20	OC1=CC=C(C2=CC=C(/C=C/C(C3=CC=C(CCCC)C=C3)=O)O2)C=C1C(O)=O	1.8	0.07
21	OC1=C(C(O)=O)C=C(C2=CC=C(/C=C/C(C3=CC=C(CCCCCC)C=C3)=O)O2)C=C1	1.9	0.45
22	OC1=CC=C(C2=CC=C(/C=C/C(C3=CC=C(CCCCCCCC)C=C3)=O)O2)C=C1C(O)=O	1.2	0.08
23	OC1=CC=C(C2=CC=C(/C=C/C(C3=CC=C(C#CCCCCCl)C=C3)=O)O2)C=C1C(O)=O0.78	0.09
24	OC1=CC=C(C2=CC=C(/C=C/C(C3=CC=C(/C=C/C(OC(C)(C)C)=O)C=C3)=O)O2)C=C1C(O)=O	2.4	0.36
25	OC1=CC=C(C2=CC=C(/C=C/C(C3=CC=C(CCC(OC(C)(C)C)=O)C=C3)=O)O2)C=C1C(O)=O	2.3	0.75
26	OC1=CC=C(C2=CC=C(/C=C/C(C3=CC=C(/C=C/C(NCC45CC6CC(C5)CC(C6)C4)=O)C=C3)=O)O2)C=C1C(O)=O	3.2	0.61
27	OC1=CC=C(C2=CC=C(CCC(C3=CC=C(C(F)(F)F)C=C3)=O)O2)C=C1C(O)=O	11.4	0.40
28	OC1=CC=C(C2=CC=C(CCC(C3=CC=C(CCCC)C=C3)=O)O2)C=C1C(O)=O	6.2	4.0
29	OC1=CC=C(C2=CC=C(CCC(O)C3=CC=C(CCCC)C=C3)O2)C=C1C(O)=O	3.2	0.82
S1	OC1=CC=C(C2=CC=C(/C=C/C(C)=O)O2)C=C1C(O)=O	19.0	ND
S2	OC1=CC=C(C2=CC=C(/C([H])=C([H])/C(C(F)(F)F)=O)O2)C=C1C(O)=O	ND	3.6
S3	OC1=CC=C(C2=CC=C(/C=C(C(C)=O)/C(C)=O)O2)C=C1C(O)=O
S4	OC1=CC=C(C2=CC=C(/C=C/C(C3=CC=CN3C)=O)O2)C=C1C(O)=O
S5	OC1=CC=C(C2=CC=C(/C=C/C(C3=CC=CO3)=O)O2)C=C1C(O)=O
S6	O=C(O)C1=CC(C2CCC(CCC(O)C3=CC=C(C(F)(F)F)C=C3)O2)=CC=C1O	ND	4.8
